# Supplementary material for: Genetic Diversity, Population Structure and Ancestral Origin of Australian Wheat
Source: Front Plant Sci. 2017 Dec 12;8:2115. doi: 10.3389/fpls.2017.02115 (PMC5733070; doi:10.3389/fpls.2017.02115)
Supplement: Supplementary file 12 [file Table1.XLSX]

## Sheet: Info
Table S1. Information of the Australian cultivars used in this study and their division according to ADMIXTURE and FineStructure

## Sheet: TableS1
Name	pedigree(wheatpedigree)	PED(AGG)	acc_id	AUS_id	State	Year	FineStructureSubPopulation	Admix_K01	Admix_K02	Admix_K03	Admix_K04	Admix_K05	Admix_K06	Admix_K07	Admix_K08	Admix_K09	Admix_K10	Admix_K11	Admix_K12
coorong	INIA-F-66/ARMADILLO//1648	INIA/ARMADILLO S/2/1648. T507	120672	20675	SA	1980	1	0.033902	0.052357	0.195306	1e-05	0.113337	0.013311	0.007564	0.157746	0.030615	1e-05	0.006067	0.389777
daphne	FAN/LATE-GLUYAS	FAN/LATE GLUYAS	102238	2241	SA	1912	2	1e-05	1e-05	1e-05	1e-05	1e-05	1e-05	1e-05	1e-05	1e-05	1e-05	1e-05	0.99989
Zulu	REP-CAP/GIANT	RED CAP/GIANT	103573	3576	VIC	1929	2	1e-05	1e-05	1e-05	1e-05	1e-05	1e-05	1e-05	1e-05	1e-05	1e-05	1e-05	0.99989
covelle	HUGUENOT/KUBANKA	HUGUENOT/KUBANKA	102194	2197	WA	1917	2	1e-05	1e-05	1e-05	1e-05	1e-05	1e-05	1e-05	1e-05	1e-05	1e-05	1e-05	0.99989
huguenot	MEDEAH/PURPLE-STRAW	MEDEAH/UNKNOWN	102595	2598	WA	1919	2	1e-05	1e-05	1e-05	1e-05	1e-05	1e-05	1e-05	1e-05	1e-05	1e-05	1e-05	0.99989
Brennan	Mercia*2/Hartog	.	142246	30130	ACT	1998	3	0.005958	1e-05	0.242232	1e-05	1e-05	1e-05	1e-05	0.75172	1e-05	1e-05	1e-05	1e-05
TENNANT	HORNET/B-65	.	142247	30131	ACT	1998	3	1e-05	1e-05	1e-05	1e-05	1e-05	1e-05	1e-05	0.99989	1e-05	1e-05	1e-05	1e-05
LONGREACH BEAUFORT	MAJOR/GLUCLUB	.	170066	36599	NSW	1930	3	1e-05	1e-05	1e-05	1e-05	1e-05	1e-05	1e-05	0.99989	1e-05	1e-05	1e-05	1e-05
CELEBRATION	DOUBLE-CROSS/2*DUNDEE	DOUBLE CROSS/DUNDEE/2/DUNDEE	102098	2101	NSW	1945	3	0.049836	1e-05	1e-05	1e-05	0.016504	1e-05	1e-05	0.897285	1e-05	1e-05	1e-05	0.036296
HARRIER	NORIN-10/BREVOR(SEL.14)//(SIB)KITE/3/KITE	NORIN10/BREVOR SELN 14/	121105	21108	NSW	1982	3	1e-05	1e-05	1e-05	1e-05	1e-05	1e-05	1e-05	0.99989	1e-05	1e-05	1e-05	1e-05
COMET	(F1)CONDOR//CIANO-67/2*OLYMPIC(A-LINE)(MS)/4/(R-LINE)KITE/3/DIRK-R-LINE//DEKALB-436-R-LINE/PRIMEPI	A LINE = CONDOR/2/CIANO 67/2*OLYMPIC R-LINE=KITE/3/DIRK R-LINE/2/DEKALB 436 R-LINE/PRIMEPI	123346	23349	NSW	1986	3	1e-05	1e-05	1e-05	1e-05	1e-05	1e-05	1e-05	0.99989	1e-05	1e-05	1e-05	1e-05
THORNBILL	Lr21,SrX/3*M-3087	Lr21SrX/2*SHORTIM//3*COOK/3/3*M3087	140943	30029	NSW	2000	3	1e-05	1e-05	1e-05	1e-05	1e-05	1e-05	1e-05	0.99989	1e-05	1e-05	1e-05	1e-05
Mackellar	TATIARA/TC-14//BEAVER/3/SOISSON/4/B-1073	.	145110	30499	NSW	2002	3	1e-05	1e-05	0.059972	0.005684	1e-05	0.012565	0.022828	0.831656	0.009865	1e-05	0.057379	1e-05
WARRIOR	SOUTTERS-EARLY/WARREN	SOUTTERS EARLY/WARREN	101639	1642	QLD	1920	3	1e-05	1e-05	1e-05	1e-05	1e-05	1e-05	1e-05	0.99989	1e-05	1e-05	1e-05	1e-05
VIKING	.	.	107040	7043	SA	1890	3	1e-05	1e-05	1e-05	1e-05	1e-05	1e-05	1e-05	0.99989	1e-05	1e-05	1e-05	1e-05
ANVIL	.	.	.	1796	SA	1912	3	1e-05	1e-05	1e-05	1e-05	1e-05	1e-05	1e-05	0.944386	1e-05	1e-05	0.055514	1e-05
JAVELIN	ONAS/NABAWA	ONAS/NABAWA	102659	2662	SA	1942	3	1e-05	1e-05	1e-05	1e-05	1e-05	1e-05	1e-05	0.99989	1e-05	1e-05	1e-05	1e-05
MINISTER	FIFE/INDIAN//DARTS-IMPERIAL/3/DURUM-D/4/DARTS-IMPERIAL	FIFE/INDIAN/DARTS IMPERIAL/2/DURUM D/DARTS IMPERIAL	103029	3032	VIC	1916	3	1e-05	1e-05	1e-05	1e-05	1e-05	1e-05	1e-05	0.99989	1e-05	1e-05	1e-05	1e-05
Raven	MAYO-48/URUGUAY-1084//ORFED/3/4*DIRK-48	M/URUGAY W1064/ORFED/2/4*DIRK 48	101006	1009	NSW	1963	4	1e-05	1e-05	1e-05	1e-05	1e-05	1e-05	0.99989	1e-05	1e-05	1e-05	1e-05	1e-05
Dirk-48	GABO/4*DIRK	DIRK/3*GABO	100156	159	SA	1951	4	1e-05	1e-05	1e-05	1e-05	1e-05	1e-05	0.99989	1e-05	1e-05	1e-05	1e-05	1e-05
DIRK	FORD/DUNDEE	FORD/DUNDEE	103659	3662	SA	1951	4	1e-05	1e-05	1e-05	1e-05	1e-05	1e-05	0.99989	1e-05	1e-05	1e-05	1e-05	1e-05
yande	ORFED/2*DIRK//DIRK-48	ORFED/2*DIRK/2/DIRK 48	103692	3695	SA	1952	4	0.122369	1e-05	1e-05	1e-05	1e-05	1e-05	0.877531	1e-05	1e-05	1e-05	1e-05	1e-05
glaive	GABO/3/RAPIER,AUS/DUNDEE//KENYA-C-6042/4/DIRK-48	GABO/2/RAPIER/DUNDEE/KENYA C 6042/3/DIRK48	100273	276	SA	1966	4	1e-05	1e-05	1e-05	0.023996	0.162868	0.076945	0.609339	1e-05	0.05504	0.071753	1e-05	1e-05
QAL-3362	VPM-1/5*COOK//3-AG-14/3*TATIARA	VPM/5*COOK//3AG14/3*TATIARA	169128	36495	NSW	2006	5	1e-05	1e-05	1e-05	1e-05	1e-05	1e-05	0.99989	1e-05	1e-05	1e-05	1e-05	1e-05
warimek	MEXICO-120/KODA	MEXICO-120/KODA-106-54	113845	13848	SA	1971	5	1e-05	1e-05	0.030926	0.065443	0.293446	1e-05	0.406772	0.029886	1e-05	1e-05	0.109637	0.06384
BINDAWARRA	MEXICO-120/KODA//RAVEN	MEXICO 120/KODA/2/RAVEN	120618	20621	SA	1980	5	1e-05	1e-05	0.031746	0.037388	0.129654	1e-05	0.776365	0.024778	1e-05	1e-05	1e-05	1e-05
Tatiara	MEXICO-120/KODA//RAVEN/3/MENGAVI/SIETE-CERROS-66	MEXICO 120/KODA/2/RAVEN/3/MENGAUI/SIETE CERROS	124313	24317	SA	1988	5	1e-05	1e-05	1e-05	1e-05	1e-05	1e-05	0.99989	1e-05	1e-05	1e-05	1e-05	1e-05
VECTIS	MEXICO-120/KODA//RAVEN/3/MEXICO-22-A/MENGAVI/4/GAMENYA/JARAL-66/WARRIQUAM	MEXICO 120/KODA//RAVEN/3/MEXICO 22A/MENGAVI/4/GAMENYA/JARAL//WARRIQUAM	125643	25925	SA	1993	5	0.028847	1e-05	0.044856	0.058483	0.175044	1e-05	0.526067	1e-05	1e-05	1e-05	0.138863	0.02779
BUCKLEY	PITIC-62/FESTIGUAY//WARIMBA/3/MEXICO-120/QUADRAT/4/KLOKA/PITIC-62//BAYONET	PITIC 62/FESTIGUAY//WARIMBA/3/MEXICO 120/QUADRAT/2/KLOKA/PITIC 62//BAYONET/4/3*TATIARA	129863	27202	SA	1997	5	1e-05	1e-05	1e-05	1e-05	1e-05	1e-05	0.99989	1e-05	1e-05	1e-05	1e-05	1e-05
BOWIE	VPM-1/4*TATIARA	.	139053	29482	SA	1997	5	1e-05	1e-05	1e-05	1e-05	1e-05	1e-05	0.99989	1e-05	1e-05	1e-05	1e-05	1e-05
Anlace	AMIGO*4//VPM-1/4*TATIARA	.	139065	29487	SA	1998	5	1e-05	1e-05	1e-05	1e-05	1e-05	1e-05	0.99989	1e-05	1e-05	1e-05	1e-05	1e-05
BARHAM	BOWIE//BERSEE/3*BINDAWARRA-126937/3/BOWIE	Bowie//Bersee/3*Bindawarra126937///Bowie	160713	36011	VIC	2006	5	1e-05	1e-05	1e-05	1e-05	1e-05	1e-05	0.99989	1e-05	1e-05	1e-05	1e-05	1e-05
OXLEY	PENJAMO-62/4*GABO-56//TEZANOS-PINTOS-PRECOZ/NAINARI-60/4/2*LERMA-ROJO//(SEL.14)NORIN-10/BREVOR/3/3*ANDES	PENJAMO 62/4*GABO 56/2/TEZANOS PINTOS PRECOZ/NAINARI 60/4/2*LERMA ROJO/2/NORIN 10/BREVOR/3/3*ANDES	116458	16461	QLD	1974	6	1e-05	1e-05	1e-05	1e-05	1e-05	1e-05	1e-05	1e-05	0.99989	1e-05	1e-05	1e-05
SPEAR	RAC-111/INSIGNIA	SABRE/MEC 3/2/INSIGNIA	122251	22254	SA	1983	6	1e-05	1e-05	1e-05	1e-05	1e-05	1e-05	1e-05	1e-05	0.99989	1e-05	1e-05	1e-05
DAGGER	RAC-111/INSIGNIA	SABRE/MEC 3/2/INSIGNIA	122252	22255	SA	1983	6	1e-05	1e-05	1e-05	1e-05	1e-05	1e-05	1e-05	1e-05	0.999882	1.8e-05	1e-05	1e-05
Stiletto	VERANOPOLIS/3*RAC-177//3*SPEAR/3/DAGGER	VERANOPOLIS/3*RAC177/2/3*SPEAR/3/DAGGER	125641	25923	SA	1993	6	1e-05	1e-05	1e-05	1e-05	1e-05	1e-05	1e-05	1e-05	0.99989	1e-05	1e-05	1e-05
TRIDENT	VPM-1/5*COOK//4*SPEAR	VPM1/5*COOK//4*SPEAR	125642	25924	SA	1993	6	1e-05	1e-05	1e-05	1e-05	1e-05	1e-05	1e-05	1e-05	0.99989	1e-05	1e-05	1e-05
FRAME	MOLINEUX/3*DAGGER	MOLINEUX/DAGGER#3	125573	25601	SA	1997	6	1e-05	1e-05	1e-05	1e-05	1e-05	1e-05	0.113269	1e-05	0.886631	1e-05	1e-05	1e-05
STYLET	MOLINEUX/2*TRIDENT	.	142702	30405	SA	2001	6	1e-05	1e-05	1e-05	1e-05	1e-05	1e-05	1e-05	1e-05	0.99989	1e-05	1e-05	1e-05
PUGSLEY	FRAME/CORRIGIN//TRIDENT/3/FRAME	.	160413	35918	SA	2002	6	1e-05	1e-05	1e-05	1e-05	1e-05	1e-05	1e-05	1e-05	0.99989	1e-05	1e-05	1e-05
CAMM	SPEAR*4//VPM-1/5*COOK	VPM1/5*COOK//3*SPEAR	139054	29483	WA	1998	6	1e-05	1e-05	1e-05	1e-05	1e-05	1e-05	1e-05	1e-05	0.99989	1e-05	1e-05	1e-05
Clearfield Stl	STILETTO*3//(SEL.2)SPEAR/FIDEL	STILETTO*3//SPEAR/FIDEL	140949	30035	WA	2000	6	1e-05	1e-05	1e-05	1e-05	1e-05	1e-05	1e-05	1e-05	0.99989	1e-05	1e-05	1e-05
qalbis	TINCURRIN*4/3/LANCE*2//CONDOR*4/3-AG-14/4/TATIARA*3//COOK*5/VPM-1	TINCURRIN*4/3/LANCE*2//CONDOR*4/3AG14/TATIARA*3//COOK*5/VPM1	149754	33372	NSW	2002	7	0.083987	0.021611	0.008423	0.124663	0.073527	1e-05	0.540631	1e-05	1e-05	0.032156	0.114963	1e-05
QAL-1064	VPM-1/5*COOK//3-AG-14/4*TINCURRIN/3/(1B.1R)JB-1575	VPM/5*COOK//3AG14/4*TINCURRIN///JB1575	169126	36494	NSW	2006	7	0.187235	1e-05	0.008459	0.048919	0.079624	1e-05	0.284654	0.165966	0.002616	0.174332	0.048166	1e-05
vic 001	TN-15/EMBLEM	.	.	20598	VIC	1978	7	0.472851	1e-05	0.033106	0.005119	0.195407	1e-05	0.102423	0.023697	0.064404	1e-05	0.041148	0.061815
MATONG	KALYANSONA/OLYMPIC	KALYANSONA/OLYMPIC	121818	21821	VIC	1982	7	0.26174	0.003325	0.130579	0.146536	0.290227	1.8e-05	0.033728	0.035449	1e-05	0.090054	1e-05	0.008324
WYUNA	SONORA-64/KNOTT*2//II-8156(DX-3-134)/3/OLYMPIC	DX 3-134/OLYMPIC	122604	22607	VIC	1984	7	0.132117	0.045926	0.093189	0.107773	0.286336	1e-05	0.071735	0.131336	1e-05	0.073326	0.047932	0.010311
KATUNGA	RD-28*2/MILLEWA	RD28 (MATONG SIB) *2/MILLEWA	125442	25468	VIC	1992	7	0.214127	0.07076	0.115552	0.147746	0.159884	1e-05	0.018258	0.117949	0.032468	0.063139	1e-05	0.060096
DATATINE	3-AG-3/CONDOR//3*HALBERD/3/4*TINCURRIN	3-Ag-3/3*HALBERD//4*TINCURRIN	125684	26161	WA	1994	7	0.288736	0.075868	1e-05	0.060071	0.08262	0.001762	0.029709	0.051155	0.027893	0.314386	0.06778	1e-05
EGA JITARNING	86-Z-522-62/83-Z-1175	.	157786	34402	WA	2004	7	0.117141	0.070026	1e-05	0.089284	0.379516	0.002738	1e-05	0.048166	0.058244	0.222904	0.011952	1e-05
gular	WAGGA-13/(S)MARSHALLS-3	WAGGA 13/SELN MARSHALL'S NO 3	110420	10423	NSW	1927	8	0.007092	1e-05	1e-05	0.133087	0.743247	0.107854	1e-05	1e-05	1e-05	1e-05	0.00865	1e-05
frisco	KENYA-C-6040/FLORENCE//DUNDEE/3/GULAR	KENYA C 6040/FLORENCE/DUNDEE/2/GULAR	125981	90246	NSW	1945	8	0.124381	1e-05	1e-05	0.167762	0.346799	0.244304	0.116683	1e-05	1e-05	1e-05	1e-05	1e-05
curlew	BOBIN/DUNDEE//GULAR	BOBIN/DUNDEE/GULAR	102220	2223	NSW	1948	8	0.12219	1e-05	1e-05	0.30888	0.326175	0.154726	0.082249	1e-05	1e-05	0.005401	0.000328	1e-05
koda	DUNDEE/KENYA-745-C-6042//BOBIN*2/GAZA	DUNDEE/KENYA 745 C6042/2/BOBIN*2/GAZA	106113	6116	NSW	1955	8	0.042627	1e-05	1e-05	0.01207	0.650789	0.185882	0.034197	1e-05	1e-05	0.016355	1e-05	0.058031
Falcon	BENCUBBIN//DUNDEE/GULAR/3/GULAR	GULAR/2/DUNDEE/GULAR/3/BENCUBBIN	100203	206	NSW	1960	8	0.023748	1e-05	1e-05	0.045434	0.420792	0.02349	0.111203	1e-05	1e-05	0.375272	1e-05	1e-05
Festiguay	FESTIVAL/URUGUAY-C-10837	FESTIVAL/URUGUAY C10837	106110	6113	NSW	1963	8	0.18438	1e-05	1e-05	1e-05	0.606306	0.03101	0.086891	1e-05	0.014267	0.077087	1e-05	1e-05
KITE	NORIN-10/BREVOR(SEL.14)//4*EUREKA-2/3/T-A/3*FALCON/4/THATCHER/AG.EL(T-A)//4*FALCON/5/THATCHER/AG.EL(T-A)//5*FALCON	NORIN 10/BREVOR (SELN. 14)/2/4*EUREKA 2/3/THATCHER-AGROPYRON TRANSLOCATE/3*FALCON/4/THATCHER-AGROPYRON TRANSLOCATE LINE/4*FALCON/5/THATCHER-AGROPYRON TRANSLOCATE LINE/5*FALCON	111846	11849	NSW	1973	8	1e-05	1e-05	1e-05	0.011871	0.373591	0.050701	0.234297	1e-05	0.002482	0.326998	1e-05	1e-05
SUNELG	DARF*4/3-AG-14	DARF*4/3 AG 14	122654	22657	NSW	1984	8	1e-05	1e-05	0.001995	1e-05	0.344494	0.057679	0.24308	0.006097	0.038045	0.28679	0.010503	0.011287
GALA	LAWRENCE/GABO	LAWRENCE/GABO	100250	253	QLD	1960	8	1e-05	1e-05	1e-05	1e-05	0.661849	0.255638	1e-05	1e-05	0.03239	1e-05	1e-05	0.050043
broughton	.	SELN. FROM GABO	102010	2013	SA	1951	8	0.049475	1e-05	1e-05	0.07796	0.526498	0.178935	0.140579	1e-05	0.010244	1e-05	1e-05	0.016258
SABRE	GABO/3/NABAWA/DANUBIA//DUNDEE/4/DUNDEE/5/KENYA-C-6402	GABO/3/NABAWA/DAN/2/DUNDEE/4/DUNDEE/5/KENYA C 6402	101155	1158	SA	1952	8	0.062379	1e-05	1e-05	0.040769	0.560368	0.156836	0.148389	1e-05	0.022631	1e-05	1e-05	0.008579
Claymore	GABO//DUNDEE/CALIPH	GABO/2/DUNDEE/CALIPH	100126	129	SA	1956	8	0.161384	1e-05	1e-05	0.265035	0.303599	1e-05	0.163946	1e-05	1e-05	0.105966	1e-05	1e-05
bokal	INSIGNIA/BENCUBBIN//GABO	BENCUBBIN/INSIGNIA/2/GABO	111610	11613	WA	1970	8	0.018206	1e-05	1e-05	1e-05	0.807888	1e-05	1e-05	1e-05	1e-05	0.173816	1e-05	1e-05
EGA 2248	79-W-793/83-W-1087	.	157782	34400	WA	2003	8	0.181266	0.002679	0.037543	0.065565	0.540879	1e-05	0.040387	0.001338	1e-05	0.097883	0.032431	1e-05
EGA EAGLE ROCK	BLADE*2/SUNELG	Sunelg / 2 * Blade	160706	36007	WA	2004	8	1e-05	1e-05	1e-05	1e-05	0.63377	1e-05	0.185816	1e-05	0.018373	0.139658	0.022312	1e-05
SUNECA	CIANO-67//SPICA/(AMBER-MUTANT)SONORA-64	CIANO/2/SPICA/AMBER MUTANT SONORA 64	121817	21820	NSW	1982	9	1e-05	1e-05	0.379728	1e-05	0.077041	0.27779	0.013195	1e-05	0.047566	1e-05	1e-05	0.20462
ELLISON	Vicam71/3*Suneca//SUN231A	VICAM/3*SUNECA//SUN 231A	149752	33371	NSW	2005	9	1e-05	1e-05	0.392826	1e-05	0.138326	0.274755	0.000351	1e-05	0.02611	1e-05	0.009098	0.158483
SUNLIN	SUNELG*2//SUNECA*3/VPM-1	SUNELG 2*//3* SUNECA/VPM1	125728	27192	NSW	1996	10	1e-05	1e-05	0.392902	0.021437	0.181576	0.124701	0.020066	0.225673	1e-05	1e-05	0.015815	0.01779
ZEBU	CGS-94-Y-00005-S/SUPER-KAUZ	.	169135	36498	SA	2008	10	1e-05	0.053286	0.440875	1e-05	0.110602	0.062088	1e-05	0.259433	1e-05	1e-05	0.034415	0.03925
GBA_HUNTER	ATTILA//ALTAR-84/ARAOS/3/ATTILA	.	152085	33922	WA	2005	10	1e-05	0.055342	0.435776	1e-05	0.121719	0.042645	1e-05	0.272171	1e-05	1e-05	0.036866	0.035429
AXE	(DH)RAC-875//EXCALIBUR/KUKRI/3/RAC-875//EXCALIBUR/KUKRI	.	167574	36389	SA	2007	11	1e-05	1e-05	0.186275	1e-05	0.287852	1e-05	0.185571	0.175663	0.06768	1e-05	0.057281	0.039627
FANG	(DH)ANNUELLO/2*STYLET	(DH)ANNUELLO/2*STYLET	170219	36671	SA	2008	11	1e-05	1e-05	0.18355	1e-05	0.289783	1e-05	0.181583	0.173906	0.072238	1e-05	0.060344	0.038545
Sunkota	TIMSON/(NORTH-DAKOTA)IRN-67-451	TIMSON/IRN 67-451	121110	21113	NSW	1981	12	1e-05	0.129964	0.111787	0.001781	0.380791	0.134885	0.018505	0.076929	0.090476	0.014915	1e-05	0.039946
SUNBROOK	Suneca/2*Hartog	HARTOG*2/SUNECA	125731	27195	NSW	1995	12	1e-05	1e-05	0.468434	1e-05	0.054362	0.036826	0.048438	0.199687	0.049473	1e-05	0.085293	0.057446
MERINDA	JANZ/SUN-129-A	JANZ/SUN129A	170068	36600	NSW	2008	12	1e-05	0.207463	0.196721	1e-05	0.364546	0.032078	1e-05	0.129471	1e-05	1e-05	0.06966	1e-05
BLADE	RAC-177/KITE	SONORA 64/2/TEZANOS PINTOS PRECOZ/YAQUI 54/3/2*GABO/4/KITE	123034	23037	SA	1985	12	0.136975	0.027734	0.180931	1e-05	0.403264	1e-05	1e-05	1e-05	0.237075	1e-05	0.013961	1e-05
Kukri	DRP((FNK58xN10B/Gb55)NAI60)/(TOB-CNO_'S'xTOB8156/CALxBb-CNO)/2/MDN/6*RAC177	DRP((FN-58XN10B/GB55)NA160)/(TOB-CNO S XTOB-8156/CAL X BB-CNO)/2/MDN/6*RAC177	139032	29472	SA	1999	12	0.070067	0.02857	0.28836	0.011527	0.194934	1e-05	0.058702	0.153438	0.028317	1e-05	0.076606	0.089458
MACE	WYALKATCHEM/STYLET//WYALKATCHEM	WYALKATCHEM/STYLET//WYALKATCHEM	170220	36672	SA	2008	12	1e-05	1e-05	0.161339	1e-05	0.395146	1e-05	0.139157	1e-05	0.171055	1e-05	0.133234	1e-05
AGT Katana	KUKRI/TAMMIN	.	173256	38783	SA	2009	12	0.082813	0.047926	0.224164	1e-05	0.309431	1e-05	1e-05	0.182733	0.01132	1e-05	0.043254	0.098318
MILLEWA	SONORA-64/YAQUI-50-ENANO//GABOTO/II-8156	SONORA 64/YAQUI 50E/2/GABOTO/MEXICO 8156	120594	20597	VIC	1979	12	1.7e-05	0.019501	0.265806	0.037688	0.24854	0.138895	1e-05	0.128151	0.074867	1e-05	0.086504	1e-05
LILLIMUR	IBWSN-12-127/ASN-3-61	.	125122	25139	VIC	1990	12	1e-05	0.066012	0.412058	1e-05	0.343494	0.042078	0.02443	0.084033	1e-05	1e-05	0.006925	0.020931
Longreach-CATALINA	VI-184/SILVERSTAR	VI184/SILVERSTAR	170054	36593	VIC	2007	12	0.001936	1e-05	0.330273	0.002668	0.373233	1e-05	0.161037	0.01943	0.02703	0.004664	0.0797	1e-05
HYDEN	GAMENYA/INIA-66	GAMENYA/INIA	121819	21822	WA	1982	12	1e-05	1e-05	0.241486	1e-05	0.591123	0.001421	1e-05	0.022422	0.007198	0.051229	0.053166	0.031915
cranbrook	WREN,MEX//CIANO-67(SIB)/NOROESTE-66/3/ZAMBEZI	WE/2/CIANO S/NOROESTE 66/3/ZAMBEZI	122657	22660	WA	1984	12	1e-05	1e-05	0.433638	1e-05	0.334496	0.130728	0.008264	0.021706	1e-05	1e-05	0.048714	0.022405
STRETTON	TPZ-3488(AUS-18446)/BODALLIN	TPZ3488 (AUS 18446)/BODALLIN	125569	25597	WA	1993	12	1e-05	1e-05	0.141559	1e-05	0.617321	0.070407	1e-05	0.145424	1e-05	1e-05	0.025219	1e-05
CUNDERDIN	CRANBROOK(SIB,9-IBWSN-322)/(SUN-95-H)SUNFIELD	CRANBROOK SIB(9THIBWSN322:FLICKER S)/SUNFIELD SIB(SUN95H)	125729	27193	WA	1996	12	1e-05	0.056402	0.245528	1e-05	0.33768	0.032631	1e-05	0.025831	0.030486	1e-05	0.25233	0.01907
85z1380	.	.	.	26211	WA	1996	12	0.054068	1e-05	0.252937	1e-05	0.525385	0.139338	1e-05	1e-05	1e-05	1e-05	0.012476	0.015736
Westonia	CO-1190-203/84-W-127-501	C01190-203/84W127-501	142241	30128	WA	1997	12	1e-05	0.001053	0.258537	1e-05	0.390157	0.03991	0.15389	1e-05	0.024206	1e-05	0.132196	1e-05
Wyalkatchem	MACHETE/3/(84-W-129-504)GUTHA//JACUP*2/11th-ISEPTON-135	.	145111	30784	WA	2001	12	0.009752	1e-05	0.217399	1e-05	0.47988	1e-05	0.141938	1e-05	1e-05	1e-05	0.150961	1e-05
GBA RUBY	IRENA/WEAVER	IRENA/WEAVER	152076	33918	WA	2003	12	1e-05	1e-05	0.471052	1e-05	0.192969	0.10783	0.044305	0.131896	1e-05	1e-05	0.009902	0.041996
EGA BONNIE ROCK	3-AG-3/4*CONDOR//3*MILLEWA/3/BODALLIN	.	145108	34399	WA	2003	12	1e-05	1e-05	0.127304	0.00812	0.387265	0.019921	0.18192	0.01034	0.036589	1e-05	0.2285	1e-05
TAMMARIN ROCK	KALANNIE/81-Y-970	Kalannie / Skorospelka.4*Lance:3*Bodalin(81y:970)	160710	36009	WA	2005	12	1e-05	0.000444	0.180547	1e-05	0.433935	1e-05	0.200899	0.026165	0.01735	0.008031	0.132589	1e-05
Magenta	CARNAMAH/TAMMIN-18	CARNAMAH/TAMMIN-18	168258	36469	WA	2007	12	0.03605	0.02051	0.21546	1e-05	0.413369	1e-05	0.049792	0.128864	0.013006	1e-05	0.029107	0.093811
BUMPER	.	EXPRESS//PFAU/REEVES	170222	36673	WA	2008	12	1e-05	1e-05	0.422037	1e-05	0.499897	1e-05	1e-05	0.077975	1e-05	1e-05	1e-05	1e-05
ZIPPY	KLASIC/84-Y-1426(96-Y-119)/(86-Y-204-13-23)PFAU/REEVES	KLASSIC/KALANNIE//PFAU/REEVES	169130	36676	WA	2009	12	0.002692	1e-05	0.314048	1e-05	0.373067	1e-05	0.187134	0.017378	0.012287	0.004799	0.088556	1e-05
Emu Rock	.	derivative of parents Westonia, Kukri, Perenjori and Ajana	176724	39720	WA	2011	12	0.066546	0.034018	0.264216	1e-05	0.363982	1e-05	0.048498	0.112171	0.015185	0.020915	0.004047	0.070403
mengavi	EUREKA,AUS/CI-12632//2*GABO/3/MENTANA/6*GABO	EUREKA/CI 122362/2/2*GABO/3/MENTANA/6*GABO	100528	531	NSW	1958	13	1e-05	0.141701	1e-05	1e-05	0.858199	1e-05	1e-05	1e-05	1e-05	1e-05	1e-05	1e-05
mendos	SPICA/KODA//GABO/3/(SIB)MENGAVI	SPICA/KODA/2/GABO/3/MANGARI	100527	530	NSW	1964	13	1e-05	0.128558	1e-05	1e-05	0.846033	0.016964	1e-05	1e-05	1e-05	1e-05	1e-05	0.008365
TIMGALEN	AGUILERA/KENYA-324//MARROQUI/3/SUPREMO/4/GABO/5/WINGLEN	AQUILERA/KENYA/MARQUIS/SUPREMO/2/GABO/3/WINGLE	101387	1390	NSW	1967	13	1e-05	0.331871	1e-05	1e-05	0.668029	1e-05	1e-05	1e-05	1e-05	1e-05	1e-05	1e-05
songlen	LERMA-ROJO-64/SONORA-64-A//(SIB)TIMGALEN	LERMA ROJO 64/SONORA 64A/2/TIMGALEN	117901	17904	NSW	1974	13	0.000356	0.275333	0.096921	1e-05	0.438958	0.05484	1e-05	0.049394	1e-05	1e-05	1e-05	0.084147
shortim	SONORA-64/P-4160-3//3*TIMGALEN	SONORA 64/P 41603/2/TIMGALEN S*3	120273	20276	NSW	1977	13	1e-05	0.28282	0.031815	1e-05	0.558298	0.051318	1e-05	1e-05	0.043379	1e-05	1e-05	0.032309
Gabo	BOBIN*2/GAZA	BOBIN/2/BOBIN/GAZA	100243	246	NSW	1942	14	1e-05	1e-05	1e-05	1e-05	0.99989	1e-05	1e-05	1e-05	1e-05	1e-05	1e-05	1e-05
GAMENYA	GABO/3/GABO*5/MENTANA//GABO*2/KENYA-117-A	GABO*6/MENTANA/2/GABO*2/KENYA	100253	256	NSW	1958	14	1e-05	1e-05	1e-05	1e-05	0.99989	1e-05	1e-05	1e-05	1e-05	1e-05	1e-05	1e-05
Gamut	GAMENYA/3/GABO/KENYA-324//URQUIZA	GAMENYA/Gabo 54	111616	11619	NSW	1965	14	1e-05	0.02108	1e-05	0.023058	0.955772	1e-05	1e-05	1e-05	1e-05	1e-05	1e-05	1e-05
Gatcher	THATCHER/SANTA-CATALINA//MAYO-54/3/GABO*3/CHARTER	THATCHER/SANTA CATALINA/MAYO/2/GABO*2/CHARTER	126871	11621	NSW	1969	14	1e-05	0.09109	0.041806	1e-05	0.627998	0.040142	1e-05	0.021831	0.075368	1e-05	0.018468	0.083257
warimba	MENGAVI/MEXICO-22-A	MENGAVI * MEXICO 22A/25/4	118545	18548	SA	1975	14	1e-05	1e-05	0.108601	1e-05	0.891299	1e-05	1e-05	1e-05	1e-05	1e-05	1e-05	1e-05
MACHETE	Sonora_64/TZPP/Y54)/2*GABD/Madden	SONORA 64/2/TEZANOS PINTOS PRECOZ/YAQUI 54/3/*GABO/4/MADDEN	123035	23038	SA	1985	14	1e-05	1e-05	1e-05	1e-05	0.99989	1e-05	1e-05	1e-05	1e-05	1e-05	1e-05	1e-05
YARRALINKA	MENGAVI/SIETE-CERROS-66/3/MENGAVI/SIETE-CERROS-66//CRIM/4/COMBINATION-III/2*WARIGAL	MENGAVI/SIETE CERROS/3/MENGAVI/SIETE CERROS//CRIM/4/COMBINATION III/2*WARIGAL	124346	24350	SA	1994	14	1e-05	0.078945	0.079773	1e-05	0.733745	1e-05	0.066611	1e-05	1e-05	1e-05	0.040855	1e-05
AGT SCYTHE	CO-4080-109/CO-3749-009	.	154513	.	SA	2005	14	0.024018	1e-05	0.105084	1e-05	0.782644	0.031065	1e-05	1e-05	0.057118	1e-05	1e-05	1e-05
jacup	BENCUBBIN/3/CHARTER//SWORD/KENYA-C-6041/4/MEXICO/5/GAMENIA	BENCUBBIN/3/CHARTER/2/SWORD/KENYA C 6041/4/MEXICO/5/GAMENYA	120591	20594	WA	1979	14	1e-05	1e-05	1e-05	0.040461	0.841759	1e-05	1e-05	1e-05	1e-05	0.056888	0.060811	1e-05
BODALLIN	BOKAL/SIETE-CERROS-66	BOKAL/SIETE CERROS	121106	21109	WA	1982	14	1e-05	1e-05	0.074917	1e-05	0.924983	1e-05	1e-05	1e-05	1e-05	1e-05	1e-05	1e-05
ERADU	CIANO-67/GAMENYA	CIANO/GAMENYA	121107	21110	WA	1982	14	1e-05	1e-05	0.203318	1e-05	0.756093	1e-05	1e-05	1e-05	0.0405	1e-05	1e-05	1e-05
Canna	GAMENYA/SIETE-CERROS-66	GAMENYA/SIETE CERROS	121108	21111	WA	1982	14	1e-05	1e-05	0.133214	1e-05	0.866686	1e-05	1e-05	1e-05	1e-05	1e-05	1e-05	1e-05
GUTHA	GAMENYA//GABO*3/KHAPSTEIN(M-146)/3/(66-W-02)FALCON*3/CHILE-1-B	GAMENYA/2/GABO*3/KHAPSTEIN/3/FALCON*3/CHILE 1 B	121820	21823	WA	1982	14	1e-05	1e-05	1e-05	0.031127	0.808658	1e-05	0.070933	1e-05	1e-05	0.089202	1e-05	1e-05
KULIN	BODALLIN(SIB)/(SIB)HYDEN	BODALLIN/2/GAMENYA/INIA 66	123160	23163	WA	1986	14	1e-05	1e-05	0.126612	1e-05	0.871546	1e-05	1e-05	1e-05	1e-05	0.001752	1e-05	1e-05
REEVES	BODALLIN//GAMENYA/INIA-66	BODALLIN//GAMENYA/INIA 66	124843	24851	WA	1989	14	1e-05	1e-05	0.037287	1e-05	0.962613	1e-05	1e-05	1e-05	1e-05	1e-05	1e-05	1e-05
CADOUX	CENTRIFEN/GAMENYA(F3)//GAMENYA/3/JACUP	CENTRIFEN/GAMENYA (F3)//GAMENYA/3/JACUP	125597	25648	WA	1992	14	1e-05	0.047378	1e-05	1e-05	0.949669	1e-05	1e-05	1e-05	1e-05	1e-05	0.002863	1e-05
AMERY	Lr21-SrX/2*SHORTIM//3*BODALLIN	Lr21-SrX/2*SHORTIM//3*BODALLIN	125570	25598	WA	1993	14	1e-05	1e-05	0.051758	1e-05	0.913049	1e-05	0.024196	1e-05	1e-05	0.010917	1e-05	1e-05
TAMMIN	BODALLIN//(74-W-07-47)ERADU/XBVT-233/3/(75-W-04-258)ATLAS-66/2*MADDEN	BODALLIN/(74W07-47)ERADU-SIB-XBVT223//(75W04-258)ATLAS-66/2*MADDEN	125683	26160	WA	1994	14	0.090225	1e-05	0.076672	1e-05	0.80921	1e-05	1e-05	1e-05	1e-05	0.023812	1e-05	1e-05
PERENJORI	BODALLIN/HYDEN	BODALLIN/HYDEN	125724	27188	WA	1996	14	1e-05	1e-05	0.075207	1e-05	0.911238	1e-05	1e-05	1e-05	1e-05	0.013466	1e-05	1e-05
ARRINO	77-W-660/ERADU	77-W-660/ERADU	139068	29489	WA	1997	14	0.037786	1e-05	0.094097	1e-05	0.768737	0.041203	1e-05	1e-05	0.058106	1e-05	1e-05	1e-05
CALINGIRI	CHINO/KULIN//REEVES	CHINO/KULIN//REEVES	139070	29490	WA	1997	14	1e-05	1e-05	0.121837	1e-05	0.746171	1e-05	1e-05	0.080976	1e-05	0.023131	0.027816	1e-05
Ajana	KULIN/2*BLADE	BLADE/2*KULIN	139056	29484	WA	1998	14	1e-05	1e-05	0.091344	1e-05	0.773159	1e-05	0.04256	1e-05	1e-05	0.092857	1e-05	1e-05
BINNU	ARRINO/Y-89-4034	.	168262	36471	WA	2006	14	0.002053	0.024012	0.117784	1e-05	0.739797	0.033605	1e-05	1e-05	0.082689	1e-05	1e-05	1e-05
YANDANOOKA	CALINGIRI/WAWHT-1137//38-W-386443	CALINGIRI/WAWHT1137//38W386443	168260	36470	WA	2008	14	0.009331	0.009678	0.200592	1e-05	0.681083	0.010689	1e-05	0.073804	1e-05	0.002787	1e-05	0.011997
WARIGAL	WW-15/RAVEN	WW 15/RAVEN	120590	20593	SA	1978	15	1e-05	1e-05	1e-05	1e-05	1e-05	1e-05	0.596199	1e-05	1e-05	1e-05	0.403701	1e-05
AROONA	WW-15/RAVEN	WW-15/RAVEN	120989	20992	SA	1981	15	1e-05	1e-05	1e-05	1e-05	1e-05	1e-05	0.49985	1e-05	1e-05	1e-05	0.50005	1e-05
MOLINEUX	PITIC-62/FESTIGUAY//2*WARIGAL	PITIC62/FESTIGUAY//2*WARIGAL	124453	24457	SA	1988	15	1e-05	1e-05	1e-05	1e-05	1e-05	1e-05	0.48527	1e-05	0.140299	1e-05	0.374341	1e-05
angas	SCHOMBURGK*3//AROONA/MORO,USA	SCHOMBURGK 3*//AROONA/MORO	125395	25418	SA	1991	15	1.1e-05	1e-05	1e-05	1e-05	1e-05	0.051006	0.442166	1e-05	1e-05	1e-05	0.506737	1e-05
BARUNGA	BT-SCHOMBURGK/MOLINEUX	BT SCHOMBURGK#4/2*MOLINEUX	125574	25602	SA	1997	15	1e-05	1e-05	1e-05	1e-05	1e-05	1e-05	0.463753	1e-05	0.098402	1e-05	0.437755	1e-05
WORRAKATTA	3-AG-3/AROONA/4/HALBERD/WARIMEK//PITIC-62/KLOKA/3/WARIQUAM	.	139043	29477	SA	1997	15	0.065294	1e-05	0.01424	0.023916	0.001446	1e-05	0.45371	0.02996	1e-05	0.003614	0.407779	1e-05
KRICHAUFF	WARIQUAM//KLOKA/PITIC-62/3/WARIMEK/HALBERD/4/3-AG-3/AROONA	(WqKPWmH*3Ag3Aroona)/11/7WA/11/7WI95025	129496	27203	SA	1998	15	0.0939	1e-05	0.002609	1e-05	1e-05	1e-05	0.530565	1e-05	0.008458	1e-05	0.364398	1e-05
both	HILUT-1(Lr19)/(Yr10)ANGAS//3*KRICHAUFF	crosses of Hilut#1/Angas/Krichauff	176709	39707	SA	2010	15	0.076705	1e-05	1e-05	1e-05	1e-05	1e-05	0.494724	0.01341	0.009534	1e-05	0.348616	0.056951
CASCADES	AROONA*3//(AUSEN-VII-95)TADORNA/INIA-66	AROONA*3/(AUSEN-VII-95:Q-601-20)TADORNA/INIA-66	127044	25575	WA	1994	15	1e-05	1e-05	1e-05	1e-05	1e-05	1e-05	0.529259	1e-05	1e-05	1e-05	0.470641	1e-05
BROOKTON	TORRES/CRANBROOK//76-W-596/CRANBROOK	TORRES/CRANBROOK//76W596/CRANBROOK	142243	30129	WA	1997	15	1e-05	1e-05	1e-05	1e-05	1e-05	1e-05	0.473246	1e-05	1e-05	1e-05	0.526654	1e-05
Cornerstone	.	.	.	90666	NSW	1976	16	0.047783	0.131712	0.042389	0.012387	0.347535	0.107328	1e-05	0.054518	1e-05	0.000378	1e-05	0.25594
Owlet	M-2256//FLECHE-D-OR/3*KITE/3/M-2293	M2256/2/FLECHE D'OR/3*KITE/3/M2293	123716	23719	NSW	1987	16	1e-05	1e-05	0.007254	0.011326	0.161621	0.03146	0.08581	0.081192	0.045625	0.214325	0.349065	0.012301
koelbird	WW-1203-23/KONINI	WW1203-23 /KONINI	144936	30435	NSW	2001	16	0.035701	0.101898	0.186916	0.009023	0.050797	0.111057	0.001449	0.110065	0.033012	0.057543	0.162364	0.140174
LANCE	COLLAFEN/RAVEN	COLLAFEN/RAVEN	120589	20592	SA	1978	16	0.019586	1e-05	0.073816	1e-05	1e-05	0.051325	0.64406	0.030118	0.054182	1e-05	0.126864	1e-05
BAYONET	PITIC-62(SIB)/GLAIVE	PITIC S/GLAIVE	122253	22256	SA	1983	16	1e-05	1e-05	0.065369	0.007202	0.093607	0.084826	0.296869	0.071452	0.052609	0.054786	0.231511	0.04175
EXCALIBUR	RAC-177(Sr26)/UNICULM-492//RAC-311-S	RAC 177(Sr26)/UNICULM492//RAC 311S	125270	25292	SA	1990	16	0.011585	1e-05	0.037759	0.040095	0.457156	0.003348	0.238796	0.028244	1e-05	0.073918	0.109069	1e-05
SENTINEL	H-97807	.	167571	36388	VIC	2006	16	0.028397	1e-05	0.100221	0.021559	0.047934	0.347374	1e-05	0.250635	0.077569	0.014224	0.03972	0.072346
nangeenan	FEDERATION/HUGUENOT	FEDERATION/HUGUENOT	100682	685	WA	1918	16	0.036075	0.135366	0.06997	0.01826	1e-05	0.142377	1e-05	0.195571	1e-05	0.046258	0.146001	0.210093
NYABING	WT-329/IW-753	WT329/(IW753 WD194)	139072	29491	WA	1994	16	0.030016	1e-05	0.208469	0.026074	1e-05	1e-05	0.299731	0.06263	1e-05	0.114895	0.229867	0.028278
KALANNIE	FALCON-EMS/SHARBATI-SONORA-64/3/MADDEN(SIB)/P-10522-B//AROONA	FALCON-EMS/SHARBARTI SONORA 64(70Y71-315)/3/(71W15-7)MADDEN SIB(M146)/(PI0522B)UNKNOWN(76W:591)//AROONA	125725	27189	WA	1996	16	1e-05	1e-05	0.153912	1e-05	0.181723	1e-05	0.344575	1e-05	0.062149	0.032437	0.225143	1e-05
CORRELL	RAC-875/YITPI	RAC875/YITPI	167252	36003	SA	2006	17	1e-05	1e-05	0.067726	1e-05	0.217714	1e-05	0.263647	1e-05	0.450833	1e-05	1e-05	1e-05
GLADIUS	(DH)RAC-875/KRICHAUFF//EXCALIBUR/KUKRI/3/RAC-875/KRICHAUFF/4/RAC-875//EXCALIBUR/KUKRI	.	167576	36390	SA	2007	17	1e-05	1e-05	0.109238	1e-05	0.176324	0.078942	0.231038	0.030209	0.21521	1e-05	0.064717	0.094281
ESPADA	(DH)RAC-875/KRICHAUFF//EXCALIBUR/KUKRI/3/RAC-875/KRICHAUFF/4/RAC-875//EXCALIBUR/KUKRI	.	167578	36391	SA	2008	17	1e-05	1e-05	0.109365	1e-05	0.194194	0.116887	0.095986	0.053134	0.291906	1e-05	0.035234	0.103253
Madden	KHAPSTEIN*3/GABO//GAMENYA	KHAPSTEIN*3/GABO/2/GAMENYA	116167	16170	WA	1974	17	1e-05	1e-05	0.054279	1e-05	1e-05	1e-05	1e-05	1e-05	0.624148	1e-05	0.321483	1e-05
Miling	BENCUBBIN/3/CHARTER//SWORD/KENYA-C-6041/4/MEXICO/5/GAMENIA	BENCUBBIN/3/CHARTER/2/SWORD/KENYA C 6041/4/MEXICO/5/GAMENYA	120592	20595	WA	1979	17	1e-05	0.092376	0.082293	1e-05	1e-05	1e-05	1e-05	1e-05	0.514194	1e-05	0.311057	1e-05
ENDURE	VPM-WESTONIA/WESTONIA	VP.4*DAGGER(RAV777)/WESTONIA	170224	36674	WA	2008	17	0.004017	0.012031	0.1416	1e-05	0.166298	0.029873	0.027064	1e-05	0.56481	1e-05	0.054266	1e-05
LONGREACH-SCOUT	SUNSTATE/QH-71-6//YITPI	SUNSTATE/QH71-6//YITPI	173252	38781	WA	2009	17	0.005765	1e-05	0.418726	1e-05	0.049438	1e-05	0.012272	1e-05	0.513728	1e-05	1e-05	1e-05
Dollarbird	WREN,MEX/GABOTO//KALYANSONA/BLUEBIRD	WREN/GABOTO/2/KALYANSONA/BLUEBIRD	123820	23824	NSW	1987	18	1e-05	1e-05	0.99989	1e-05	1e-05	1e-05	1e-05	1e-05	1e-05	1e-05	1e-05	1e-05
SUNSTATE	VPM1/5Cook//4Hartog	HARTOG*4//COOK*5/VPM1	125604	25870	NSW	1992	18	1e-05	1e-05	0.99989	1e-05	1e-05	1e-05	1e-05	1e-05	1e-05	1e-05	1e-05	1e-05
Darter	M-2293//FLECHE-D-OR/3*KITE	M2293//FLECH D'OR/3*KITE	125647	25929	NSW	1993	18	1e-05	1e-05	0.99989	1e-05	1e-05	1e-05	1e-05	1e-05	1e-05	1e-05	1e-05	1e-05
TAILORBIRD	DOLLARBIRD/M-3348//COOK	DOLLARBIRDM3348(KAVKAZ/TIMGALEN//3*OXLEY)//COOK	125726	27190	NSW	1996	18	1e-05	1e-05	0.99989	1e-05	1e-05	1e-05	1e-05	1e-05	1e-05	1e-05	1e-05	1e-05
DIAMONDBIRD	Vicam//Ciano/Ciete_Cerros/3/Kalyansona/Bluebird	VICAM//CIANO/7C/3/KAL/BB	129609	27647	NSW	1997	18	1e-05	1e-05	0.99989	1e-05	1e-05	1e-05	1e-05	1e-05	1e-05	1e-05	1e-05	1e-05
EGA-EAGLEHAWK	VPM/4*SUNBROOK	SUNBROOK*4/VPM	173774	38887	NSW	2006	18	1e-05	1e-05	0.772938	1e-05	1e-05	0.136311	1e-05	1e-05	0.026476	1e-05	1e-05	0.064195
SUNZELL	Sunbrook*3/Sunstate	Sunbrook*3 / Sunstate	160702	36005	NSW	2007	18	1e-05	1e-05	0.830621	1e-05	1e-05	0.087442	1e-05	1e-05	0.02235	1e-05	1e-05	0.059506
HARTOG	Vicam_71//Ciano_'s'/Siete_Cerros/3/Kalyansona/Bluebird	VICAM 71/2/CIANO S/SIETE CERROS/3/KALYANSONA/BLUEBIRD	121530	21533	QLD	1982	18	1e-05	1e-05	0.99989	1e-05	1e-05	1e-05	1e-05	1e-05	1e-05	1e-05	1e-05	1e-05
HOUTMAN	BROCHIS(SIB)/HARTOG	BROCHIS S/HARTOG	125602	25868	QLD	1992	18	1e-05	1e-05	0.918414	1e-05	0.081486	1e-05	1e-05	1e-05	1e-05	1e-05	1e-05	1e-05
Rowan	QT-2338/4*HARTOG	JARAL 66/GAMUT/4*HARTOG	125645	25927	QLD	1993	18	1e-05	1e-05	0.99989	1e-05	1e-05	1e-05	1e-05	1e-05	1e-05	1e-05	1e-05	1e-05
LEICHHARDT	CNT-2/4*HARTOG	CNT2/4*HARTOG	125693	26192	QLD	1995	18	1e-05	1e-05	0.99989	1e-05	1e-05	1e-05	1e-05	1e-05	1e-05	1e-05	1e-05	1e-05
ARNHEM	PITIC-62/2*HARTOG	PITIC/2*HARTOG	125579	25607	QLD	1996	18	1e-05	1e-05	0.999887	1e-05	1e-05	1e-05	1e-05	1e-05	1e-05	1e-05	1.3e-05	1e-05
REES	Quarrion/3*Hartog	.	149757	33373	QLD	2003	18	1e-05	1e-05	0.99989	1e-05	1e-05	1e-05	1e-05	1e-05	1e-05	1e-05	1e-05	1e-05
Glover	SUNSTAR//L-1/MILLEWA(TC-6)/5*HARTOG	.	153933	34284	QLD	2003	18	1e-05	1e-05	0.99989	1e-05	1e-05	1e-05	1e-05	1e-05	1e-05	1e-05	1e-05	1e-05
EGA BURKE	SUNCO/2*HARTOG	HARTOG / SUNCO	167343	36347	QLD	2006	18	1e-05	0.163678	0.836222	1e-05	1e-05	1e-05	1e-05	1e-05	1e-05	1e-05	1e-05	1e-05
EGA BOUNTY	BATAVIA/2*LEICHHARDT	QT5793/BATAVIA//QT5793	170315	36680	QLD	2008	18	1e-05	1e-05	0.922326	1e-05	0.022198	1e-05	1e-05	1e-05	1e-05	1e-05	0.055386	1e-05
VENTURA	Sunvale/Rowan	Sunvale/Rowan	154514	34030	SA	2004	18	1e-05	1e-05	0.99989	1e-05	1e-05	1e-05	1e-05	1e-05	1e-05	1e-05	1e-05	1e-05
DRYSDALE	HARTOG*3/QUARRION	.	145106	30498	VIC	2002	18	1e-05	1e-05	0.931431	1e-05	1e-05	1e-05	1e-05	1e-05	1e-05	1e-05	0.068469	1e-05
Bowerbird	K1056/M3348//Cook///Dollarbird	.	144934	30434	NSW	2001	19	1e-05	0.274181	0.607898	1e-05	1e-05	1e-05	1e-05	1.9e-05	1e-05	1e-05	0.117822	1e-05
EGA_WEDGETAIL	M-3508/DOLLARBIRD	.	145669	30790	NSW	2002	19	0.032755	0.044938	0.489874	1e-05	0.00407	1e-05	1e-05	0.037406	1e-05	0.025029	0.365879	1e-05
LONGREACH-HORNET	(DH)BAXTER/SUNSTATE	BAXTER/SUNSTATE	170064	36598	NSW	2007	19	1e-05	0.266284	0.448109	0.013636	0.131567	0.053763	0.000999	0.015997	0.006154	1e-05	0.063462	1e-05
LONGREACH CRUSADER	SUNBROOK/H-45	SUNBROOK/H45	170060	36596	NSW	2008	19	1e-05	0.031707	0.702138	1e-05	0.051743	1e-05	1e-05	0.012713	1e-05	1e-05	0.201629	1e-05
LONGREACH Spitfire	DRYSDALE/KUKRI	Drysdale/Kukri	175487	39574	NSW	2011	19	1e-05	0.036027	0.630695	0.071934	0.088368	1e-05	1e-05	0.109115	1e-05	1.5e-05	0.023624	0.040182
KENNEDY	Veery#5/Hartog	VEERY #5/HARTOG	139036	29474	QLD	1998	19	1e-05	0.016491	0.742169	1e-05	0.149856	0.032966	1e-05	0.058448	1e-05	1e-05	1e-05	1e-05
EGRET	HERON/2*WW-15	HERON/4/2*LERMA ROJO/2/NORIN 10/BREVOR/3/3*ANDES	116034	16037	NSW	1973	20	0.126591	1e-05	1e-05	1e-05	1e-05	1e-05	1e-05	1e-05	1e-05	1e-05	0.873309	1e-05
CONDOR	WW-80/2*WW-15	PENJAMO 62/4*GABO 56/2/TEZANOS PINTOS PRECOZ/NAINARI 60/4/2*LERMA ROJO/2/NORIN 10/BREVOR 14/3/3*ANDES	119553	19556	NSW	1973	20	1e-05	1e-05	1e-05	1e-05	1e-05	1e-05	1e-05	1e-05	1e-05	1e-05	0.99989	1e-05
AVOCET	WW-119/WW-15//EGRET,AUS	WW 119/WW 15/EGRET	120598	20601	NSW	1979	20	0.242826	0.085235	1e-05	1e-05	1e-05	1e-05	1e-05	1e-05	1e-05	1e-05	0.67185	1e-05
Osprey	CONDOR,AUS*2/WW-33-B	CONDOR*2/WW33B	122107	22110	NSW	1983	20	1e-05	1e-05	1e-05	1e-05	1e-05	1e-05	1e-05	1e-05	1e-05	1e-05	0.99989	1e-05
Quarrion	CONDOR,AUS/TA-3-PNB-3-P//WW-33-G/3/CONDOR,AUS/WW-33-B	CONDOR/TA3 PNB3P/WW33G/3/CONDOR/WW33B	122108	22111	NSW	1983	20	1e-05	1e-05	1e-05	1e-05	1e-05	1e-05	1e-05	1e-05	1e-05	1e-05	0.99989	1e-05
SKUA	3-AG-14/4*CONDOR	3 AG 14/4*CONDOR	122651	22654	NSW	1984	20	1e-05	1e-05	1e-05	1e-05	1e-05	1e-05	1e-05	1e-05	1e-05	1e-05	0.99989	1e-05
SUNDOR	3-AG-14/4*CONDOR	CONDOR SELN.*4/3 AG 14	126962	22658	NSW	1984	20	1e-05	1e-05	1e-05	1e-05	1e-05	1e-05	1e-05	1e-05	1e-05	1e-05	0.99989	1e-05
VULCAN	CONDOR/PITIC-62//(SIB)CONDOR	CONDOR/PITIC 62/2/CONDOR SIB	123036	23039	NSW	1985	20	1e-05	1e-05	1e-05	1e-05	1e-05	1e-05	1e-05	1e-05	1e-05	1e-05	0.99989	1e-05
ROSELLA	FARRO-LUNGO/HERON(19-FM-74)//3*CONDOR/TA-3-PNB-3-P/WW-33-G/CONDOR*2/WW-33-B	FARRO LUNGA/HERON/2/2*CONDOR/3/QUARRION S	123162	23165	NSW	1985	20	1e-05	1e-05	1e-05	1e-05	1e-05	1e-05	1e-05	1e-05	1e-05	1e-05	0.99989	1e-05
Shrike	WW-15/M-1238-2//KITE/3/WW-15/4/CONDOR/5/WW-33-G	W15/M1238-2//KITE/3/WW/4/CONDOR/5/WW336	125121	25138	NSW	1990	20	1e-05	0.108759	1e-05	0.02494	0.008136	1e-05	0.001093	1e-05	1e-05	0.029784	0.827228	1e-05
Warbler	KAVKAZ/TIMGALEN//3*OXLEY	KAVKAZ/TIMGALEN//3*OXLEY	123015	23018	NSW	1994	20	1e-05	1e-05	1e-05	1e-05	0.053767	1e-05	1e-05	0.092813	1e-05	1e-05	0.85333	1e-05
WYLAH	M-3458/OSPREY	M-3458/OSPREY	139062	29486	NSW	1999	20	1e-05	0.160837	1e-05	1e-05	1e-05	1e-05	1e-05	1e-05	1e-05	1e-05	0.839063	1e-05
LORIKEET	Sr33/3*ROSELLA	.	144931	30432	NSW	2001	20	1e-05	1e-05	1e-05	1e-05	1e-05	1e-05	1e-05	1e-05	1e-05	1e-05	0.99989	1e-05
BRAEWOOD	Cook*2/VPM1//3*Cook	COOK/VPM1	145095	30493	NSW	2001	20	1e-05	0.53217	1e-05	1e-05	0.154723	1e-05	1e-05	1e-05	0.017855	1e-05	0.295172	1e-05
ww-15	LERMA-ROJO-64//(SELECTION-14)NORIN-10/BREVOR/3/3*ANDES-ENANO	LERMA ROJO/2/NORIN 10/BREVOR/3/3*ANDES	106916	6919	QLD	1969	20	1e-05	1e-05	1e-05	1e-05	1e-05	1e-05	1e-05	1e-05	1e-05	1e-05	0.99989	1e-05
BANKS	PWTH/(SIB)CONDOR//2*CONDOR	PWTH/CONDOR S/2/2*CONDOR	120596	20599	QLD	1979	20	0.048858	0.019389	1e-05	1e-05	1e-05	1e-05	1e-05	1e-05	1e-05	1e-05	0.931663	1e-05
flinders	PWTH/(SIB)CONDOR//2*CONDOR	PWTH/CONDOR S/2/2*CONDOR	121531	21534	QLD	1982	20	0.171223	0.225949	1e-05	0.00476	1e-05	1e-05	1e-05	1e-05	1e-05	1e-05	0.597988	1e-05
king	PWTH//2*(7165)WW-80/2*WW-15	PWTH/2*7165	121958	21961	QLD	1983	20	0.270226	1e-05	1e-05	0.015464	1e-05	1e-05	1e-05	1e-05	0.00151	1e-05	0.71272	1e-05
torres	3-AG-3/3*CONDOR	3 AGENT 3/3*CONDOR	121959	21962	QLD	1983	20	1e-05	0.042864	1e-05	1e-05	1e-05	1e-05	1e-05	1e-05	1e-05	1e-05	0.957036	1e-05
vasco	3-AG-14/4*CONDOR//5*OXLEY	3 AG 14/4*CONDOR/2/5*OXLEY	126974	23053	QLD	1985	20	1e-05	1e-05	1e-05	1e-05	0.04675	1e-05	1e-05	1e-05	1e-05	0.018189	0.93497	1e-05
GILES	VULKAN/3*JANZ	.	139049	29480	QLD	1999	20	1e-05	0.479841	1e-05	1e-05	1e-05	1e-05	1e-05	1e-05	1e-05	1e-05	0.520059	1e-05
PETRIE	VASCO/BATAVIA	VASCO/BATAVIA	140938	30024	QLD	2000	20	0.017822	0.019879	0.125234	1e-05	0.055579	1e-05	1e-05	1e-05	1e-05	1e-05	0.781416	1e-05
EGA WYLIE	QT2327/Cook//QT2804	BAXTER SELECTION	153909	34282	QLD	2004	20	1e-05	1e-05	1e-05	1e-05	1e-05	1e-05	1e-05	1e-05	1e-05	1e-05	0.99989	1e-05
EGA KIDMAN	PELSART/2*BATAVIA	BATAVIA / PELSART	167345	36348	QLD	2008	20	0.0294	0.427199	0.155993	1e-05	0.033078	1e-05	0.009331	1e-05	1e-05	1e-05	0.344939	1e-05
BTSchomburgk	HALBERD/AROONA//3*SCHOMBURGK	HALBERD/AROONA//3*SCHOMBURGK	125572	25600	SA	1994	20	0.052118	0.13116	1e-05	1e-05	1e-05	1e-05	0.172457	1e-05	0.010759	1e-05	0.633437	1e-05
Cocamba	AUS-10894/4*CONDOR	AUS 10894/4*CONDOR	122602	22605	VIC	1984	20	1e-05	0.026244	1e-05	1e-05	1e-05	1e-05	1e-05	1e-05	1e-05	1e-05	0.973656	1e-05
lowan	OLYMPIC/POTAM-70	OLYMPIC/POTAM 70	123348	23351	VIC	1986	20	1e-05	0.032808	0.200552	0.012522	1e-05	0.010539	1e-05	0.072507	1e-05	1e-05	0.629896	0.041127
MINTO	CONDOR/OLYMPIC//EGRET	CONDOR/OLYMPIC/2/EGRET	124256	24260	VIC	1987	20	1e-05	1e-05	1e-05	1e-05	1e-05	1e-05	1e-05	1e-05	1e-05	1e-05	0.99989	1e-05
GOROKE	TM-56*2/AUSEN-4-21//(77-702-D)3-AG-3/4*CONDOR	TM56*2/AUSEN4-21//77-702D {3AG3/4*CONDOR}	125540	25568	VIC	1993	20	1e-05	0.107444	0.034812	1e-05	0.007265	1e-05	1e-05	1e-05	1e-05	1e-05	0.850399	1e-05
Chara	BD-225/CD-87	BD225 (Cook*2/Millewa//TM56) x (Pavon S/Condor)	140945	30031	VIC	1998	20	1e-05	0.155209	0.15727	1e-05	0.03328	0.002713	1e-05	0.03618	0.062841	1e-05	0.552456	1e-05
Mira	AGENT/4*CONDOR//AUS-10894/4*CONDOR/3/MATONG/CW-PC-162	.	140946	30032	VIC	1998	20	1e-05	0.432624	0.047615	1e-05	1e-05	1e-05	1e-05	1e-05	1e-05	1e-05	0.519671	1e-05
ANNUELLO	PAVON(SIB)/TM-56(VF-665)//JANZ	.	144967	30467	VIC	2001	20	1e-05	0.487432	0.271772	1e-05	1e-05	1e-05	1e-05	1e-05	1e-05	1e-05	0.240705	1e-05
DERRIMUT	VN-150/VN-715	VN150/VN715	172787	38333	VIC	2006	20	0.015707	0.285903	0.064337	1e-05	0.047075	0.028793	1e-05	1e-05	1e-05	1e-05	0.558125	1e-05
PEAKE	VN-150/VN-715	VN150/VN715	172789	38334	VIC	2007	20	1e-05	0.212982	0.078534	1e-05	0.058396	0.021601	1e-05	0.038845	1e-05	0.023271	0.56632	1e-05
Waagan	JANZ/CIMMYT-LINE	.	170230	36677	VIC	2009	20	1e-05	0.523896	0.107116	1e-05	1e-05	1e-05	1e-05	1e-05	1e-05	1e-05	0.368897	1e-05
SUNBRI	COOK*2/VPM-1//3*COOK	COOK 2*/VPM1//3* COOK	125097	25112	NSW	1990	21	1e-05	0.99989	1e-05	1e-05	1e-05	1e-05	1e-05	1e-05	1e-05	1e-05	1e-05	1e-05
SUNVALE	COOK*2/VPM-1//3*COOK	COOK*2/VPM1/3*COOK	125648	25930	NSW	1994	21	1e-05	0.99989	1e-05	1e-05	1e-05	1e-05	1e-05	1e-05	1e-05	1e-05	1e-05	1e-05
Sunland	COOK*3/4/SHORTIM*2/(CS-2A-2M-TRANSLOCATION)C-77-2/3/3*SONGLEN/COMBINATION-III//2*SHORTIM	COOK*3/4/SHORTIM*2/CS2A-2M Transl:C77.2./3/3*SONGLEN/COMBINATION III//2*SHORTIM	125649	25931	NSW	1994	21	1e-05	0.999884	1.6e-05	1e-05	1e-05	1e-05	1e-05	1e-05	1e-05	1e-05	1e-05	1e-05
CARINYA	JANZ*4/SUNVALE	.	160698	36002	NSW	2008	21	1e-05	0.99989	1e-05	1e-05	1e-05	1e-05	1e-05	1e-05	1e-05	1e-05	1e-05	1e-05
SUNVEX	CNT-3/4*3765//2*CUNNINGHAM/3/2*SUNVALE	.	169996	36557	NSW	2008	21	1e-05	0.99989	1e-05	1e-05	1e-05	1e-05	1e-05	1e-05	1e-05	1e-05	1e-05	1e-05
COOK	TIMGALEN/2*CONDOR	TIMGALEN/CONDOR S/2/CONDOR	120272	20275	QLD	1977	21	1e-05	0.99989	1e-05	1e-05	1e-05	1e-05	1e-05	1e-05	1e-05	1e-05	1e-05	1e-05
bass	FLINDERS(SIB)/2*COOK	FLINDERS S/2*COOK	121957	21960	QLD	1983	21	1e-05	0.99989	1e-05	1e-05	1e-05	1e-05	1e-05	1e-05	1e-05	1e-05	1e-05	1e-05
DIAZ	COMBINATION-III/3*OXLEY//3*COOK	COMBINATION III/3*OXLEY/2/3*COOK	123323	23326	QLD	1986	21	1e-05	0.978514	1e-05	1e-05	1e-05	1e-05	1e-05	1e-05	1e-05	1e-05	0.021386	1e-05
Perouse	3-AG-14/4*CONDOR,AUS//OXLEY/3*COOK	3AG14/4*CONDOR//OXLEY/3/3*COOK	124785	24793	QLD	1989	21	1e-05	0.963051	1e-05	1e-05	1.3e-05	1e-05	1e-05	1e-05	1e-05	1e-05	0.036846	1e-05
JANZ	3-AG-3/4*CONDOR//COOK	3AG/4*CONDOR//COOK	124786	24794	QLD	1989	21	1e-05	0.99989	1e-05	1e-05	1e-05	1e-05	1e-05	1e-05	1e-05	1e-05	1e-05	1e-05
CUNNINGHAM	3-AG-3/4*CONDOR//COOK	3AG3/4*CONDOR//COOK	125034	25046	QLD	1990	21	2e-05	0.75538	1.4e-05	1e-05	1e-05	1e-05	1e-05	1e-05	1e-05	1e-05	0.244507	1e-05
PELSART	POTAM-70/4*COOK	POTAM 70/4*COOK	125530	25558	QLD	1993	21	1e-05	0.99989	1e-05	1e-05	1e-05	1e-05	1e-05	1e-05	1e-05	1e-05	1e-05	1e-05
LANG	QT-3765/SUNCO	QT3765/Sunco	140939	30025	QLD	2000	21	1e-05	0.99989	1e-05	1e-05	1e-05	1e-05	1e-05	1e-05	1e-05	1e-05	1e-05	1e-05
QT7208	4-HSN-39-B/4*JANZ	4HSN39B/4*JANZ	145102	30496	QLD	2000	21	1e-05	0.925596	1e-05	1e-05	1e-05	1e-05	1e-05	1e-05	1e-05	1e-05	0.074304	1e-05
BEULAH	COOK*2/MILLEWA//TM-56	COOK*2/MILLEWA//TM56	125539	25567	VIC	1993	21	0.029675	0.713395	0.028931	1e-05	1e-05	0.009506	1e-05	1e-05	1e-05	1e-05	0.189028	0.029405
MITRE	JANZ/BEULAH	JANZ/BEULAH	140947	30033	VIC	2000	21	1e-05	0.99989	1e-05	1e-05	1e-05	1e-05	1e-05	1e-05	1e-05	1e-05	1e-05	1e-05
AGT YOUNG	VPM-1/3*BEULAH//SILVERSTAR	VPM/3*BEULAH//SILVERSTAR	160301	35917	VIC	2005	21	1e-05	0.530345	0.242379	1e-05	1e-05	1e-05	1e-05	1e-05	1e-05	1e-05	0.227186	1e-05
Clearfield JNZ	JANZ*4/FIDEL	JANZ*4/FIDEL	140948	30034	WA	2001	21	1e-05	0.99989	1e-05	1e-05	1e-05	1e-05	1e-05	1e-05	1e-05	1e-05	1e-05	1e-05
GBA SAPPHIRE	GBA-008/JANZ	GBA 008/JANZ	152080	33920	WA	2004	21	1e-05	0.99989	1e-05	1e-05	1e-05	1e-05	1e-05	1e-05	1e-05	1e-05	1e-05	1e-05
EGA-BULLARING	77-Z-893/81-Y-970	.	160697	36008	WA	2006	21	1e-05	0.99989	1e-05	1e-05	1e-05	1e-05	1e-05	1e-05	1e-05	1e-05	1e-05	1e-05
Dennis	BROCK//HARTOG/SUNCO	.	139075	29492	ACT	1999	22	1e-05	0.490334	0.041043	1e-05	0.070922	1e-05	1e-05	0.365833	0.004446	1e-05	1e-05	0.027362
Sunmist	.	MISKLE SELECTION	125603	25869	NSW	1993	22	0.009701	0.536587	0.054264	1e-05	0.305439	1e-05	1e-05	1e-05	0.005287	0.063972	0.001989	0.02272
CURRAWONG	VEERY(SIB)/QUARRION	VEERY S/QUARRION	125670	26025	NSW	1994	22	0.034746	0.139277	0.129777	1e-05	0.075596	0.101408	1e-05	0.082207	1e-05	1e-05	0.407747	0.029201
H45	KALYANSONA/BLUEBIRD//ANZA*3/WW-80/3/OLYMPIC*2/CIANO-67	B1814//WW15/QT7605	139066	29488	NSW	1998	22	1e-05	0.075512	0.310261	1e-05	0.03125	1e-05	1e-05	0.066552	1e-05	1e-05	0.516356	1e-05
H46	H-45*3/SUNBRI	.	160617	35944	NSW	2005	22	1e-05	0.098974	0.280105	1.1e-05	0.099833	1e-05	1e-05	0.087319	1e-05	1e-05	0.433699	1e-05
LIVINGSTON	SUN-129-A/SUNVALE	.	160704	36006	NSW	2008	22	1e-05	0.464176	0.155129	1e-05	0.267809	1e-05	0.019703	0.093113	1e-05	1e-05	1e-05	1e-05
BATAVIA	BROCHIS(SIB)/BANKS	BROCHIS S/BANKS:CIANO 67/BLUEBIRD//CARDINAL/4/SIETTE CERROS/3/LERMA ROJO 64/INIA 66//INIA 66/BLUEBIRD/5/BANKS	125252	25271	QLD	1991	22	0.063623	0.012379	0.262519	1e-05	0.140147	1e-05	1e-05	1e-05	1e-05	1e-05	0.521262	1e-05
TASMAN	TORRES/3/GABOTO/SIETE-CERROS-66//BLUEBIRD/CIANO-67	TORRES/3/GABOTO/SIETE CERROS//BLUEBIRD/CIANO	125529	25557	QLD	1993	22	1e-05	0.033315	0.310335	1e-05	0.062497	0.03784	0.00322	0.080884	1e-05	0.009273	0.462597	1e-05
STURT,QLD	MOULIN/2*QT-3308	.	139041	29476	QLD	1996	22	1e-05	0.09	0.233561	0.015816	0.085639	0.008957	1e-05	0.023071	0.034595	1e-05	0.456143	0.052189
Baxter	Inia_66/Gamut//Cook/4/Jupateco/3/Lerma_Rojo64/Sonora_64A//Timgalen_sib	INIA 66/GAMUT//COOK/4/JUPATECO/3/LERMA ROJO 64/SONORA 64A//TIMGALEN SIB	129869	27694	QLD	1998	22	1e-05	0.458005	0.202926	1e-05	0.201944	1e-05	0.001928	0.089044	0.029786	1e-05	1e-05	0.016318
EGA HUME	PELSART/2*BATAVIA	BATAVIA/PELSART	149748	33369	QLD	2002	22	0.061585	0.147875	0.245307	1e-05	0.081809	1e-05	1e-05	1e-05	1e-05	1e-05	0.463354	1e-05
EGA STAMPEDE	.	.	170317	36681	QLD	2007	22	1e-05	0.294461	0.291946	0.063494	0.090537	0.127203	1e-05	0.095783	1e-05	0.01877	0.017765	1e-05
EGA WILLS	4-ASN-29/4*SUNCO//BATAVIA	4ASN29/SUNCO//BATAVIA	173330	38864	QLD	2008	22	0.015405	0.477175	0.140201	0.050372	0.128273	1e-05	1e-05	0.021399	1e-05	1e-05	0.10011	0.067025
Corack	WYALKATCHEM/SILVERSTAR//WYALKATCHEM	.	176617	39654	SA	2011	22	1e-05	0.048753	0.271332	1e-05	0.272365	1e-05	0.074441	1e-05	1e-05	1e-05	0.33304	1e-05
Wallup	CHARA/WYALKATCHEM	.	176619	39655	SA	2011	22	1e-05	0.091255	0.204112	1e-05	0.360186	1e-05	0.060862	0.014893	1e-05	1e-05	0.25382	0.014822
KELLALAC	TM-56/3/SUMMIT/AUS-11577//WW-15	TM-56/3/SUMMIT/AUS-11577//WW-15	124500	24507	VIC	1988	22	0.147483	0.06201	0.1134	0.011685	1e-05	0.047817	0.004552	1e-05	0.036101	0.032248	0.533961	0.010721
YANAC	JABIRU/M-5392-1//M-5392/3/COOK	JABIRU/M5392/3/COOK	125735	27199	VIC	1996	22	0.093227	0.452167	0.080559	1e-05	0.138904	0.003028	1e-05	0.020555	1e-05	1e-05	0.211509	1e-05
Silverstar	PAVON-76(SIB)/TM-56	PAVON S/TM56	129622	27661	VIC	1998	22	1e-05	1e-05	0.40162	1e-05	0.030598	0.002309	1e-05	1e-05	1e-05	1e-05	0.565392	1e-05
BOLAC	NESSER/2*VI-252	Nesser/2*V1252	160714	36012	VIC	2006	22	1e-05	0.115866	0.150699	1e-05	0.12255	0.069755	0.016901	1e-05	1e-05	1e-05	0.524168	1e-05
LONGREACH-GUARDIAN	VL-709/KRICHAUFF	VL709/KRICHAUFF	170056	36594	VIC	2007	22	0.024174	0.169992	0.164737	1e-05	1e-05	1e-05	0.273231	1e-05	0.00605	1e-05	0.361756	1e-05
jumbuck	FIFE/TARDENTS-BLUE//TALAVERA	IMPROVED FIFE/TARDENT'S BLUE/2/LAMBRIGG'S AUSTRALIAN TALAVERA	102683	2686	NSW	1900	23	0.039192	1e-05	1e-05	0.456754	1e-05	0.085579	0.089833	0.264001	0.021228	0.043363	1e-05	1e-05
Florence	WHITE-NAPLES//FIFE/WHITE-NAPLES/3/FIFE/EDEN,AUS	WHITE NAPLES/2/FIFE/WHITE NAPLES/3/FIFE/EDEN	107389	7392	NSW	1906	23	1e-05	1e-05	0.006947	0.605481	1e-05	1e-05	0.124637	0.135312	0.010615	0.079816	0.014309	0.022844
frampton	Farmers_selection	.	102427	2430	SA	1870	23	1e-05	1e-05	1e-05	0.318074	1e-05	1e-05	0.092828	0.436584	1e-05	0.099193	0.03384	0.019422
leaks rustproof	.	.	121946	21949	SA	1887	23	1e-05	1e-05	0.012632	0.52556	1e-05	1e-05	0.040268	0.228403	0.006573	0.12586	0.016259	0.044404
yandilla-king	YANDILLA/SILVER-KING	YANDILLA/SILVER KING	103552	3555	SA	1907	23	1e-05	1e-05	1e-05	0.562175	1e-05	1e-05	0.076651	0.26678	1e-05	0.094314	1e-05	1e-05
yanward	YANDILLA/WARDS-PROLIFIC	YANDILLA/WARD'S PROLIFIC	101689	1692	VIC	1916	23	1e-05	1e-05	1e-05	0.317142	1e-05	1e-05	0.097458	0.123323	1e-05	0.461997	1e-05	1e-05
gresley	FEDERATION/HUGUENOT	FEDERATION/HUGUENOT	100297	300	WA	1916	23	1e-05	1e-05	1e-05	0.711184	1e-05	1e-05	0.125848	0.13779	1e-05	0.025097	1e-05	1e-05
zealand blue	TARDENTS-BLUE/ZEALAND	TARDENT'S BLUE/ZEALAND	110452	10455	WA	1929	23	1e-05	1e-05	1e-05	0.242809	1e-05	1e-05	0.137475	0.381181	0.01037	0.169325	0.028516	0.030273
sutton	NABAWA/CARRABIN	NABAWA/CARRABIN	101338	1341	WA	1930	23	1e-05	1e-05	1e-05	0.315221	1e-05	1e-05	0.092088	0.12609	1e-05	0.466521	1e-05	1e-05
ford	FANCY/CROSSBRED-53	FAN/COMEBACK/2/ZEALAND/TARDENTS BLUE	103585	3588	SA	1916	24	1e-05	1e-05	1e-05	0.064161	1e-05	0.351639	0.521637	0.043032	1e-05	0.019461	1e-05	1e-05
sword	SULTAN/FORD	SULTAN/FORD	101347	1350	SA	1923	24	1e-05	1e-05	1e-05	0.155722	1e-05	0.138671	0.34854	1e-05	1e-05	0.356988	1e-05	1e-05
rapier	.	.	101002	1005	SA	1939	24	1e-05	1e-05	1e-05	0.131432	1e-05	0.074135	0.379968	1e-05	1e-05	0.414385	1e-05	1e-05
rapier-48	GABO/4*RAPIER,AUS	GABO/4*RAPIER	101004	1007	SA	1949	24	1e-05	1e-05	1e-05	0.141539	0.015944	0.061643	0.385284	1e-05	1e-05	0.395521	1e-05	1e-05
Dowerin	SWORD/KENYA-C-6041	SWORD / KENYA C6041	100162	165	WA	1948	24	1e-05	1e-05	1e-05	0.066381	1e-05	0.386546	0.273142	0.018931	0.001842	0.210597	1e-05	0.042512
genoa	WHITE-NAPLES//FIFE/WHITE-NAPLES/3/FIFE/EDEN	.	102481	2484	NSW	1906	25	0.014361	1e-05	1e-05	0.548504	0.005774	0.313437	0.029385	0.04198	1e-05	0.04651	1e-05	1e-05
gem	BUNGE-1/EMMER	BUNGE 1/EMMER	102480	2483	QLD	1926	25	1e-05	1e-05	1e-05	0.541102	0.009031	0.325861	0.027368	0.038026	1e-05	0.058552	1e-05	1e-05
john brown	LONGBOAT/IMPROVED-FIFE//HORNBLENDE/3/AUSTRALIAN-TALAVERA	193/IMPROVED FIFE/LONGBOAT/LAMBRIGG'S AUSTRALIAN TALAVERA	102668	2671	NSW	1890	26	1e-05	1e-05	1e-05	0.288511	1e-05	0.374997	0.106885	0.155809	1e-05	0.073587	1e-05	0.000151
cadia	CLEVELAND/LAMBRIGGS-AUSTRALIAN-TALAVERA//JUMBUCK/9-F	CLEVELAND/LAMBRIGGS AUSTRALIAN TALAVERA/JUMBUCK/9(F)	102034	2037	NSW	1923	26	1e-05	1e-05	1e-05	0.485759	1e-05	0.24963	0.05779	0.150439	1e-05	0.056311	1e-05	1e-05
canimbla	HARD-FEDERATION/CLEVELAND	HARD FEDERATION/CLEVELAND	120294	20297	NSW	1923	26	0.00443	1e-05	1e-05	0.37111	1e-05	0.402485	0.103187	0.118718	1e-05	1e-05	1e-05	1e-05
timvera	STEINWEDEL/TR.TI	STEINWEDEL/TRITICUM TIMOPHEEVI	103444	3447	NSW	1956	26	1e-05	0.094239	1e-05	0.323794	1e-05	0.196086	0.115893	0.088885	0.037817	0.007017	1.9e-05	0.13622
mawson	VEERY-5/3*FORD	.	139039	29475	QLD	1996	26	1e-05	1e-05	1e-05	0.335518	1e-05	0.241607	0.286856	0.135939	1e-05	1e-05	1e-05	1e-05
dan	DAPHNE/FANE	DAPHNE/FANE	102235	2238	SA	1919	26	1e-05	1e-05	1e-05	0.540692	1e-05	0.252637	0.079124	1e-05	0.013273	0.068259	1e-05	0.045955
bordan	BEARDED-RIETI/FORD//DAN	BEARDED RIETI/FORD/2/DAN	101991	1994	SA	1924	26	1e-05	1e-05	1e-05	0.387129	1e-05	0.248832	0.178143	0.033217	1e-05	0.062527	1e-05	0.090092
brevet	MAJOR/BREAMAR-VELVET	MAJOR/BRAEMAR VELVET	102003	2006	VIC	1923	26	0.000938	1e-05	1e-05	0.45437	1e-05	0.293514	0.123573	0.092866	1e-05	0.017371	0.005355	0.011974
confederation	FEDERATION(S)/(S)FEDERATION	FEDERATION STRAIN/FEDERATION STRAIN	102177	2180	VIC	1924	26	1e-05	1e-05	1e-05	0.295801	1e-05	0.057151	0.077962	0.255769	0.063333	0.244693	0.005242	1e-05
kondut	WILFRED/SUTTON	WILFRED/SUTTON	100443	446	WA	1943	26	0.147922	1e-05	1e-05	0.271545	1e-05	0.236474	0.088521	0.064504	1e-05	0.190975	1e-05	1e-05
wandilla	FEDERATION/YANDILLA-KING	FEDERATION/YANDILLA KING	101606	1609	NSW	1921	27	0.233773	1e-05	1e-05	0.45444	1e-05	0.288193	1e-05	1e-05	1e-05	0.023514	1e-05	1e-05
khapstein	STEINWEDEL/KHAPLI	STEINWEDEL/KHAPLI	102729	2732	NSW	1955	27	0.327525	0.026552	0.000503	0.273459	0.009162	0.126963	1e-05	0.016267	1e-05	1e-05	0.048576	0.170963
leatherhead	.	FARMERS SELN.	100464	467	SA	1870	27	0.53475	1e-05	1e-05	0.247925	1e-05	1e-05	1e-05	0.067248	1e-05	0.149997	1e-05	1e-05
onas	FEDERATION/TARRAGON	FEDERATION/TARRAGON	100737	740	SA	1915	27	0.609862	1e-05	1e-05	0.390038	1e-05	1e-05	1e-05	1e-05	1e-05	1e-05	1e-05	1e-05
reldep	GHURKA/DAN	GHURKA/DAN	101046	1049	SA	1938	27	0.45478	1e-05	1e-05	0.299356	1e-05	0.117373	0.009322	1e-05	0.000762	0.118346	1e-05	1e-05
javelin-48	GABO/4*JAVELIN	GABO/4*JAVELIN	102665	2668	SA	1949	27	0.325943	1e-05	1e-05	0.144634	1e-05	1e-05	1e-05	1e-05	1e-05	0.529334	1e-05	1e-05
currawa	NORTHERN-CHAMPION/CRETAN//LITTLE-CLUB	NORTHERN CHAMPION/CRETAN/2/LITTLE CLUB	101477	1480	VIC	1912	27	0.241629	1e-05	0.005975	0.296239	1e-05	0.218637	1e-05	0.041635	1e-05	0.110943	1e-05	0.084892
joffre	RED-BORDEAUX/YANDILLA//WHITE-FIFE	RED BORDEAUX/YANDILLA/2/WHITE FIFE	117181	17184	VIC	1915	27	0.290519	0.004842	0.021845	0.403008	1e-05	0.174528	0.031558	0.015259	1e-05	0.023075	1e-05	0.035338
major	FEDERATION/WALLACE	FEDERATION/WALLACE	102926	2929	VIC	1916	27	0.278343	1e-05	1e-05	0.621395	1e-05	0.070729	1e-05	0.007336	1e-05	0.022127	1e-05	1e-05
sepoy	CURRAWA/INDIAN-H/FEDERATION	CURRAWA/2/INDIAN H/FEDERATION	103353	3356	VIC	1924	27	0.562647	1e-05	1e-05	0.437253	1e-05	1e-05	1e-05	1e-05	1e-05	1e-05	1e-05	1e-05
free gallipoli	GALLIPOLI/YANDILLA-KING	SELN. FROM GALLIPOLI	102438	2441	VIC	1925	27	0.56369	1e-05	1e-05	0.43621	1e-05	1e-05	1e-05	1e-05	1e-05	1e-05	1e-05	1e-05
indcret	INDIAN-KING/BALD-CRETAN	INDIAN KING/BALD CRETAN	102638	2641	VIC	1925	27	0.567217	1e-05	1e-05	1e-05	1e-05	1e-05	1e-05	1e-05	1e-05	0.432683	1e-05	1e-05
dookie delta	FEDERATION/BOBS	FEDERATION/BOBS	102280	2283	VIC	1928	27	0.316894	1e-05	1e-05	0.423287	1e-05	0.218846	1e-05	0.040894	1e-05	1e-05	1e-05	1e-05
magnet	MAJOR/FREE-GALLIPOLI	MAJOR/GALLIPOLI	102913	2916	VIC	1939	27	0.145469	1e-05	1e-05	0.697226	1e-05	0.157215	1e-05	1e-05	1e-05	1e-05	1e-05	1e-05
sherpa	GHURKA/AMITY	GHURKA/AMITY	101204	1207	VIC	1953	27	0.461652	1e-05	1e-05	0.311361	1e-05	1e-05	1e-05	0.14885	1e-05	0.031753	1e-05	0.046314
OLYMPIC	BALDMIN/QUADRAT	BALDMIN/QUADRAT	103114	3117	VIC	1956	27	0.399191	1e-05	1e-05	0.244384	1e-05	0.023158	0.049917	0.062092	0.002521	0.205094	1e-05	0.013603
beacon	BALDMIN/QUADRAT	BALDMIN/QUADRAT	101900	1903	VIC	1957	27	0.368176	1e-05	0.026085	0.254588	1e-05	0.124199	1e-05	0.034098	0.003032	0.152966	0.022344	0.014483
kewell	PEANUT-OIL-OLYMPIC-MUTANT-132-A/SOUTH-AFRICAN-184-P-2-AIF//OLYMPIC	PEANUT OIL OLYMPIC MUTANT 132A/SOUTH AFRICA 184 P2A.I.F./2/OLYMPIC	120271	20274	VIC	1977	27	0.368971	0.007691	0.045487	0.172031	0.019825	0.065154	0.012364	0.070374	0.030024	0.126532	1e-05	0.081538
cuballing	ALPHA/FEDERATION	ALPHA/FEDERATION	100144	147	WA	1913	27	0.515265	1e-05	1e-05	0.409745	1e-05	1e-05	1e-05	1e-05	1e-05	0.074901	1e-05	1e-05
nolba	NABAWA/SUNSET	NABAWA/SUNSET	100715	718	WA	1924	27	0.485255	1e-05	1e-05	0.493548	1e-05	1e-05	1e-05	1e-05	1e-05	0.021107	1e-05	1e-05
koorda	NIZAM/NABAWA	NIZAM/NABAWA	100446	449	WA	1942	27	0.567443	1e-05	1e-05	1e-05	1e-05	1e-05	1e-05	1e-05	1e-05	0.432457	1e-05	1e-05
Early bird	FEDERATION/(HO.VU)VOLGA	.	100174	177	NSW	1912	28	0.080857	0.044394	1e-05	1e-05	1e-05	1e-05	0.00096	1e-05	0.060377	0.647228	1e-05	0.166124
riverina	FEDERATION/(TR.DR)VOLGA	.	101091	1094	NSW	1914	28	0.050096	1e-05	1e-05	1e-05	1e-05	1e-05	1e-05	1.7e-05	0.110026	0.752671	1e-05	0.087121
Duri	HURSTS-14/CANBERRA	HURSTS 14/CANBERRA	100171	174	NSW	1922	28	0.235796	1e-05	0.020654	0.093545	1e-05	0.042058	0.012048	0.027937	0.028542	0.411406	1e-05	0.127983
plowman's 4g	.	.	.	810	NSW	1926	28	0.062814	1e-05	1e-05	0.032856	1e-05	0.28686	1e-05	1e-05	0.037782	0.511928	1e-05	0.0677
mallan	CANBERRA/MAJOR	CANBERRA/MAJOR	100493	496	NSW	1929	28	0.13947	1e-05	0.021258	0.327428	1e-05	0.05111	0.010596	0.039904	0.025146	0.318583	0.011522	0.054962
pilot	BUNGE-2/FLORENCE	BUNGE/FLORENCE	103161	3164	QLD	1925	28	0.099295	1e-05	1e-05	1e-05	1e-05	0.358986	0.021137	1e-05	0.073778	0.421731	1e-05	0.025013
warigo	NABAWA/HOPE	NABAWA/HOPE	101630	1633	SA	1943	28	1e-05	0.022136	0.012426	1e-05	0.004995	0.221108	1e-05	1e-05	1e-05	0.643046	1e-05	0.096228
glenwari	NABAWA//RIVERINA/HOPE	NABAWA/2/RIVERINA/HOPE	100276	279	SA	1948	28	0.053726	1e-05	1e-05	1e-05	1e-05	0.108308	0.024353	1e-05	0.03244	0.723749	1e-05	0.057363
Bencubbin 48	GABO/5*BENCUBBIN	GABO/5*BENCUBBIN	100042	45	SA	1949	28	1e-05	1e-05	1e-05	1e-05	1e-05	1e-05	1e-05	1e-05	1e-05	0.99989	1e-05	1e-05
Baldmin	BALD-EARLY/MINISTER	BALD EARLY/MINISTER	100026	29	VIC	1926	28	0.037868	0.020141	0.003905	0.28133	1e-05	0.173513	0.005866	0.011294	0.025788	0.438596	1e-05	0.00168
lotz	(S)PURPLE-STRAW	SELN. BY W GREGSON YORK	100481	484	WA	1900	28	0.152862	1e-05	0.000979	0.310181	1e-05	0.065365	1e-05	0.044237	0.018724	0.35289	0.019472	0.035259
nabawa	GLUYAS-EARLY/BUNYIP	GLUYAS EARLY/BUNYIP	100666	669	WA	1915	28	1e-05	1e-05	1e-05	1e-05	1e-05	1e-05	1e-05	1e-05	1e-05	0.99989	1e-05	1e-05
noongaar	SUNSET/GLUYAS-EARLY	.	100716	719	WA	1926	28	0.119579	0.031487	1e-05	0.033194	1e-05	0.205474	1e-05	1e-05	0.022273	0.583109	0.004834	1e-05
BENCUBBIN	NABAWA/GLUYAS-EARLY	NABAWA/GLUYAS EARLY	101921	1924	WA	1929	28	1e-05	1e-05	1e-05	1e-05	1e-05	1e-05	1e-05	1e-05	1e-05	0.99989	1e-05	1e-05
totadgin	NABAWA/GLUYAS	NABAWA/GLUYAS	103447	3450	WA	1931	28	1e-05	1e-05	1e-05	1e-05	1e-05	1e-05	1e-05	1e-05	1e-05	0.99989	1e-05	1e-05
Bungulla	Seln from Bencubbin	SELN. FROM BENCUBBIN	100074	77	WA	1939	28	1e-05	1e-05	1e-05	1e-05	1e-05	1e-05	1e-05	1e-05	1e-05	0.99989	1e-05	1e-05
devon	NOONGAAR/GLUYAS-EARLY	NOONGAAR/GLUYAS EARLY	102261	2264	WA	1950	28	0.085665	1e-05	1e-05	1e-05	1e-05	0.138485	1e-05	1e-05	0.00925	0.766521	1e-05	1e-05
wagin	GABO/DOUBBI//3*BENCUBBIN	GABO/DOUBBI/2/3*BENCUBBIN	106413	6416	WA	1963	28	1e-05	1e-05	1e-05	1e-05	0.230179	1e-05	1e-05	1e-05	1e-05	0.647378	1e-05	0.122352
darkan	EUREKA,AUS*2/KENYA-C-6041	EUREKA-2/KENYA C 6041/2/?	111611	11614	WA	1968	28	0.03074	1e-05	1e-05	0.030223	1e-05	0.159771	0.036667	1e-05	0.034126	0.708413	1e-05	1e-05
plover	PURPLE-STRAW/YEOMAN//PURPLE-STRAW	TRIGGER/PURPLE STRAW	100802	805	NSW	1890	29	0.042814	1e-05	1e-05	0.786554	1e-05	0.093526	0.023708	1e-05	0.014835	0.038463	4.9e-05	1e-05
firbank	ZEALAND/MAFFRA	ZEALAND/MAFFRA	106974	6977	NSW	1890	29	0.023472	0.056225	0.039011	0.670043	1e-05	1e-05	1e-05	1e-05	1e-05	0.211179	1e-05	1e-05
rymer	IMPROVED-FIFE/PURPLE-STRAW	14/PURPLE STRAW	101150	1153	NSW	1895	29	1e-05	1e-05	1e-05	0.903297	1e-05	1e-05	1e-05	1e-05	1e-05	0.096603	1e-05	1e-05
toby's tusk	TOBY//BLOCKHEAD/KINGS-JUBILEE	TOBY/2/BLOCKHEAD/KINGS JUBILEE	101393	1396	NSW	1899	29	0.027254	1e-05	1e-05	0.346892	1e-05	0.04522	1e-05	0.015504	1e-05	0.565061	1e-05	1e-05
cleveland	HORNBLENDE/BLOUNTS-LAMBRIGG//PURPLE-STRAW-TUSCAN	HORNBLENDE/BLOUNT'S LAMBRIGG/UNNAMED/PURPLE STRAW	102146	2149	NSW	1900	29	1e-05	1e-05	1e-05	0.99989	1e-05	1e-05	1e-05	1e-05	1e-05	1e-05	1e-05	1e-05
waratah	HUDSONS-EARLY-PURPLE-STRAW/GLUYAS	HUDSON'S EARLY PURPLE STRAW/GLUYAS	101608	1611	NSW	1921	29	1e-05	1e-05	1e-05	0.564465	1e-05	1e-05	1e-05	1e-05	1e-05	0.435435	1e-05	1e-05
garra	STEINWEDEL/GULLEN	YANDILLA KING/ZAFF/2/STEINWEDEL	100266	269	NSW	1927	29	1e-05	1e-05	1e-05	0.695062	0.096212	0.140098	1e-05	1e-05	0.014014	1e-05	0.028206	0.026347
burrill	HARD-FEDERATION/WARDEN	HARD FEDERATION/WARDEN	102028	2031	NSW	1928	29	0.000374	1e-05	1e-05	0.18372	1e-05	1e-05	1e-05	0.073121	1e-05	0.722863	0.019852	1e-05
lambert	THEW/STEINWEDEL	THEW/STEINWEDEL	100459	462	NSW	1929	29	0.014769	0.018982	1e-05	0.700036	0.007415	0.084247	0.012212	1e-05	1e-05	0.131425	1e-05	0.030875
tardent's blue	.	.	101368	1371	QLD	1890	29	1e-05	1e-05	1e-05	0.99989	1e-05	1e-05	1e-05	1e-05	1e-05	1e-05	1e-05	1e-05
golden drop	.	SELN. FROM PURPLE STRAW	100286	289	SA	1840	29	1e-05	1e-05	1e-05	0.689072	1e-05	1e-05	1e-05	1e-05	1e-05	0.310828	1e-05	1e-05
newman's early	.	SELECTED BY GERMAN FARRER NUEMANN	100701	704	SA	1890	29	1e-05	1e-05	1e-05	0.583061	1e-05	1e-05	1e-05	0.05893	1e-05	0.357919	1e-05	1e-05
steinwedel	.	.	101308	1311	SA	1890	29	1e-05	1e-05	1e-05	0.99989	1e-05	1e-05	1e-05	1e-05	1e-05	1e-05	1e-05	1e-05
dart's imperial	.	SELN. PURPLE STRAW	102242	2245	SA	1890	29	0.042458	1e-05	1e-05	0.957442	1e-05	1e-05	1e-05	1e-05	1e-05	1e-05	1e-05	1e-05
budd's early	.	.	112491	12494	SA	1890	29	1e-05	1e-05	1e-05	0.820497	1.7e-05	1e-05	0.005525	1e-05	1e-05	0.173881	1e-05	1e-05
smart's early	(S)WENHOLZ	.	101252	1255	SA	1895	29	1e-05	1e-05	1.1e-05	0.786491	1e-05	1e-05	1e-05	0.109698	0.033341	0.070389	1e-05	1e-05
baroota wonder	.	SELN. WARD'S PROLIFIC	101876	1879	SA	1895	29	1e-05	1e-05	1e-05	0.63437	1e-05	1e-05	1e-05	1e-05	1e-05	0.36553	1e-05	1e-05
red russian	YANDILLA-KING/(RUS)ULKA	YANDILLA KING/OULKA	107455	7458	SA	1896	29	1e-05	1e-05	1e-05	0.625805	0.021778	0.065572	1e-05	0.014812	0.036896	0.235076	1e-05	1e-05
petatz surprise	YANDILLA-KING/SMARTS-EARLY	YANDILLA KING/SMARTS EARLY	100777	780	SA	1900	29	0.08407	1e-05	1e-05	0.271497	0.041737	1e-05	1e-05	1e-05	1e-05	0.595954	0.006671	1e-05
gamma	WARDS-PROLIFIC/PURPLE-STRAW	.	102476	2479	SA	1900	29	1e-05	1e-05	1e-05	0.7992	1e-05	1e-05	1e-05	1e-05	1e-05	0.2007	1e-05	1e-05
silver bart	SILVER-KING/BARLETTS-CROSSBRED	SILVER KING/BARLETT'S CROSSBRED	103369	3372	SA	1905	29	1e-05	1e-05	1e-05	0.586836	1e-05	1e-05	1e-05	1e-05	1e-05	0.389708	1e-05	0.023366
canaan	ROSEWORTHY-JONATHAN/FAN	JONATHAN/FAN	102048	2051	SA	1912	29	1e-05	1e-05	1e-05	0.737615	1e-05	0.191818	0.070477	1e-05	1e-05	1e-05	1e-05	1e-05
faun	ANVIL,AUS/LATE-GLUYAS	LATE GLUYAS/ANVIL	100213	216	SA	1917	29	1e-05	1e-05	1e-05	0.796532	1e-05	1e-05	1e-05	1e-05	1e-05	0.203368	1e-05	1e-05
glencope	DARTS-IMPERIAL/PURPLE-STRAW	DARTS IMPERIAL/PURPLE STRAW	100275	278	SA	1919	29	1e-05	1e-05	0.010989	0.763867	1e-05	1e-05	1e-05	0.113383	0.028997	0.082694	1e-05	1e-05
seewari	(S)SEPOY	.	101193	1196	SA	1963	29	0.198968	1e-05	1e-05	0.722571	1e-05	1e-05	1e-05	0.053793	1e-05	1e-05	1.1e-05	0.024587
improved steinwedel	STEINWEDEL/PURPLE-STRAW//STEINWEDEL	STEINWEDEL/PURPLE STRAW/2/STEINWEDEL	100352	355	VIC	1893	29	1e-05	1e-05	1e-05	0.99989	1e-05	1e-05	1e-05	1e-05	1e-05	1e-05	1e-05	1e-05
bald early	STEINWEDEL/PURPLE-STRAW//STEINWEDEL	STEINWEDEL/PURPLE STRAW/2/STEINWEDEL OR SELN. FROM IMPROVED STEINWEDEL	101851	1854	VIC	1893	29	1e-05	1e-05	1e-05	0.99989	1e-05	1e-05	1e-05	1e-05	1e-05	1e-05	1e-05	1e-05
warden	QUARTZ/WARDS-WHITE//RED-BORDEAUX	QUARTZ/WARDS WHITE/2/RED BORDEAUX	101618	1621	VIC	1899	29	1e-05	1e-05	1e-05	0.601733	1e-05	1.1e-05	0.030642	0.258018	1e-05	0.109527	1e-05	1e-05
wallace	PURPLE-STRAW//FIFE/INDIAN	PURPLE STRAW/2/FIFE/INDIAN	101603	1606	VIC	1906	29	1e-05	1e-05	1e-05	0.99989	1e-05	1e-05	1e-05	1e-05	1e-05	1e-05	1e-05	1e-05
moira	PURPLE-STRAW/FIFE-CROSSBRED	PURPLE STRAW/FIFE INDIAN: UNFIXED	100651	654	VIC	1910	29	1e-05	1e-05	1e-05	0.99989	1e-05	1e-05	1e-05	1e-05	1e-05	1e-05	1e-05	1e-05
mogul	INDIAN-E/TELFORDS	INDIAN E/TELFORDS	100650	653	VIC	1923	29	0.247967	1e-05	1e-05	0.341177	1e-05	1e-05	1e-05	0.144378	1e-05	0.204774	1e-05	0.061633
straight board	RED-BORDEAUX/STRAIGHTNOTE	RED BORDEAUX/STRAIGHTVOTE	101318	1321	VIC	1923	29	0.035912	1e-05	0.006037	0.796399	1e-05	1e-05	1e-05	1e-05	1e-05	0.161572	1e-05	1e-05
rajah	INDIAN-E/TELFORDS	INDIAN E/TELFORDS	110442	10445	VIC	1924	29	0.232115	1e-05	1e-05	0.427994	1e-05	1e-05	1e-05	0.145961	1e-05	0.171618	1e-05	0.022243
penny	.	SELN. FROM SQUAREHEAD BY MR PENNY OF WA	100773	776	WA	1900	29	1e-05	1e-05	1e-05	0.99989	1e-05	1e-05	1e-05	1e-05	1e-05	1e-05	1e-05	1e-05
Alpha	STEINWEDEL/KINGS-JUBILEE	STEINWEDEL/KING'S JUBILEE	100005	8	WA	1904	29	0.026137	0.046866	0.044229	0.674356	1e-05	1e-05	1e-05	1e-05	1e-05	0.208343	1e-05	1e-05
baroota-wonder-early	.	.	101882	1885	WA	1921	29	1e-05	1e-05	1e-05	0.647966	1e-05	1e-05	1e-05	1e-05	1e-05	0.351934	1e-05	1e-05
centenary	.	SELN. FROM GLUYAS EARLY	102104	2107	WA	1930	29	0.04679	0.007866	1e-05	0.83743	0.020142	0.086797	1e-05	1e-05	1e-05	0.000914	1e-05	1e-05
pine head	.	SELN. FROM FORD?	100793	796	WA	1952	29	1e-05	1e-05	1e-05	0.99989	1e-05	1e-05	1e-05	1e-05	1e-05	1e-05	1e-05	1e-05
FORTUNE	CALINGIRI/(386372)CALINGIRI//CALINGIRI/WORRAKATTA	CALINGIRI/386W372//CALINGIRI/WORRAKATTA	170226	36675	WA	2008	29	1e-05	0.001601	1e-05	0.662158	0.081387	1e-05	0.02001	1e-05	1e-05	0.187993	1e-05	0.04679
Eden	IMPROVED-FIFE/HORNBLENDE//IMPROVED-FIFE/HUSSAR,AUS	14/193/14/%/HUSSAL	100188	191	NSW	1890	30	1e-05	1e-05	0.005186	0.241372	1e-05	1e-05	1e-05	1e-05	1e-05	0.648703	1e-05	0.104659
king's early	.	SELN. FROM EARLY BAART	102742	2745	SA	1880	30	1e-05	1e-05	1e-05	0.290398	1e-05	1e-05	1e-05	1e-05	1e-05	0.709502	1e-05	1e-05
gluyas	.	SELN. FROM WARD'S PROLIFIC	102497	2500	SA	1894	30	1e-05	1e-05	1e-05	0.2105	1e-05	1e-05	1e-05	1e-05	1e-05	0.7894	1e-05	1e-05
caliph	MARSHALLS-3/KINGS-WHITE	MARSHALLS NO 3/KINGS WHITE	102041	2044	SA	1912	30	1e-05	1e-05	1e-05	0.499222	1e-05	1e-05	1e-05	1e-05	1e-05	0.500678	1e-05	1e-05
sultan	MARSHALLS-3/KINGS-WHITE//KINGS-WHITE	? KINGS WHITE/CALIPH	101329	1332	SA	1917	30	1e-05	1e-05	1e-05	0.446165	1e-05	1e-05	1e-05	1e-05	1e-05	0.553735	1e-05	1e-05
maharajah	KINGS-WHITE/JONATHAN//ANVIL,AUS/KINGS-RED	KINGS WHITE/JONATHAN/ANVIL/KINGS RED ORKINGS RED/2/KINGS WHITE/JONATHAN (WA)	102916	2919	SA	1917	30	1e-05	1e-05	1e-05	0.602735	1e-05	1e-05	1e-05	0.002501	1e-05	0.394674	1e-05	1e-05
president	ANVIL,AUS/KINGS-RED	ANVIL/KING'S RED	103179	3182	SA	1917	30	1e-05	1e-05	1e-05	0.60351	1e-05	1e-05	1e-05	1e-05	1e-05	0.39639	1e-05	1e-05
crostan	ZEALAND-BLUE/SULTAN	NEW ZEALAND BLUE/SULTAN	102215	2218	SA	1922	30	1e-05	1e-05	1e-05	0.448932	1e-05	0.106696	0.037322	0.045411	1e-05	0.36157	1e-05	1e-05
nawab	ANVIL,AUS/SULTAN	.	103679	3682	SA	1923	30	1e-05	1e-05	1e-05	0.558067	1e-05	1e-05	1e-05	1e-05	1e-05	0.441833	1e-05	1e-05
sirdar	FELIX/TUNIS	FELIX/TUNIS	101250	1253	SA	1924	30	1e-05	1e-05	1e-05	0.374432	0.016204	0.040727	1e-05	0.053234	1e-05	0.297512	1e-05	0.217831
baringa	GULLEN/BOMEN	YANDILLA KING/ZAFF/2/BOMEN	101870	1873	NSW	1924	31	0.005361	0.021931	0.00738	0.231888	0.049064	0.332464	1e-05	0.172609	0.011998	0.057223	0.011886	0.098186
charter	KENYA-C-6042/GULAR	KENYA C6042/GULAR	102114	2117	NSW	1944	31	0.012892	1e-05	0.031843	1e-05	0.195459	0.55447	1e-05	1e-05	1e-05	1e-05	0.057188	0.148089
festival	PUSA-3//KENYA-C-6041/BARINGA	PUSA/KENYA/BARINGA	106109	6112	NSW	1950	31	1e-05	1e-05	1e-05	0.023337	0.057334	0.662581	1e-05	0.089383	0.06918	1e-05	1e-05	0.098124
saga	PUSA-4/3/EUREKA,AUS//2*BOBIN/(TR.DR)GAZA	PUSA 4/4/EUREKA/3/BOBIN/2/BOBIN/GAZA	103300	3303	NSW	1951	31	0.0459	1e-05	1e-05	1e-05	0.390864	0.473292	1e-05	1e-05	0.042865	1e-05	0.037441	0.009578
waterman	SOUTTERS-EARLY/WARREN	SOUTTERS EARLY/WARREN	101643	1646	QLD	1925	31	0.13498	0.073885	0.056695	1e-05	0.066546	0.446731	1e-05	1e-05	1e-05	1e-05	1e-05	0.221104
commonwealth	QUEENS-JUBILEE/TALAVERA//FEDERATION	QUEEN'S JUBILEE/AUSTRALIAN TALAVERA/2/FEDERATION	107028	7031	VIC	1911	31	0.130842	0.067167	0.041281	1e-05	0.095303	0.417455	1e-05	1e-05	1e-05	1e-05	1e-05	0.247892
gambee	.	.	114855	14858	WA	1972	31	1e-05	1e-05	1e-05	0.056025	0.488833	0.368655	1e-05	0.061835	1e-05	1e-05	1e-05	0.024582
pacific	COOS//COMEBACK/CRETAN/3/COMEBACK	COMEBACK/CRETAN/2/COMEBACK	100751	754	QLD	1925	32	1e-05	1e-05	1e-05	0.017839	1e-05	0.597873	1e-05	1e-05	1e-05	0.081437	1e-05	0.302771
seafoam	COMEBACK/CRETAN//COMEBACK	COMEBACK/CRETAN/2/COMEBACK	110405	10408	QLD	1930	32	1e-05	1e-05	1e-05	0.030039	1e-05	0.600916	1e-05	1e-05	1e-05	0.019607	1e-05	0.349357
SEASPRAY	COMEBACK/(TR.DR)CRETAN//COMEBACK	COMEBACK/CRETAN/2/COMEBACK	110878	10881	QLD	1934	32	0.086182	1e-05	1e-05	0.136748	1e-05	0.52174	1e-05	1e-05	1e-05	0.013387	1e-05	0.241874
spica	THREE-SEAS/KAMBOURICO//PUSA-4/FLORA	THREE SEAS/KAMBURICO/2/PUSA/FLORA 3202	101300	1303	QLD	1952	32	1e-05	1e-05	0.07022	1e-05	0.003569	0.561906	1e-05	0.032074	0.044069	1e-05	1e-05	0.288103
hopps	HOPE/SEAFOAM//PUSA/FLORA-3202/3/SEAFOAM/HOPE	HOPE/SEAFOAM/2/PUSA/FLORA 3202/3/SEAFOAM/HOPE	102589	2592	QLD	1957	32	1e-05	1e-05	1e-05	1e-05	1e-05	0.716149	1e-05	1e-05	1e-05	1e-05	1e-05	0.283751
Thew	BLOUNTS-LAMBRIGG//FIFE/SINEW/3/FIFE/HUSSAR	BLOUNT'S LAMBRIGG/2/FIFE/SINEW/3/FIFE/HUSSAR	101377	1380	NSW	1890	33	1e-05	1e-05	0.004516	1e-05	1e-05	0.995384	1e-05	1e-05	1e-05	1e-05	1e-05	1e-05
jonathan	IMPROVED-FIFE/HUSSAR,AUS//INDIAN-G	IMPROVED FIFE/HUSSAR/2/INDIAN G	102671	2674	NSW	1890	33	0.025517	0.013061	1e-05	1e-05	0.052484	0.906016	1e-05	1e-05	1e-05	1e-05	0.002852	1e-05
Cedar	FIFE/3/FIFE-CROSSBRED//JONATHAN/ZAFF	FIFE/3/FIFE CROSSBRED/2/JONATHAN/ZAFF	100099	102	NSW	1906	33	1e-05	1e-05	1e-05	1e-05	1e-05	0.99989	1e-05	1e-05	1e-05	1e-05	1e-05	1e-05
warren	WARNER//BOBS/JONATHAN	WARNER/2/BOBS/JONATHAN	101634	1637	NSW	1907	33	1.2e-05	1e-05	1e-05	1e-05	1e-05	0.999888	1e-05	1e-05	1e-05	1e-05	1e-05	1e-05
bomen	RED-POTOCKA/3/POWERS-FIFE//JONATHAN/ZAFF	RED-POTOCKA/3/POWERS-FIFE//JONATHAN/ZAFF	101987	1990	NSW	1913	33	1e-05	1e-05	1e-05	1e-05	1e-05	0.99989	1e-05	1e-05	1e-05	1e-05	1e-05	1e-05
ideal	MARQUIS/COMEBACK	MARQUIS/COMEBACK	100346	349	NSW	1932	33	0.01471	1e-05	1e-05	1e-05	1e-05	0.934143	1e-05	1e-05	0.051057	1e-05	1e-05	1e-05
Bunge No. 1	.	SELN. FROM FARRER CROSSBRED BY QUADLINGQLD.	100072	75	QLD	1900	33	0.082703	1e-05	1e-05	0.086196	1e-05	0.780942	1e-05	1e-05	1e-05	0.050079	1e-05	1e-05
coronation	.	.	102189	2192	QLD	1912	33	1e-05	1e-05	1e-05	1e-05	1e-05	0.99989	1e-05	1e-05	1e-05	1e-05	1e-05	1e-05
soutter's early	BUNYIP/BUNGE-1	BUNYIP/BUNGE NO 1	101293	1296	QLD	1917	33	1e-05	1e-05	1e-05	1e-05	1e-05	0.99989	1e-05	1e-05	1e-05	1e-05	1e-05	1e-05
novo	BUNGE-1/INDIAN-PEARL	BUNGE NO.1/INDIAN PEARL	100727	730	QLD	1920	33	0.121009	1e-05	1e-05	0.10768	0.044063	0.534188	1e-05	1e-05	1e-05	0.007483	1e-05	0.185516
patriot	BUNGE/TR.DR	BUNGE/DURUM WHEAT	100763	766	QLD	1920	33	0.10487	1e-05	1e-05	0.097341	1e-05	0.797698	1e-05	1e-05	1e-05	1e-05	1e-05	1e-05
piastre	.	.	100788	791	QLD	1920	33	1e-05	1e-05	1e-05	1e-05	1e-05	0.99989	1e-05	1e-05	1e-05	1e-05	1e-05	1e-05
cedric	CEDAR/BUNGE-1	CEDAR/BUNGE NO 1	102094	2097	QLD	1920	33	1e-05	1e-05	1e-05	1e-05	1e-05	0.99989	1e-05	1e-05	1e-05	1e-05	1e-05	1e-05
flora	BOBS/FLORENCE	BOBS/FLORENCE	115695	15698	QLD	1923	33	0.004388	1e-05	1e-05	0.002309	1e-05	0.993213	1e-05	1e-05	1e-05	1e-05	1e-05	1e-05
warchief	BUNGE-1/WARREN-2	SOUTTERS EARLY/WARREN OR SOUTTERS EARLY/2/BUNGE 2/WARREN	101615	1618	QLD	1925	33	0.051798	1e-05	1e-05	0.034672	1e-05	0.91344	1e-05	1e-05	1e-05	1e-05	1e-05	1e-05
warput	PUSA-4/WARREN	PUSA 4/WARREN	101633	1636	QLD	1930	33	1e-05	1e-05	1e-05	1e-05	1e-05	0.99989	1e-05	1e-05	1e-05	1e-05	1e-05	1e-05
puora	PUSA-4/FLORA	PUSA 4/FLORA	103196	3199	QLD	1932	33	1e-05	0.004834	1e-05	1e-05	0.018716	0.792577	1e-05	1e-05	1e-05	0.183605	1e-05	0.000198
hermitage	SELN./HERMITAGE	SELN./HERMITAGE	100318	321	QLD	1933	33	1e-05	1e-05	1e-05	1e-05	1e-05	0.99989	1e-05	1e-05	1e-05	1e-05	1e-05	1e-05
kenora	PUORA*4/KENYA-C-6041	PUORA*4/KENYA C6041	102712	2715	QLD	1959	33	1e-05	1e-05	0.013001	1e-05	0.031997	0.911553	0.043368	1e-05	1e-05	1e-05	1e-05	1e-05
felix	KINGS-WHITE/JONATHAN//ANVIL,AUS/KINGS-WHITE	.	100220	223	SA	1917	33	1e-05	1e-05	1e-05	1e-05	1e-05	0.982872	1e-05	1e-05	1e-05	1e-05	0.017028	1e-05
dindiloa	CEDAR/FLORENCE	CEDAR/FLORENCE	107239	7242	WA	1916	33	1e-05	1e-05	1e-05	1e-05	1e-05	0.99989	1e-05	1e-05	1e-05	1e-05	1e-05	1e-05
S.H.J.	FLORENCE/EARLY-JONATHAN	FLORENCE/EARLY JONATHAN	101209	1212	WA	1919	33	0.093625	1e-05	1e-05	1e-05	1e-05	0.906275	1e-05	1e-05	1e-05	1e-05	1e-05	1e-05
ridley-48	GABO/5*RIDLEY	GABO/4*RIDLEY	101080	1083	SA	1949	34	0.098246	1e-05	1e-05	1e-05	0.118266	0.174021	0.037397	1e-05	1e-05	0.481999	1e-05	0.090011
scimitar 48	GABO/4*SCIMITAR	GABO/4*SCIMITAR	101191	1194	SA	1949	34	0.087166	1e-05	1e-05	1e-05	0.132923	0.167197	0.041676	1e-05	1e-05	0.486148	1e-05	0.08483
scimitar	NABAWA/EGYPTIAN-4	NABAWA/EGYPTIAN 4	101189	1192	SA	1955	34	0.107633	1e-05	0.006537	1e-05	0.028317	0.2024	0.018374	1e-05	1e-05	0.542488	1e-05	0.094201
uppercut	NONPAREIL/NUTCUT	NONPAREIL/NUTCUT	101503	1506	NSW	1900	35	1e-05	1e-05	0.012473	0.110375	0.068309	0.345519	1e-05	0.034341	0.035263	0.174432	1e-05	0.219249
bunyip	RYMER/MAFFRA	.	110779	10782	NSW	1901	35	0.05609	1e-05	1e-05	0.211537	1e-05	0.332768	1e-05	1e-05	0.001932	0.397604	1e-05	1e-05
Clarendon	BOBS/4/GLUYAS/3/JONATHAN//EDEN/JONDHALA	BOBS/4/GLUYAS/3/JONATHAN/2/EDEN/YANDILLA	100125	128	NSW	1917	35	1e-05	1e-05	1e-05	1e-05	1e-05	0.627618	1e-05	1e-05	1e-05	0.372282	1e-05	1e-05
duchess	MINISTER/FEDERATION	.	117167	17170	NSW	1922	35	1e-05	0.005667	0.053803	1e-05	1e-05	0.456564	0.007146	1e-05	0.025587	0.38281	0.021894	0.046489
lawson 1927	CLARENDON/FORELOCK	CLAREDON/FORELOCK	102852	2855	NSW	1927	35	0.031655	1e-05	1e-05	0.162691	1e-05	0.470556	1e-05	0.025887	1e-05	0.213079	1e-05	0.096072
winglen	KENYA-C-6042/GULAR//WINTER-MINFLOR/3/CELEBRATION	Kenya / Gular // Winter Minflor /3/ Double Cross /2* Dundee .	103540	3543	NSW	1957	35	1e-05	1e-05	1e-05	0.142638	0.082984	0.586198	0.036015	1e-05	0.005275	0.011759	1e-05	0.135082
windebri	GULAR/KENYA-C-6042//WINTER-MINFLOR/3/(SIB)CELEBRATION	GULAR/KENYA C6042/2/WINTER MINFLOR/3/CELEBRATION S	101666	1669	NSW	1959	35	1e-05	1e-05	0.008853	0.248619	0.018912	0.403474	0.068512	0.00139	0.038812	0.076721	0.028036	0.10665
winter minflor	.	.	101671	1674	NSW	1964	35	0.003754	1e-05	1e-05	0.219064	1e-05	0.724864	0.052238	1e-05	1e-05	1e-05	1e-05	1e-05
Amby	.	.	100009	12	QLD	1910	35	0.005533	0.022047	0.033238	0.179652	0.045461	0.512734	0.037776	0.051498	0.007458	0.044974	1e-05	0.05962
Duke of york	CRETAN/BUNGE//GLUYAS	CRETAN/BUNGE/2/GLUYAS	100167	170	QLD	1927	35	0.120429	1e-05	1e-05	0.106736	1e-05	0.286953	1e-05	1e-05	0.003	0.351359	1e-05	0.131463
Beewar	BUNGE-2/WARREN	BUNGE NO.2/WARREN	100037	40	QLD	1928	35	0.048224	1e-05	1e-05	1e-05	1e-05	0.475305	0.47638	1e-05	1e-05	1e-05	1e-05	1e-05
florida	BOBS/FLORENCE	BOBS/FLORENCE	100231	234	QLD	1933	35	0.098796	1e-05	1e-05	0.001517	1.5e-05	0.655062	0.007283	1e-05	0.03882	0.198457	1e-05	1e-05
puglu	PUSA-4/GLUYAS	PUSA 4/GLUYAS	100862	865	QLD	1938	35	1e-05	1e-05	1e-05	1e-05	1e-05	0.392302	1e-05	1e-05	1e-05	0.587568	1e-05	0.02004
meenawarra	BOBS/FLORENCE//GLUYAS	BOBS/FLORENCE/2/GLUYAS	100526	529	QLD	1939	35	0.007881	1e-05	0.024127	0.011054	1e-05	0.392297	1e-05	0.019191	0.008897	0.521813	0.0147	1e-05
puseas	PUSA-4/THREE-SEAS	PUSA 4/THREE SEAS	100968	971	QLD	1939	35	0.211818	1e-05	1e-05	0.206125	1e-05	0.312001	1e-05	0.038345	1e-05	0.118939	1e-05	0.112712
lawrence	FLORENCE/COLLEGE	FLORENCE/COLLEGE	102846	2849	QLD	1949	35	0.034606	0.057002	0.019685	1e-05	1e-05	0.430512	1e-05	1e-05	0.026302	0.313575	1e-05	0.118269
puno	PUSA-4/NOVOMICHURINKA	PUSA 4/NOVO	103194	3197	QLD	1949	35	0.044964	1e-05	0.001683	0.401969	1e-05	0.350176	1e-05	1e-05	1e-05	0.09766	0.036493	0.067005
Eclipse	.	.	100183	186	SA	1900	35	0.100611	0.069691	0.028819	0.057206	0.057765	0.246557	1e-05	0.033281	1e-05	0.178316	0.014231	0.213503
marshall's golden return	YANDILLA-KING/COMEBACK	YANDILLA-KING/COMEBACK	102972	2975	SA	1910	35	0.060089	1e-05	0.011968	0.322949	1e-05	0.459537	1e-05	0.092683	0.03726	1e-05	1e-05	0.015464
queen fan	FAN/CARMICHAELS-ECLIPSE	FAN/CARMICHAELS ECLIPSE	100973	976	SA	1914	35	0.02929	0.03276	1e-05	0.221669	1e-05	0.356935	0.038989	1e-05	1e-05	0.292907	1e-05	0.027401
forel	FORD/FLORENCE,AUS	FORD/FLORENCE	100234	237	SA	1924	35	1e-05	1e-05	1e-05	0.062554	1e-05	0.63005	0.194127	1e-05	1e-05	0.113189	1e-05	1e-05
majorette	MAJOR/WALLACE	FEDERATION/WALLACE	102927	2930	VIC	1920	35	0.113448	1e-05	1e-05	0.187529	1e-05	0.639084	0.006389	0.051348	0.002142	1e-05	1e-05	1e-05
stewart	FIFE-INDIAN/DARTS-IMPERIAL//DURUM-D/3/CEDAR	V 698/CEDAR	103391	3394	VIC	1923	35	0.060845	1e-05	1e-05	0.127351	0.171109	0.255601	1e-05	1e-05	1e-05	0.385024	1e-05	1e-05
strongbolt	YANGSHAN/STANLEY	YANGSHAN/STANLEY	101321	1324	VIC	1924	35	1e-05	1e-05	1e-05	0.352273	1e-05	0.606348	1e-05	1e-05	1e-05	0.041289	1e-05	1e-05
minflor	MINISTER/FLORENCE,AUS	MINISTER/FLORENCE	110425	10428	VIC	1929	35	0.093048	0.031253	1e-05	0.122018	1e-05	0.710973	0.042638	1e-05	1e-05	1e-05	1e-05	1e-05
ogilvie	SAILORS-FORTUNE/GLUYAS	SAILOR'S FORTUNE/GLUYAS	100732	735	WA	1927	35	1e-05	1e-05	1e-05	0.118283	1e-05	0.693849	1e-05	1e-05	1e-05	0.168966	1e-05	0.018823
comeback	IMPROVED-FIFE//VANESSA/INDIAN-G	IMPROVED FIFE/2/VANESSA/INDIAN	102170	2173	NSW	1897	36	0.157676	1e-05	1e-05	0.210711	1e-05	0.32945	0.108344	0.013539	0.005858	0.053917	1e-05	0.120465
eureka	KENYA-C-6040/FLORENCE//DUNDEE	KENYA/FLORENCE/2/DUNDEE	102357	2360	NSW	1938	36	0.15339	1e-05	1e-05	0.13896	1e-05	0.430585	0.185904	1e-05	0.039423	0.051678	1e-05	1e-05
yalta	KENYA-C-6402/PUSA-4//DUNDEE	KENYA C 6402/PUSA 4/2/DUNDEE	101683	1686	NSW	1945	36	0.048098	1e-05	1e-05	0.161024	0.051404	0.363289	0.180278	1e-05	1e-05	0.068763	1e-05	0.127093
kendee	DUNDEE/KENYA-C-6042	KENYA/DUNDEE	100378	381	NSW	1946	36	0.135448	1e-05	1e-05	0.198664	0.052844	0.14357	0.27733	1e-05	1e-05	0.021883	1e-05	0.170211
Brolga	BOBIN/DUNDEE	BOBIN/DUNDEE	100066	69	NSW	1948	36	0.100141	1e-05	1e-05	0.49229	0.009639	0.207188	0.143987	1e-05	0.043536	0.003169	1e-05	1e-05
roma red	BUNGE-1/MANITOBA	BUNGE NO. 1/MANITOBA	101114	1117	QLD	1925	36	0.105349	1e-05	0.005137	0.195673	0.040633	0.255511	0.221925	0.009306	0.003874	0.087206	1e-05	0.075366
puflor	.	.	100859	862	QLD	1949	36	0.116893	1e-05	1e-05	0.071371	0.022538	0.601729	0.07564	1e-05	1e-05	1e-05	1e-05	0.111769
dundee-48	GABO/4*DUNDEE	GABO/4*DUNDEE	102302	2305	SA	1949	36	0.234562	1e-05	1e-05	0.159467	1e-05	0.13669	0.401219	1e-05	1e-05	0.067992	1e-05	1e-05
wongoondy	EUREKA,AUS/BUNGULLA	EUREKA/BUNGULLA	101673	1676	WA	1948	36	0.084521	1e-05	1e-05	0.106715	1e-05	0.221137	0.091929	1e-05	0.053073	0.441282	0.001292	1e-05
moora	EUREKA-2/(M-60)SWORD/KENYA-C-6041	KENYA 744 + SR 6 FROM EUREKA	100656	659	WA	1958	36	0.128491	1e-05	1e-05	0.233727	1e-05	0.35785	0.26666	1e-05	0.008504	0.004708	1e-05	1e-05
HARD-FEDERATION	FEDERATION/COMEBACK	.	102537	2540	NSW	1914	37	0.488595	1e-05	1e-05	0.089786	1e-05	0.350452	0.071087	1e-05	1e-05	1e-05	1e-05	1e-05
white federation	WHITE-FEDERATION-45/2*WHITE-FEDERATION-38	.	101650	1653	NSW	1915	37	0.553613	1e-05	1e-05	1e-05	1e-05	0.42587	0.000347	1e-05	0.02009	1e-05	1e-05	1e-05
Aussie	FEDERATION/GLUYAS	FEDERATION/GLUYAS	100017	20	NSW	1921	37	0.286512	1e-05	1e-05	1e-05	1e-05	0.279098	1e-05	1e-05	1e-05	0.4343	1e-05	1e-05
bena	HARD-FEDERATION/MARSHALLS-3	HARD FEDERATION/MARSHALLS NO 3 OR SELN.FROM HARD FEDERATION	101916	1919	NSW	1924	37	0.244839	1e-05	1e-05	0.182918	1e-05	0.440456	0.000262	1e-05	1e-05	0.131455	1e-05	1e-05
koala	HARD-FEDERATION/NABAWA	.	100436	439	NSW	1936	37	0.290862	1e-05	1e-05	1e-05	1e-05	0.301428	1e-05	1e-05	1e-05	0.40762	1e-05	1e-05
hofed 1	HOPE/FEDERATION	.	100325	328	NSW	1963	37	0.487974	1e-05	1.3e-05	0.03922	1e-05	0.222741	0.076126	1e-05	0.047632	1e-05	1e-05	0.126243
ward's prolific	.	SELN. FROM S.A.	101627	1630	SA	1890	37	0.365154	1e-05	0.006149	0.233169	1e-05	0.291334	0.043302	0.013041	1e-05	0.012332	1e-05	0.035478
ridley	NABAWA/HARD-FEDERATION//GABO	HARD FEDERATION/NABAWA	101079	1082	SA	1944	37	0.269107	1e-05	1e-05	1e-05	1e-05	0.102015	0.054917	1e-05	1e-05	0.573882	1e-05	1e-05
kookaburra	.	.	100445	448	SA	1972	37	0.286377	1e-05	1e-05	1e-05	1e-05	0.381077	0.040691	0.0347	1e-05	0.237836	1e-05	0.019259
capitol	HARD-FEDERATION/CANBERRA	HARD FEDERATION/CANBERRA	102067	2070	VIC	1914	37	0.3772	1e-05	1e-05	1e-05	1e-05	0.183105	1e-05	1e-05	0.018012	0.421602	1e-05	1e-05
curstein	CURRAWA/IMPROVED-STEINWEDEL	CURRAWA/IMPROVED STEINWEDEL	102229	2232	VIC	1927	37	0.111235	1e-05	1e-05	0.485616	1e-05	0.362253	0.03051	0.010317	1e-05	1e-05	1e-05	1e-05
stockade	BALDMIN/QUADRAT	EUREKA 2/GHURKA	101314	1317	VIC	1960	37	0.568991	1e-05	1e-05	0.138734	1e-05	0.19879	0.093404	1e-05	1e-05	1e-05	1e-05	1e-05
merredin	FEDERATION/GLUYAS	FEDERATION/GLUYAS	100531	534	WA	1911	37	0.269178	1e-05	1e-05	1e-05	1e-05	0.289122	1e-05	1e-05	1e-05	0.441611	1e-05	1e-05
wilfred	ALPHA/FEDERATION	ALPHA/FEDERATION	101664	1667	WA	1915	37	0.462872	1e-05	1e-05	1e-05	1e-05	0.537028	1e-05	1e-05	1e-05	1e-05	1e-05	1e-05
narrogin	FEDERATION/CEDAR	FEDERATION/CEDAR	100688	691	WA	1917	37	0.57893	1e-05	1e-05	1e-05	1e-05	0.42097	1e-05	1e-05	1e-05	1e-05	1e-05	1e-05
niloc	ALPHA/FEDERATION	ALPHA/FEDERATION	100708	711	WA	1918	37	0.406985	1e-05	1e-05	1e-05	1e-05	0.56466	1e-05	1e-05	0.028266	1e-05	1e-05	1e-05
redna	GRESLEY/BENA	GRESLEY/BENA	101031	1034	WA	1950	37	0.204121	1e-05	1e-05	0.245523	1e-05	0.147396	1e-05	1e-05	0.036549	0.366341	1e-05	1e-05
H.EarlyPurpleStraw	SelnfromPurplestraw	.	102562	2565	NSW	1890	38	0.778245	1e-05	1e-05	0.06948	1e-05	0.047055	0.075067	1e-05	1e-05	1e-05	1e-05	0.030083
FEDERATION	YANDILLA/PURPLE-STRAW	PURPLE STRAW SELN. 14A/YANDILLA	100215	218	NSW	1901	38	0.99989	1e-05	1e-05	1e-05	1e-05	1e-05	1e-05	1e-05	1e-05	1e-05	1e-05	1e-05
fedweb 1	FEDERATION/WEBSTER	.	102393	2396	NSW	1938	38	0.99989	1e-05	1e-05	1e-05	1e-05	1e-05	1e-05	1e-05	1e-05	1e-05	1e-05	1e-05
heron	R.D.R./4*INSIGNIA-49	.	100319	322	NSW	1958	38	0.99989	1e-05	1e-05	1e-05	1e-05	1e-05	1e-05	1e-05	1e-05	1e-05	1e-05	1e-05
robin	KENYA-FARMER/4*HERON	.	100500	503	NSW	1966	38	0.919493	1e-05	1e-05	1e-05	0.080407	1e-05	1e-05	1e-05	1e-05	1e-05	1e-05	1e-05
jabiru	PINNACLE/3/PINNACLE*2/MEXICO-120//PINNACLE/PWTH	PINNACLE/3/PINNACLE*2/MEXICO 120/2/PINNACLE PWTH	118544	18547	NSW	1975	38	0.934893	0.011687	1e-05	1e-05	1e-05	1e-05	1e-05	1e-05	1e-05	1e-05	0.05333	1e-05
Basil	FAN/RED-FIFE	FAN/RED FIFE	101893	1896	SA	1912	38	0.99989	1e-05	1e-05	1e-05	1e-05	1e-05	1e-05	1e-05	1e-05	1e-05	1e-05	1e-05
seewari 48	GABO/5*SEEWARI	.	101194	1197	SA	1949	38	0.910754	1e-05	1e-05	1e-05	1e-05	1e-05	1e-05	0.068131	1e-05	1e-05	1e-05	0.021025
insignia 49	GABO/5*INSIGNIA	GABO/4*INSIGNIA	102643	2646	SA	1951	38	0.99989	1e-05	1e-05	1e-05	1e-05	1e-05	1e-05	1e-05	1e-05	1e-05	1e-05	1e-05
HALBERD	SCIMITAR/KENYA-C-6042//BOBIN/3/INSIGNIA-49	SCIMITAR/KENYA C 6042/BOBIN/2/INSIGNIA 49	111609	11612	SA	1969	38	0.507861	1e-05	1e-05	1e-05	1e-05	1e-05	1e-05	1e-05	0.44005	0.052	1e-05	1e-05
huf's imperial	FEDERATION/BLUEY	FEDERATION/? BLUEY	100330	333	VIC	1916	38	0.99989	1e-05	1e-05	1e-05	1e-05	1e-05	1e-05	1e-05	1e-05	1e-05	1e-05	1e-05
gallipoli	CLUB-HEAD(TR.CO)/YANDILLA-KING	CLUBHEAD/YANDILLA KING	102472	2475	VIC	1917	38	0.99989	1e-05	1e-05	1e-05	1e-05	1e-05	1e-05	1e-05	1e-05	1e-05	1e-05	1e-05
mahratta	INDIAN-17/FEDERATION	INDIAN 17/FEDERATION	107503	7506	VIC	1923	38	0.99989	1e-05	1e-05	1e-05	1e-05	1e-05	1e-05	1e-05	1e-05	1e-05	1e-05	1e-05
krithia	GALLIPOLI//FEDERATION/FEDERATION	GALLIPOLI/2* FEDERATION	100449	452	VIC	1924	38	0.99989	1e-05	1e-05	1e-05	1e-05	1e-05	1e-05	1e-05	1e-05	1e-05	1e-05	1e-05
nizam	INDIAN-17/FEDERATION	INDIAN 17/FEDERATION	100712	715	VIC	1924	38	0.99989	1e-05	1e-05	1e-05	1e-05	1e-05	1e-05	1e-05	1e-05	1e-05	1e-05	1e-05
ranee	INDIAN-F/FEDERATION	INDIAN F/FEDERATION	100998	1001	VIC	1924	38	0.855789	1e-05	1e-05	1e-05	1e-05	1e-05	1e-05	1e-05	1e-05	0.144111	1e-05	1e-05
ghurka	GALLIPOLI/3/CURRAWA//INDIAN-4-E/FEDERATION	INDIAN 4/FEDERATION/2/CURRAWA/GALLIPOLI	102491	2494	VIC	1924	38	0.896374	1e-05	1e-05	0.103526	1e-05	1e-05	1e-05	1e-05	1e-05	1e-05	1e-05	1e-05
regalia	RANEE/FREE-GALLIPOLI	RANEE/FREE GALLIPOLI	101043	1046	VIC	1938	38	0.722609	1e-05	1e-05	0.157332	1e-05	1e-05	1e-05	1e-05	1e-05	0.119969	1e-05	1e-05
quadrat	GHURKA/3/CURRAWA//MAJOR/GALLIPOLI	GHURKA/3/CURRAWA/2/MAJOR/GALLIPOLI	103210	3213	VIC	1941	38	0.879743	1e-05	1e-05	0.120155	1e-05	1e-05	1e-05	1e-05	1e-05	1e-05	1.2e-05	1e-05
INSIGNIA	GHURKA/RANEE	GHURKA/RANEE	102639	2642	VIC	1946	38	0.99989	1e-05	1e-05	1e-05	1e-05	1e-05	1e-05	1e-05	1e-05	1e-05	1e-05	1e-05
pinnacle	.	SELN. FROM PINDAR	103165	3168	VIC	1946	38	0.988723	1e-05	1e-05	0.011177	1e-05	1e-05	1e-05	1e-05	1e-05	1e-05	1e-05	1e-05
diadem	WHITE-FIFE/GHURKA	GHURKA/WHITE FIFE	102263	2266	VIC	1947	38	0.702975	1e-05	1e-05	1e-05	1e-05	0.296925	1e-05	1e-05	1e-05	1e-05	1e-05	1e-05
emblem	GHURKA/PUSA-4//2*INSIGNIA	GHURKA/PUSA 4/2/INSIGNIA/3/INSIGNIA	102330	2333	VIC	1962	38	0.99989	1e-05	1e-05	1e-05	1e-05	1e-05	1e-05	1e-05	1e-05	1e-05	1e-05	1e-05
summit	PINDAR/THATCHER//2*INSIGNIA/3/PINNACLE	PINDAR/THATCHER/2/INSIGNIA/3/INSIGNIA/4/PINNACLE	101331	1334	VIC	1965	38	0.96643	0.025917	1e-05	1e-05	1e-05	1e-05	1e-05	1e-05	0.007563	1e-05	1e-05	1e-05
zenith	PINDAR/THATCHER//2*INSIGNIA/3/PINNACLE	PINDAR/THATCHER/2/INSIGNIA/3/INSIGNIA/4/PINNACLE	116166	16169	VIC	1973	38	0.99989	1e-05	1e-05	1e-05	1e-05	1e-05	1e-05	1e-05	1e-05	1e-05	1e-05	1e-05
kalkee	TIMOPHEEVII-DERIVATIVE-1657/QUADRAT//INSIGNIA/3/2*QUADRAT/4/OLYMPIC	TIMOPHEEVI DERIVATIVE 1657/QUADRAT/2/INSIGNIA/3/QUADRAT/4/QUADRAT BACKCROSS 1/5/OLYMPIC	118571	18574	VIC	1975	38	0.90068	1e-05	1e-05	1e-05	1e-05	0.053229	1e-05	1e-05	1e-05	0.015595	1e-05	0.030416
