# Supplementary material for: Genetic Diversity, Population Structure and Ancestral Origin of Australian Wheat
Source: Front Plant Sci. 2017 Dec 12;8:2115. doi: 10.3389/fpls.2017.02115 (PMC5733070; doi:10.3389/fpls.2017.02115)
Supplement: Supplementary file 13 [file Table2.XLSX]

## Sheet: Info
Table S2. Information of the worldwide accessions used in this study

## Sheet: TableS2
Populations	Accession	Name	Country	Collection
1	14991	NW45A	Nepal	AGG
1	7089	BIHAR 64	India	AGG
1	19470	MANDEL GEHUN	India	AGG
1	20741	KHARCHIA	India	AGG
1	14981	NW25A	Nepal	AGG
1	14976	NW10A	Nepal	AGG
1	14993	NW48A	Nepal	AGG
1	15000	NW59A	Nepal	AGG
1	15015	NW86A	Nepal	AGG
1	15022	NW93A	Nepal	AGG
1	14992	NW46A	Nepal	AGG
1	14998	NW56A	Nepal	AGG
1	15025	NW96A	Nepal	AGG
1	15008	NW72A	Nepal	AGG
1	1199	Aus28768	India	AGG
1	762	Aus27851	India	AGG
1	997	Aus28086	India	AGG
1	733	Aus27822	India	AGG
1	749	Aus27838	India	AGG
1	767	Aus27856	India	AGG
1	1006	Aus28095	India	AGG
1	993	Aus28082	India	AGG
1	754	Aus27843	India	AGG
1	753	Aus27842	India	AGG
1	737	Aus27826	India	AGG
1	780	Aus27869	India	AGG
1	772	Aus27861	India	AGG
1	718	Aus27807	India	AGG
1	724	Aus27813	India	AGG
1	725	Aus27814	India	AGG
1	727	Aus27816	India	AGG
1	730	Aus27819	India	AGG
1	748	Aus27837	India	AGG
1	751	Aus27840	India	AGG
1	755	Aus27844	India	AGG
1	758	Aus27847	India	AGG
1	766	Aus27855	India	AGG
1	962	Aus28051	India	AGG
1	972	Aus28061	India	AGG
1	976	Aus28065	India	AGG
1	985	Aus28074	India	AGG
1	986	Aus28075	India	AGG
1	989	Aus28078	India	AGG
1	998	Aus28087	India	AGG
1	481727	Dosherbong	Bhutan	USDA Small Grains Laboratory GeneBank
1	445748	Simle	Nepal	USDA Small Grains Laboratory GeneBank
1	164518	Kanak	India	USDA Small Grains Laboratory GeneBank
1	176272	Safed Pissi	India	USDA Small Grains Laboratory GeneBank
1	445732	Hasha	Nepal	USDA Small Grains Laboratory GeneBank
1	163052	Mandel Gehun	India	USDA Small Grains Laboratory GeneBank
1	42016	Compactum	India	USDA Small Grains Laboratory GeneBank
1	481730	Ka - Spring	Bhutan	USDA Small Grains Laboratory GeneBank
1	429670	NW59A	Nepal	USDA Small Grains Laboratory GeneBank
1	322279	Kharchia	India	USDA Small Grains Laboratory GeneBank
1	481728	Bong	Bhutan	USDA Small Grains Laboratory GeneBank
1	445736	Dudhe Mudulo	Nepal	USDA Small Grains Laboratory GeneBank
1	406490	26	Nepal	USDA Small Grains Laboratory GeneBank
1	165597	9408	India	USDA Small Grains Laboratory GeneBank
1	15006	57-386	Nepal	USDA Small Grains Laboratory GeneBank
1	445734	FAO 51.874	Nepal	USDA Small Grains Laboratory GeneBank
1	176356	10282	India	USDA Small Grains Laboratory GeneBank
1	481720	Ka - Facultative	Bhutan	USDA Small Grains Laboratory GeneBank
1	445764	FAO 51.905	Nepal	USDA Small Grains Laboratory GeneBank
1	164150	8862	India	USDA Small Grains Laboratory GeneBank
1	42006	3561	India	USDA Small Grains Laboratory GeneBank
1	166130	9676	India	USDA Small Grains Laboratory GeneBank
1	57814	123	India	USDA Small Grains Laboratory GeneBank
1	481713	41	Bhutan	USDA Small Grains Laboratory GeneBank
1	429682	NW72A	Nepal	USDA Small Grains Laboratory GeneBank
1	406487	20	Nepal	USDA Small Grains Laboratory GeneBank
1	176334	10120	India	USDA Small Grains Laboratory GeneBank
1	445778	FAO 51.826	Nepal	USDA Small Grains Laboratory GeneBank
1	406529	76	Nepal	USDA Small Grains Laboratory GeneBank
1	406530	77	Nepal	USDA Small Grains Laboratory GeneBank
1	406523	55	Nepal	USDA Small Grains Laboratory GeneBank
1	406486	18	Nepal	USDA Small Grains Laboratory GeneBank
1	57825	134	India	USDA Small Grains Laboratory GeneBank
1	481725	Go	Bhutan	USDA Small Grains Laboratory GeneBank
1	445694	FAO 51.833	Nepal	USDA Small Grains Laboratory GeneBank
1	183528	11193	India	USDA Small Grains Laboratory GeneBank
1	481723	Go	Bhutan	USDA Small Grains Laboratory GeneBank
1	164377	8670	India	USDA Small Grains Laboratory GeneBank
1	429707	NW103A	Nepal	USDA Small Grains Laboratory GeneBank
1	481711	Jho	Bhutan	USDA Small Grains Laboratory GeneBank
1	445692	FAO 51.831	Nepal	USDA Small Grains Laboratory GeneBank
1	445688	FAO 51.827	Nepal	USDA Small Grains Laboratory GeneBank
1	164377	8670	India	USDA Small Grains Laboratory GeneBank
1	429707	NW103A	Nepal	USDA Small Grains Laboratory GeneBank
1	481711	Jho	Bhutan	USDA Small Grains Laboratory GeneBank
1	445692	FAO 51.831	Nepal	USDA Small Grains Laboratory GeneBank
1	445688	FAO 51.827	Nepal	USDA Small Grains Laboratory GeneBank
1	406517	48B	Nepal	USDA Small Grains Laboratory GeneBank
1	537060	Ajantha	India	USDA Small Grains Laboratory GeneBank
2	22139	BEZOSTAYA 2	Russia	AGG
2	29855	DONSKAYA YUBILEINAYA	Russia	AGG
2	23451	LAN	Russia	AGG
2	331	HOPEA	Russia	AGG
2	23447	KRASNODARSKAJA 57	Russia	AGG
2	19452	AMERICAN BEARDLESS	Russia	AGG
2	30126	EIKA	Russia	AGG
2	23449	DONSKAJA POLUKARLIKOVAJA	Russia	AGG
2	23443	GUL'KA	Russia	AGG
2	23445	KRASNOJARSKAJA	Russia	AGG
2	29856	ZERNOGRADKA 8	Russia	AGG
2	29857	ZIMDAR	Russia	AGG
2	18380	RODKARIG FROM MOSKVA	Russia	AGG
2	23446	SEVEROKUBANKA	Russia	AGG
2	90040	RUSSIAN W.W. 176	Russia	AGG
2	29857	ZIMDAR	Russia	AGG
2	18380	RODKARIG FROM MOSKVA	Russia	AGG
2	532	Aus27344	Azerbaijan	AGG
2	701	Aus27515	Georgia	AGG
2	1174	Aus28265	Azerbaijan	AGG
2	1176	Aus28267	Georgia	AGG
2	1180	Aus28271	Georgia	AGG
2	438962	Grekum 105	Kazakhstan	USDA Small Grains Laboratory GeneBank
2	499967	KU 1630	Armenia	USDA Small Grains Laboratory GeneBank
2	355728	Caesium 111	Russia	USDA Small Grains Laboratory GeneBank
2	438969	Shortandinskaja 25	Kazakhstan	USDA Small Grains Laboratory GeneBank
2	438964	Karagandinskaja 2	Kazakhstan	USDA Small Grains Laboratory GeneBank
2	9871	Erivan	Armenia	USDA Small Grains Laboratory GeneBank
2	57162	CI 7109	Georgia	USDA Small Grains Laboratory GeneBank
2	94757	310	Armenia	USDA Small Grains Laboratory GeneBank
2	43325	324	Russia	USDA Small Grains Laboratory GeneBank
2	7605	CI 7605	Russia	USDA Small Grains Laboratory GeneBank
2	304092	Bezostaja 1	Russia	USDA Small Grains Laboratory GeneBank
2	94479	159	Kazakhstan	USDA Small Grains Laboratory GeneBank
2	71110	9448	Russia	USDA Small Grains Laboratory GeneBank
2	94590	448	Uzbekistan	USDA Small Grains Laboratory GeneBank
2	78814	CI 10112	Georgia	USDA Small Grains Laboratory GeneBank
2	7652	CI 7652	Russia	USDA Small Grains Laboratory GeneBank
2	7703	Chernishivka	Russia	USDA Small Grains Laboratory GeneBank
2	262636	Alabasskaja	Kazakhstan	USDA Small Grains Laboratory GeneBank
2	565356	Kusary	Azerbaijan	USDA Small Grains Laboratory GeneBank
2	7641	CI 7641	Russia	USDA Small Grains Laboratory GeneBank
2	155119	Caesium 111	Russia	USDA Small Grains Laboratory GeneBank
2	572686	AW 7041/87	Georgia	USDA Small Grains Laboratory GeneBank
2	57171	CI 7118	Georgia	USDA Small Grains Laboratory GeneBank
2	7706	Chorol	Russia	USDA Small Grains Laboratory GeneBank
2	262603	Hydri Bugda	Azerbaijan	USDA Small Grains Laboratory GeneBank
2	572653	Cezium 88	Kyrgyzstan	USDA Small Grains Laboratory GeneBank
2	73322	Kanarskaia	Azerbaijan	USDA Small Grains Laboratory GeneBank
2	351701	Erythrospermum 9	Kyrgyzstan	USDA Small Grains Laboratory GeneBank
2	94380	66BSR	Armenia	USDA Small Grains Laboratory GeneBank
2	572661	AW 6637A/87	Georgia	USDA Small Grains Laboratory GeneBank
2	591870	HW 6554/86	Georgia	USDA Small Grains Laboratory GeneBank
2	559654	Bezostaja Early	Russia	USDA Small Grains Laboratory GeneBank
2	282687	Bezostaja 1	Russia	USDA Small Grains Laboratory GeneBank
2	418575	Buriatskaja 34	Russia	USDA Small Grains Laboratory GeneBank
2	326301	Alabasskaja	Kazakhstan	USDA Small Grains Laboratory GeneBank
2	592054	Zernogradka 8	Russia	USDA Small Grains Laboratory GeneBank
2	86209	73424	Russia	USDA Small Grains Laboratory GeneBank
2	592026	Tulunskaja 10	Russia	USDA Small Grains Laboratory GeneBank
2	361858	Lgovskaja	Russia	USDA Small Grains Laboratory GeneBank
2	585016	AW 6626/88	Georgia	USDA Small Grains Laboratory GeneBank
2	57159	CI 7106	Georgia	USDA Small Grains Laboratory GeneBank
2	73361	Kirda Boogda	Azerbaijan	USDA Small Grains Laboratory GeneBank
2	7635	CI 7635	Russia	USDA Small Grains Laboratory GeneBank
2	71106	Belokoloska	Russia	USDA Small Grains Laboratory GeneBank
2	592045	Spartanka	Russia	USDA Small Grains Laboratory GeneBank
2	438964	Karagandinskaja 2	Kazakhstan	USDA Small Grains Laboratory GeneBank
2	71106	Belokoloska	Russia	USDA Small Grains Laboratory GeneBank
2	572667	AW 6633A/85	Georgia	USDA Small Grains Laboratory GeneBank
2	592045	Spartanka	Russia	USDA Small Grains Laboratory GeneBank
3	1141	Aus28230	Turkey	AGG
3	1143	Aus28232	Turkey	AGG
3	416	Aus27228	Lebanon	AGG
3	212	Aus26552	Palestine	AGG
3	106	Aus26446	Syria	AGG
3	216	Aus26556	Palestine	AGG
3	301	Aus26641	Turkey	AGG
3	308	Aus26648	Turkey	AGG
3	309	Aus26649	Turkey	AGG
3	314	Aus26654	Turkey	AGG
3	405	Aus27217	Syria	AGG
3	1140	Aus28229	Turkey	AGG
3	1145	Aus28234	Turkey	AGG
3	278392	Palestine 1	Palestine	USDA Small Grains Laboratory GeneBank
3	576667	84TK046-118.1	Turkey	USDA Small Grains Laboratory GeneBank
3	420932	25 - Jordan	Jordan	USDA Small Grains Laboratory GeneBank
3	487292	SY 270	Jordan	USDA Small Grains Laboratory GeneBank
3	278531	Beyrouth 11	Lebanon	USDA Small Grains Laboratory GeneBank
3	278393	Palestine 3	Palestine	USDA Small Grains Laboratory GeneBank
3	111244	Edirne	Turkey	USDA Small Grains Laboratory GeneBank
3	94566	398	Israel	USDA Small Grains Laboratory GeneBank
3	167597	3164	Turkey	USDA Small Grains Laboratory GeneBank
3	576700	84TK293-008.1	Turkey	USDA Small Grains Laboratory GeneBank
3	167818	4208	Turkey	USDA Small Grains Laboratory GeneBank
3	173488	8328	Turkey	USDA Small Grains Laboratory GeneBank
3	278537	Damaskus 12	Syria	USDA Small Grains Laboratory GeneBank
3	321919	B-888	Turkey	USDA Small Grains Laboratory GeneBank
3	166727	Ak	Turkey	USDA Small Grains Laboratory GeneBank
3	278545	Aleppo 28	Syria	USDA Small Grains Laboratory GeneBank
3	470462	79TK082-425	Turkey	USDA Small Grains Laboratory GeneBank
3	94563	395	Israel	USDA Small Grains Laboratory GeneBank
3	173497	Asure	Turkey	USDA Small Grains Laboratory GeneBank
3	278533	Beyrouth 3	Lebanon	USDA Small Grains Laboratory GeneBank
3	178011	176/6	Turkey	USDA Small Grains Laboratory GeneBank
3	94565	397	Israel	USDA Small Grains Laboratory GeneBank
3	166667	Bolu	Turkey	USDA Small Grains Laboratory GeneBank
3	166333	Mahlut	Turkey	USDA Small Grains Laboratory GeneBank
3	167748	4024	Turkey	USDA Small Grains Laboratory GeneBank
3	165180	Akyarnaz	Turkey	USDA Small Grains Laboratory GeneBank
3	470595	79TK113-1076	Turkey	USDA Small Grains Laboratory GeneBank
3	166280	Terian	Turkey	USDA Small Grains Laboratory GeneBank
3	178055	4494	Turkey	USDA Small Grains Laboratory GeneBank
3	178075	5348	Turkey	USDA Small Grains Laboratory GeneBank
3	470437	79TK070-1063	Turkey	USDA Small Grains Laboratory GeneBank
3	94568	400	Israel	USDA Small Grains Laboratory GeneBank
3	470501	79TK097-501	Turkey	USDA Small Grains Laboratory GeneBank
3	94567	399	Israel	USDA Small Grains Laboratory GeneBank
3	167706	3905	Turkey	USDA Small Grains Laboratory GeneBank
3	178705	175/2	Turkey	USDA Small Grains Laboratory GeneBank
3	182672	9945	Lebanon	USDA Small Grains Laboratory GeneBank
3	182670	9934	Lebanon	USDA Small Grains Laboratory GeneBank
4	21098	BIAN SUI	China	AGG
4	22120	JANG KWANG	South_Korea	AGG
4	15099	KYUNG KWANG	South_Korea	AGG
4	17323	HIYOKU-KOMUGI	Japan	AGG
4	16091	TOKAI 66	Japan	AGG
4	25315	SUMAI:3	China	AGG
4	17884	PING YUAN NO. 50	China	AGG
4	21851	SHIRODARUMA	Japan	AGG
4	15100	WON KWANG	South_Korea	AGG
4	10624	SUWON 92	South_Korea	AGG
4	10624	SUWON 92	South_Korea	AGG
4	571	Aus27383	China	AGG
4	589	Aus27401	China	AGG
4	619	Aus27431	China	AGG
4	639	Aus27451	China	AGG
4	562	Aus27374	China	AGG
4	618	Aus27430	China	AGG
4	567	Aus27379	China	AGG
4	636	Aus27448	China	AGG
4	635	Aus27447	China	AGG
4	629	Aus27441	China	AGG
4	613	Aus27425	China	AGG
4	429	Aus27241	China	AGG
4	569	Aus27381	China	AGG
4	574	Aus27386	China	AGG
4	579	Aus27391	China	AGG
4	581	Aus27393	China	AGG
4	585	Aus27397	China	AGG
4	597	Aus27409	China	AGG
4	601	Aus27413	China	AGG
4	608	Aus27420	China	AGG
4	609	Aus27421	China	AGG
4	615	Aus27427	China	AGG
4	616	Aus27428	China	AGG
4	622	Aus27434	China	AGG
4	624	Aus27436	China	AGG
4	626	Aus27438	China	AGG
4	633	Aus27445	China	AGG
4	634	Aus27446	China	AGG
4	481542	Su Mai No. 3	China	USDA Small Grains Laboratory GeneBank
4	182571	Norin 36	Japan	USDA Small Grains Laboratory GeneBank
4	155264	Norin 16	Japan	USDA Small Grains Laboratory GeneBank
4	155269	Norin 36	Japan	USDA Small Grains Laboratory GeneBank
4	149107	National 62	China	USDA Small Grains Laboratory GeneBank
4	155272	Norin 52	Japan	USDA Small Grains Laboratory GeneBank
4	427285	Sakigake Komugi	Japan	USDA Small Grains Laboratory GeneBank
4	157580	Nang Rim No. 38	South_Korea	USDA Small Grains Laboratory GeneBank
4	325530	Yung Kwang	South_Korea	USDA Small Grains Laboratory GeneBank
4	83107	D113	China	USDA Small Grains Laboratory GeneBank
4	435124	You Zi Mai	China	USDA Small Grains Laboratory GeneBank
4	74345	981	China	USDA Small Grains Laboratory GeneBank
4	157567	Chae Rae	South_Korea	USDA Small Grains Laboratory GeneBank
4	72767	9008	China	USDA Small Grains Laboratory GeneBank
4	383987	Ebisu Komugi	Japan	USDA Small Grains Laboratory GeneBank
4	69743	7992	China	USDA Small Grains Laboratory GeneBank
4	182569	Norin 4	Japan	USDA Small Grains Laboratory GeneBank
4	235235	Norin 50	Japan	USDA Small Grains Laboratory GeneBank
4	362185	Su Kae No. 158	South_Korea	USDA Small Grains Laboratory GeneBank
4	87117	Ejuiea	South_Korea	USDA Small Grains Laboratory GeneBank
4	80819	600	Japan	USDA Small Grains Laboratory GeneBank
4	69749	8015	China	USDA Small Grains Laboratory GeneBank
4	362184	Seu Yuk 126	South_Korea	USDA Small Grains Laboratory GeneBank
4	362178	Nam Kwang	South_Korea	USDA Small Grains Laboratory GeneBank
4	197118	48	Japan	USDA Small Grains Laboratory GeneBank
4	155273	Norin 56	Japan	USDA Small Grains Laboratory GeneBank
4	74298	492	China	USDA Small Grains Laboratory GeneBank
4	157578	Nang Rim No. 17	South_Korea	USDA Small Grains Laboratory GeneBank
4	411132	Gogatsu Komugi	Japan	USDA Small Grains Laboratory GeneBank
4	82781	A109	China	USDA Small Grains Laboratory GeneBank
4	182564	Norin 9	Japan	USDA Small Grains Laboratory GeneBank
4	189737	Norin 96	Japan	USDA Small Grains Laboratory GeneBank
4	157580	Nang Rim No. 38	South_Korea	USDA Small Grains Laboratory GeneBank
4	182564	Norin 9	Japan	USDA Small Grains Laboratory GeneBank
4	189737	Norin 96	Japan	USDA Small Grains Laboratory GeneBank
4	87987	Rainugi	North_Korea	USDA Small Grains Laboratory GeneBank
4	157608	Yuc Song 3	South_Korea	USDA Small Grains Laboratory GeneBank
5	38881	BAHARI	Afghanistan	AGG
5	1089	Aus28178	Iran	AGG
5	1098	Aus28187	Iran	AGG
5	839	Aus27928	Iran	AGG
5	1097	Aus28186	Iran	AGG
5	842	Aus27931	Iran	AGG
5	403	Aus27215	Afghanistan	AGG
5	468	Aus27280	Afghanistan	AGG
5	1077	Aus28166	Iran	AGG
5	399	Aus27211	Afghanistan	AGG
5	402	Aus27214	Afghanistan	AGG
5	466	Aus27278	Afghanistan	AGG
5	471	Aus27283	Afghanistan	AGG
5	478	Aus27290	Afghanistan	AGG
5	834	Aus27923	Iran	AGG
5	835	Aus27924	Iran	AGG
5	838	Aus27927	Iran	AGG
5	840	Aus27929	Iran	AGG
5	845	Aus27934	Iran	AGG
5	846	Aus27935	Iran	AGG
5	1073	Aus28162	Iran	AGG
5	1076	Aus28165	Iran	AGG
5	1082	Aus28171	Iran	AGG
5	1085	Aus28174	Iran	AGG
5	1086	Aus28175	Iran	AGG
5	1091	Aus28180	Iran	AGG
5	1092	Aus28181	Iran	AGG
5	1096	Aus28185	Iran	AGG
5	1099	Aus28188	Iran	AGG
5	626280	IWA8613502	Iran	USDA Small Grains Laboratory GeneBank
5	211102	12794	Afghanistan	USDA Small Grains Laboratory GeneBank
5	347110	Bahri Sirhosha	Afghanistan	USDA Small Grains Laboratory GeneBank
5	225269	83	Iran	USDA Small Grains Laboratory GeneBank
5	366667	732	Afghanistan	USDA Small Grains Laboratory GeneBank
5	225238	52	Iran	USDA Small Grains Laboratory GeneBank
5	245380	3017	Afghanistan	USDA Small Grains Laboratory GeneBank
5	15314	26.528	Afghanistan	USDA Small Grains Laboratory GeneBank
5	429404	100	Iran	USDA Small Grains Laboratory GeneBank
5	283883	Echinoides	Afghanistan	USDA Small Grains Laboratory GeneBank
5	220135	247	Afghanistan	USDA Small Grains Laboratory GeneBank
5	243759	5499	Iran	USDA Small Grains Laboratory GeneBank
5	366566	419	Afghanistan	USDA Small Grains Laboratory GeneBank
5	243735	5474	Iran	USDA Small Grains Laboratory GeneBank
5	207104	65o	Iran	USDA Small Grains Laboratory GeneBank
5	366685	756	Afghanistan	USDA Small Grains Laboratory GeneBank
5	628031	IWA8604526	Iran	USDA Small Grains Laboratory GeneBank
5	347180	Sirhosha	Afghanistan	USDA Small Grains Laboratory GeneBank
5	347171	FAO 26.430	Afghanistan	USDA Small Grains Laboratory GeneBank
5	243727	5466	Iran	USDA Small Grains Laboratory GeneBank
5	243776	5519	Iran	USDA Small Grains Laboratory GeneBank
5	181398	166	Afghanistan	USDA Small Grains Laboratory GeneBank
5	225275	89	Iran	USDA Small Grains Laboratory GeneBank
5	15035	26.402	Afghanistan	USDA Small Grains Laboratory GeneBank
5	429396	86	Iran	USDA Small Grains Laboratory GeneBank
5	245377	3007	Afghanistan	USDA Small Grains Laboratory GeneBank
5	347220	FAO 26.203	Iran	USDA Small Grains Laboratory GeneBank
5	165700	9	Afghanistan	USDA Small Grains Laboratory GeneBank
5	225282	96	Iran	USDA Small Grains Laboratory GeneBank
5	478071	PNE 225-1	Pakistan	USDA Small Grains Laboratory GeneBank
5	15310	Darash Hosha	Afghanistan	USDA Small Grains Laboratory GeneBank
5	222669	1660	Iran	USDA Small Grains Laboratory GeneBank
5	243650	5357	Iran	USDA Small Grains Laboratory GeneBank
5	222671	1662	Iran	USDA Small Grains Laboratory GeneBank
5	478051	PNE 211-3	Pakistan	USDA Small Grains Laboratory GeneBank
5	572814	86PK1308-001.07	Pakistan	USDA Small Grains Laboratory GeneBank
5	243695	5420	Iran	USDA Small Grains Laboratory GeneBank
5	225265	79	Iran	USDA Small Grains Laboratory GeneBank
5	367025	1566	Afghanistan	USDA Small Grains Laboratory GeneBank
5	243766	5507	Iran	USDA Small Grains Laboratory GeneBank
5	47544	CI 6500	Iran	USDA Small Grains Laboratory GeneBank
5	243679	5401	Iran	USDA Small Grains Laboratory GeneBank
5	245397	3075	Afghanistan	USDA Small Grains Laboratory GeneBank
5	243762	5502	Iran	USDA Small Grains Laboratory GeneBank
5	134128	57	Afghanistan	USDA Small Grains Laboratory GeneBank
5	243682	5405	Iran	USDA Small Grains Laboratory GeneBank
5	268303	80	Iran	USDA Small Grains Laboratory GeneBank
5	207115	158e	Iran	USDA Small Grains Laboratory GeneBank
5	220127	110	Afghanistan	USDA Small Grains Laboratory GeneBank
5	135048	4617	Afghanistan	USDA Small Grains Laboratory GeneBank
5	625445	IWA8611180	Iran	USDA Small Grains Laboratory GeneBank
5	243711	5448	Iran	USDA Small Grains Laboratory GeneBank
5	366716	805	Afghanistan	USDA Small Grains Laboratory GeneBank
5	269407	322	Afghanistan	USDA Small Grains Laboratory GeneBank
5	243774	5515	Iran	USDA Small Grains Laboratory GeneBank
5	15134	Local White	Pakistan	USDA Small Grains Laboratory GeneBank
5	268305	86	Iran	USDA Small Grains Laboratory GeneBank
5	207115	158e	Iran	USDA Small Grains Laboratory GeneBank
5	222673	1664	Iran	USDA Small Grains Laboratory GeneBank
5	243777	5520	Iran	USDA Small Grains Laboratory GeneBank
5	367182	1889	Afghanistan	USDA Small Grains Laboratory GeneBank
5	222673	1664	Iran	USDA Small Grains Laboratory GeneBank
5	243777	5520	Iran	USDA Small Grains Laboratory GeneBank
6	15140	Baladi	Saudi_Arabia	USDA Small Grains Laboratory GeneBank
6	606308	15049	Saudi_Arabia	USDA Small Grains Laboratory GeneBank
6	532258	Hamira	Oman	USDA Small Grains Laboratory GeneBank
6	15142	Maiah	Saudi_Arabia	USDA Small Grains Laboratory GeneBank
6	574379	1183	Yemen	USDA Small Grains Laboratory GeneBank
6	15144	Hallany	Saudi_Arabia	USDA Small Grains Laboratory GeneBank
6	261824	Samma	Saudi_Arabia	USDA Small Grains Laboratory GeneBank
6	532286	Saluta	Oman	USDA Small Grains Laboratory GeneBank
6	462111	280	Yemen	USDA Small Grains Laboratory GeneBank
6	532255	Mufsegha	Oman	USDA Small Grains Laboratory GeneBank
6	532238	7005	Oman	USDA Small Grains Laboratory GeneBank
6	574365	1151	Yemen	USDA Small Grains Laboratory GeneBank
6	574364	1149	Yemen	USDA Small Grains Laboratory GeneBank
6	574358	1133	Yemen	USDA Small Grains Laboratory GeneBank
6	574345	15034	Saudi_Arabia	USDA Small Grains Laboratory GeneBank
6	574363	1147	Yemen	USDA Small Grains Laboratory GeneBank
6	574368	1157	Yemen	USDA Small Grains Laboratory GeneBank
6	574372	1169	Yemen	USDA Small Grains Laboratory GeneBank
6	145719	24	Saudi_Arabia	USDA Small Grains Laboratory GeneBank
6	574348	15040	Saudi_Arabia	USDA Small Grains Laboratory GeneBank
6	145724	37	Saudi_Arabia	USDA Small Grains Laboratory GeneBank
6	574347	15039	Saudi_Arabia	USDA Small Grains Laboratory GeneBank
6	574359	1137	Yemen	USDA Small Grains Laboratory GeneBank
6	574376	1173	Yemen	USDA Small Grains Laboratory GeneBank
6	574371	1164	Yemen	USDA Small Grains Laboratory GeneBank
6	585213	1113	Yemen	USDA Small Grains Laboratory GeneBank
6	183268	1	Saudi_Arabia	USDA Small Grains Laboratory GeneBank
6	574378	1182	Yemen	USDA Small Grains Laboratory GeneBank
6	585213	1113	Yemen	USDA Small Grains Laboratory GeneBank
7	23111	EMIKA	Poland	AGG
7	22150	ARMINDA	Netherlands	AGG
7	18090	LUNA	Poland	AGG
7	17410	ELISABETH	Netherlands	AGG
7	90340	BERSEE	France	AGG
7	18104	C 937/71	Poland	AGG
7	15237	ETENDARD (TOURNEUR)	France	AGG
7	820	HORS CONCOURS	Poland	AGG
7	15425	HEREFORDSHIRE	Denmark	AGG
7	3095	NORD DESPREZ	France	AGG
7	10708	MARIS ENSIGN	United_Kingdom	AGG
7	14956	CHAMBORD	France	AGG
7	18092	JANA	Poland	AGG
7	20732	AVALON	United_Kingdom	AGG
7	16958	HADMERSLEBENER VIII	Poland	AGG
7	22152	FALCO	Netherlands	AGG
7	22596	FESTIVAL	France	AGG
7	13742	MILDRESS	Netherlands	AGG
7	17378	DANKOWSKA GRANIATKA ZACHODNIA	Poland	AGG
7	19868	GLANOR	France	AGG
7	2379	EXTRA KOLBEN 2	Sweden	AGG
7	15354	DALA	Sweden	AGG
7	17412	DEMETER	Netherlands	AGG
7	19808	EKA NOWA	Poland	AGG
7	15417	BARBAROSSA	Poland	AGG
7	2269	DIAMANT 11	Sweden	AGG
7	2270	DIAMOND	Finland	AGG
7	14882	DANKOWSKA BIALA	Poland	AGG
7	10828	AGA	Belgium	AGG
7	17379	HALINA	Poland	AGG
7	17377	DANKOWSKA SELEKCYJNA	Poland	AGG
7	10714	CAMA	Belgium	AGG
7	18088	GRANA	Poland	AGG
7	10860	KONISRINGSANGEL	Netherlands	AGG
7	18089	ARIA	Poland	AGG
7	2280	DIRECTEUR JOURNE	Belgium	AGG
7	23221	DN-63	Poland	AGG
7	14945	HOSTIANUM 237	Poland	AGG
7	2950	MANSHOLTS WITTE	Netherlands	AGG
7	2342	EROICA	Sweden	AGG
7	2464	FYLGIA	Sweden	AGG
7	16957	HADMERSLEBENER IV	Poland	AGG
7	14874	DANKOWSKA GRANIAIKA	Poland	AGG
7	17375	BIALA B HILDERBRANDA	Poland	AGG
7	22160	FLEVINA	Netherlands	AGG
7	15677	KOGA II	Germany	AGG
7	14958	KOMOROWSKA	Poland	AGG
7	15232	HUQUIN (DESPREZ)	France	AGG
7	18091	DANA	Poland	AGG
7	14933	EKA	Poland	AGG
7	3010	MIANA	France	AGG
7	11956	BANCO	Sweden	AGG
7	18093	MALWA	Poland	AGG
7	17391	GRANIATKA ZACHODNIA	Poland	AGG
7	2550	HATIF INVERSABLE	France	AGG
7	29883	BENEFACTOR	United_Kingdom	AGG
7	12024	MARIS BEACON	United_Kingdom	AGG
7	19991	BASTION	Netherlands	AGG
7	12068	DIANA	Poland	AGG
7	17216	MARIS HUNTSMAN	United_Kingdom	AGG
7	28191	POLAND 5	Poland	AGG
7	17436	SIGYN II	Norway	AGG
7	3129	PONDUS	Sweden	AGG
7	20734	VIRTUE	United_Kingdom	AGG
7	27949	POLAND 23	Poland	AGG
7	12312	WELO	Germany	AGG
7	28190	POLAND 4	Poland	AGG
7	22555	SOLITAIRE	United_Kingdom	AGG
7	17193	PALMARES	France	AGG
7	27940	POLAND 1	Poland	AGG
7	3498	VAN HOEK	Netherlands	AGG
7	14302	PIKA	Finland	AGG
7	95105	SPALDINGS PROLIFIC	Germany	AGG
7	854	PRIMUS	Austria	AGG
7	27946	POLAND 19	Poland	AGG
7	27942	POLAND 12	Poland	AGG
7	17416	ZMUDGA GOLKA	Poland	AGG
7	12384	PRIMEPI	France	AGG
7	1575	VILMORIN 27	France	AGG
7	27941	POLAND 11	Poland	AGG
7	27945	POLAND 18	Poland	AGG
7	3506	VIKING	Denmark	AGG
7	10773	SQUAREHEADS MASTER	United_Kingdom	AGG
7	22685	RIBAND	United_Kingdom	AGG
7	3190	PROFESSEUR DELOS	France	AGG
7	17438	WYSOKOLITEWAKA ANTONINSKA	Poland	AGG
7	15462	VAKKA	Finland	AGG
7	20342	RYSELKA	Poland	AGG
7	22555	SOLITAIRE	United_Kingdom	AGG
7	3683	PREMIER	United_Kingdom	AGG
7	20342	RYSELKA	Poland	AGG
7	22157	PUNK	Poland	AGG
7	15432	VARMA TAMMISTO	Denmark	AGG
7	12277	TAMMI	Finland	AGG
7	17371	POHJOLA	Finland	AGG
7	17366	OSTMARKER	Poland	AGG
7	17380	PLOCKA	Poland	AGG
7	22685	RIBAND	United_Kingdom	AGG
7	3190	PROFESSEUR DELOS	France	AGG
7	18730	SOLID	Sweden	AGG
7	17438	WYSOKOLITEWAKA ANTONINSKA	Poland	AGG
7	17390	OBRYTE	Poland	AGG
7	17015	OLYMPIA	Finland	AGG
7	15462	VAKKA	Finland	AGG
7	860	Aus27949	Poland	AGG
7	851	Aus27940	Poland	AGG
7	675	Aus27489	Finland	AGG
7	676	Aus27490	France	AGG
7	679	Aus27493	France	AGG
7	681	Aus27495	France	AGG
7	682	Aus27496	France	AGG
7	683	Aus27497	France	AGG
7	684	Aus27498	France	AGG
7	685	Aus27499	France	AGG
7	686	Aus27500	France	AGG
7	687	Aus27501	France	AGG
7	688	Aus27502	France	AGG
7	689	Aus27503	France	AGG
7	696	Aus27510	France	AGG
7	852	Aus27941	Poland	AGG
7	853	Aus27942	Poland	AGG
7	854	Aus27943	Poland	AGG
7	856	Aus27945	Poland	AGG
7	857	Aus27946	Poland	AGG
7	1100	Aus28189	Poland	AGG
7	1101	Aus28190	Poland	AGG
7	1102	Aus28191	Poland	AGG
7	58559	Burgoyne Fife	United_Kingdom	USDA Small Grains Laboratory GeneBank
7	320479	Karn I	Sweden	USDA Small Grains Laboratory GeneBank
7	349512	2045A	Switzerland	USDA Small Grains Laboratory GeneBank
7	352179	MO 58-30	Norway	USDA Small Grains Laboratory GeneBank
7	190448	As II	Norway	USDA Small Grains Laboratory GeneBank
7	54544	Standard	Sweden	USDA Small Grains Laboratory GeneBank
7	313098	Quern	Ireland	USDA Small Grains Laboratory GeneBank
7	181469	Kimmo	Finland	USDA Small Grains Laboratory GeneBank
7	201148	No name - Austria	Austria	USDA Small Grains Laboratory GeneBank
7	383403	Rang	Sweden	USDA Small Grains Laboratory GeneBank
7	184994	Snogg II	Norway	USDA Small Grains Laboratory GeneBank
7	350808	69Z108.103	Austria	USDA Small Grains Laboratory GeneBank
7	315837	Opal	Germany	USDA Small Grains Laboratory GeneBank
7	265480	Touko	Finland	USDA Small Grains Laboratory GeneBank
7	295995	Nowinka	Netherlands	USDA Small Grains Laboratory GeneBank
7	181472	Sopu	Finland	USDA Small Grains Laboratory GeneBank
7	254829	Tiroler Binkel	Austria	USDA Small Grains Laboratory GeneBank
7	37602	Imperiaal	Netherlands	USDA Small Grains Laboratory GeneBank
7	184993	M-36	Norway	USDA Small Grains Laboratory GeneBank
7	192361	Emma	Netherlands	USDA Small Grains Laboratory GeneBank
7	383391	Janus	Germany	USDA Small Grains Laboratory GeneBank
7	350727	69Z108.1	Austria	USDA Small Grains Laboratory GeneBank
7	285819	Betana	Poland	USDA Small Grains Laboratory GeneBank
7	351747	Ulca Alba	Switzerland	USDA Small Grains Laboratory GeneBank
7	350789	69Z108.63	Austria	USDA Small Grains Laboratory GeneBank
7	284547	Fylby	Belgium	USDA Small Grains Laboratory GeneBank
7	583706	Tiba	Netherlands	USDA Small Grains Laboratory GeneBank
7	180617	Carstens Sommerweizen	Germany	USDA Small Grains Laboratory GeneBank
7	190451	Snogg	Norway	USDA Small Grains Laboratory GeneBank
7	351247	Fram	Norway	USDA Small Grains Laboratory GeneBank
7	447043	Chieftain	United_Kingdom	USDA Small Grains Laboratory GeneBank
7	192388	3886	Sweden	USDA Small Grains Laboratory GeneBank
7	192417	3920	Sweden	USDA Small Grains Laboratory GeneBank
7	350822	69Z108.117	Austria	USDA Small Grains Laboratory GeneBank
7	192314	Nordmer	Norway	USDA Small Grains Laboratory GeneBank
7	193732	No name - Ireland	Ireland	USDA Small Grains Laboratory GeneBank
7	315963	AA Blondeau	France	USDA Small Grains Laboratory GeneBank
7	174629	Epi DOr	France	USDA Small Grains Laboratory GeneBank
7	115838	4453/31	Germany	USDA Small Grains Laboratory GeneBank
7	404008	Maris Huntsman	United_Kingdom	USDA Small Grains Laboratory GeneBank
7	361749	Konrad	Denmark	USDA Small Grains Laboratory GeneBank
7	428512	Caton	France	USDA Small Grains Laboratory GeneBank
7	285758	Wysokolitewka Pulawska	Poland	USDA Small Grains Laboratory GeneBank
7	193066	Bledor	Belgium	USDA Small Grains Laboratory GeneBank
7	350744	69Z108.18	Austria	USDA Small Grains Laboratory GeneBank
7	573745	Forby	France	USDA Small Grains Laboratory GeneBank
7	192262	3721	Sweden	USDA Small Grains Laboratory GeneBank
7	350758	69Z108.32	Austria	USDA Small Grains Laboratory GeneBank
7	340762	Trifolium	Denmark	USDA Small Grains Laboratory GeneBank
7	162588	Als	Denmark	USDA Small Grains Laboratory GeneBank
7	278311	Mansholt White	Netherlands	USDA Small Grains Laboratory GeneBank
7	278190	Miana	France	USDA Small Grains Laboratory GeneBank
7	351581	Sigyn II	Norway	USDA Small Grains Laboratory GeneBank
7	190449	Fram II	Norway	USDA Small Grains Laboratory GeneBank
7	414741	Virgo	Sweden	USDA Small Grains Laboratory GeneBank
7	351908	B 265	Switzerland	USDA Small Grains Laboratory GeneBank
7	351268	Graf Toerring II	Germany	USDA Small Grains Laboratory GeneBank
7	286051	Viestura	Poland	USDA Small Grains Laboratory GeneBank
7	197639	Elisabeth	Netherlands	USDA Small Grains Laboratory GeneBank
7	94385	70	United_Kingdom	USDA Small Grains Laboratory GeneBank
7	184992	As II	Norway	USDA Small Grains Laboratory GeneBank
7	167419	Nord Desprez	France	USDA Small Grains Laboratory GeneBank
7	152259	Hybride du Jubile	Belgium	USDA Small Grains Laboratory GeneBank
7	181161	Alba	Belgium	USDA Small Grains Laboratory GeneBank
7	351968	B 359	Switzerland	USDA Small Grains Laboratory GeneBank
7	337604	Mildress	Netherlands	USDA Small Grains Laboratory GeneBank
7	340665	Albania V	Netherlands	USDA Small Grains Laboratory GeneBank
7	175514	Olympia	Finland	USDA Small Grains Laboratory GeneBank
7	338388	C 517	Poland	USDA Small Grains Laboratory GeneBank
7	278517	Pansar	Sweden	USDA Small Grains Laboratory GeneBank
7	278575	Colossus	United_Kingdom	USDA Small Grains Laboratory GeneBank
7	278186	Dr. Lassers Hellkorn	Austria	USDA Small Grains Laboratory GeneBank
7	278566	Joss	France	USDA Small Grains Laboratory GeneBank
7	192569	Forma Vinda de Varmland	Sweden	USDA Small Grains Laboratory GeneBank
7	107302	Galway Land Wheat	Ireland	USDA Small Grains Laboratory GeneBank
7	361810	Blak. Fra. Prof. Tsckem.	Denmark	USDA Small Grains Laboratory GeneBank
7	162590	Drott Red	United_Kingdom	USDA Small Grains Laboratory GeneBank
7	125086	Dattel	France	USDA Small Grains Laboratory GeneBank
7	351509	Als	Denmark	USDA Small Grains Laboratory GeneBank
7	192269	3728	Sweden	USDA Small Grains Laboratory GeneBank
7	592137	Taxi	United_Kingdom	USDA Small Grains Laboratory GeneBank
7	192413	Birgitta	Sweden	USDA Small Grains Laboratory GeneBank
7	152260	Professeur Delos	Belgium	USDA Small Grains Laboratory GeneBank
7	351503	Erli	Germany	USDA Small Grains Laboratory GeneBank
7	260895	Atson	United_Kingdom	USDA Small Grains Laboratory GeneBank
7	362211	Agriss	France	USDA Small Grains Laboratory GeneBank
7	264643	Fleuron	Belgium	USDA Small Grains Laboratory GeneBank
7	512256	Donjon	Netherlands	USDA Small Grains Laboratory GeneBank
7	361806	DN-2261	Denmark	USDA Small Grains Laboratory GeneBank
7	265484	Varma	Finland	USDA Small Grains Laboratory GeneBank
7	192864	R 023	Finland	USDA Small Grains Laboratory GeneBank
7	6316	Gold Drop	United_Kingdom	USDA Small Grains Laboratory GeneBank
7	14351	Prima	Belgium	USDA Small Grains Laboratory GeneBank
7	339845	Etendard	France	USDA Small Grains Laboratory GeneBank
7	350765	69Z108.39	Austria	USDA Small Grains Laboratory GeneBank
7	428517	Fanion	France	USDA Small Grains Laboratory GeneBank
7	285773	Edel Epp Markowicka	Poland	USDA Small Grains Laboratory GeneBank
7	192247	3704	Sweden	USDA Small Grains Laboratory GeneBank
7	351397	Geneve Gros	Switzerland	USDA Small Grains Laboratory GeneBank
7	338364	Aga	Belgium	USDA Small Grains Laboratory GeneBank
7	44952	Red Bearded Autumn	France	USDA Small Grains Laboratory GeneBank
7	192291	3757	Sweden	USDA Small Grains Laboratory GeneBank
7	254834	Drauhefener Kolben	Austria	USDA Small Grains Laboratory GeneBank
7	350766	69Z108.40	Austria	USDA Small Grains Laboratory GeneBank
7	351903	B 205	Switzerland	USDA Small Grains Laboratory GeneBank
7	361826	DN-2297	Denmark	USDA Small Grains Laboratory GeneBank
7	51685	Concurrent	Netherlands	USDA Small Grains Laboratory GeneBank
7	315838	Orca	Netherlands	USDA Small Grains Laboratory GeneBank
7	350786	69Z108.60	Austria	USDA Small Grains Laboratory GeneBank
7	191304	Bledor	Belgium	USDA Small Grains Laboratory GeneBank
7	278574	Carters Million III	United_Kingdom	USDA Small Grains Laboratory GeneBank
7	201130	Alpine Neuzucht 12	Austria	USDA Small Grains Laboratory GeneBank
7	190450	Jo 3	Norway	USDA Small Grains Laboratory GeneBank
7	192311	3779	Sweden	USDA Small Grains Laboratory GeneBank
7	112344	Little Tich	United_Kingdom	USDA Small Grains Laboratory GeneBank
7	352021	A 394	Switzerland	USDA Small Grains Laboratory GeneBank
7	361868	63/1-7-15-12	Denmark	USDA Small Grains Laboratory GeneBank
7	278589	White VIC	United_Kingdom	USDA Small Grains Laboratory GeneBank
7	351426	Cloches 32	France	USDA Small Grains Laboratory GeneBank
7	284548	Hesbignon	Belgium	USDA Small Grains Laboratory GeneBank
7	422512	Cora	Belgium	USDA Small Grains Laboratory GeneBank
7	349683	HA 9-39-1	Finland	USDA Small Grains Laboratory GeneBank
7	192294	AS	Norway	USDA Small Grains Laboratory GeneBank
7	51688	Geldersche Ris	Netherlands	USDA Small Grains Laboratory GeneBank
7	174606	Bon Fermal	France	USDA Small Grains Laboratory GeneBank
7	351983	A 912	Switzerland	USDA Small Grains Laboratory GeneBank
7	340685	Coutiches	France	USDA Small Grains Laboratory GeneBank
7	184857	Loosdorfer Winterweizen	Austria	USDA Small Grains Laboratory GeneBank
7	547263	Colonel	United_Kingdom	USDA Small Grains Laboratory GeneBank
7	351417	Hatif Inversable	France	USDA Small Grains Laboratory GeneBank
7	191272	Blanc Precoce	Belgium	USDA Small Grains Laboratory GeneBank
7	192312	3781	Sweden	USDA Small Grains Laboratory GeneBank
7	351650	263.27.2	Switzerland	USDA Small Grains Laboratory GeneBank
7	340685	Coutiches	France	USDA Small Grains Laboratory GeneBank
7	51686	Matador	Netherlands	USDA Small Grains Laboratory GeneBank
7	361761	Red Prolific	Denmark	USDA Small Grains Laboratory GeneBank
7	351907	B 262	Switzerland	USDA Small Grains Laboratory GeneBank
8	7415	COLGNA VENETO	Italy	AGG
8	15488	BARBELA GROSSO	Portugal	AGG
8	19757	MARZOTTO	Italy	AGG
8	17534	AMARELO DE BARBA BRANCA	Portugal	AGG
8	244	FUNOTTO	Italy	AGG
8	10791	BEIRAO	Portugal	AGG
8	1810	ARAGON	Spain	AGG
8	1176	SAN PASTORE	Italy	AGG
8	3133	ORLANDI	Italy	AGG
8	3133	ORLANDI	Italy	AGG
8	3513	VITTORIO VENETO	Italy	AGG
8	1105	Aus28194	Portugal	AGG
8	1163	Aus28254	Greece	AGG
8	1112	Aus28201	Portugal	AGG
8	1114	Aus28203	Portugal	AGG
8	1116	Aus28205	Portugal	AGG
8	1162	Aus28253	Greece	AGG
8	74	Aus26414	Greece	AGG
8	89	Aus26429	Greece	AGG
8	91	Aus26431	Greece	AGG
8	418	Aus27230	Spain	AGG
8	549	Aus27361	Spain	AGG
8	551	Aus27363	Spain	AGG
8	792	Aus27881	Italy	AGG
8	866	Aus27955	Portugal	AGG
8	870	Aus27959	Portugal	AGG
8	871	Aus27960	Portugal	AGG
8	873	Aus27962	Portugal	AGG
8	880	Aus27969	Portugal	AGG
8	910	Aus27999	Italy	AGG
8	939	Aus28028	Spain	AGG
8	1052	Aus28141	Spain	AGG
8	1053	Aus28142	Spain	AGG
8	1136	Aus28225	Spain	AGG
8	151	Aus26491	Greece	AGG
8	417	Aus27229	Spain	AGG
8	550	Aus27362	Spain	AGG
8	551	Aus27363	Spain	AGG
8	284	Aus26624	Spain	AGG
8	240	Aus26580	Portugal	AGG
8	71	Aus26411	Greece	AGG
8	822	Aus27911	Spain	AGG
8	815	Aus27904	Spain	AGG
8	881	Aus27970	Portugal	AGG
8	872	Aus27961	Portugal	AGG
8	955	Aus28044	Spain	AGG
8	953	Aus28042	Spain	AGG
8	911	Aus28000	Spain	AGG
8	1066	Aus28155	Spain	AGG
8	1050	Aus28139	Spain	AGG
8	70	Aus26410	Greece	AGG
8	76	Aus26416	Greece	AGG
8	79	Aus26419	Greece	AGG
8	148	Aus26488	Greece	AGG
8	237	Aus26577	Portugal	AGG
8	275	Aus26615	Spain	AGG
8	278	Aus26618	Spain	AGG
8	279	Aus26619	Spain	AGG
8	283	Aus26623	Spain	AGG
8	363	Aus26703	Spain	AGG
8	406	Aus27218	Spain	AGG
8	407	Aus27219	Spain	AGG
8	408	Aus27220	Spain	AGG
8	409	Aus27221	Spain	AGG
8	419	Aus27231	Spain	AGG
8	420	Aus27232	Spain	AGG
8	421	Aus27233	Spain	AGG
8	422	Aus27234	Spain	AGG
8	423	Aus27235	Spain	AGG
8	431	Aus27243	Greece	AGG
8	443	Aus27255	Greece	AGG
8	444	Aus27256	Greece	AGG
8	445	Aus27257	Greece	AGG
8	446	Aus27258	Greece	AGG
8	452	Aus27264	Greece	AGG
8	454	Aus27266	Greece	AGG
8	455	Aus27267	Greece	AGG
8	456	Aus27268	Greece	AGG
8	457	Aus27269	Greece	AGG
8	548	Aus27360	Portugal	AGG
8	552	Aus27364	Spain	AGG
8	647	Aus27461	Greece	AGG
8	648	Aus27462	Greece	AGG
8	710	Aus27535	Portugal	AGG
8	786	Aus27875	Italy	AGG
8	791	Aus27880	Italy	AGG
8	799	Aus27888	Italy	AGG
8	800	Aus27889	Spain	AGG
8	801	Aus27890	Spain	AGG
8	803	Aus27892	Spain	AGG
8	807	Aus27896	Spain	AGG
8	808	Aus27897	Spain	AGG
8	809	Aus27898	Spain	AGG
8	814	Aus27903	Spain	AGG
8	816	Aus27905	Spain	AGG
8	817	Aus27906	Spain	AGG
8	818	Aus27907	Spain	AGG
8	819	Aus27908	Spain	AGG
8	820	Aus27909	Spain	AGG
8	821	Aus27910	Spain	AGG
8	823	Aus27912	Spain	AGG
8	824	Aus27913	Spain	AGG
8	825	Aus27914	Spain	AGG
8	828	Aus27917	Spain	AGG
8	829	Aus27918	Spain	AGG
8	831	Aus27920	Spain	AGG
8	867	Aus27956	Portugal	AGG
8	868	Aus27957	Portugal	AGG
8	869	Aus27958	Portugal	AGG
8	875	Aus27964	Portugal	AGG
8	876	Aus27965	Portugal	AGG
8	877	Aus27966	Portugal	AGG
8	878	Aus27967	Portugal	AGG
8	879	Aus27968	Portugal	AGG
8	882	Aus27971	Portugal	AGG
8	883	Aus27972	Portugal	AGG
8	884	Aus27973	Portugal	AGG
8	885	Aus27974	Portugal	AGG
8	893	Aus27982	Spain	AGG
8	896	Aus27985	Spain	AGG
8	897	Aus27986	Spain	AGG
8	898	Aus27987	Spain	AGG
8	912	Aus28001	Spain	AGG
8	913	Aus28002	Spain	AGG
8	918	Aus28007	Italy	AGG
8	936	Aus28025	Spain	AGG
8	937	Aus28026	Spain	AGG
8	938	Aus28027	Spain	AGG
8	947	Aus28036	Spain	AGG
8	950	Aus28039	Spain	AGG
8	951	Aus28040	Spain	AGG
8	954	Aus28043	Spain	AGG
8	1024	Aus28113	Spain	AGG
8	1040	Aus28129	Spain	AGG
8	1041	Aus28130	Spain	AGG
8	1042	Aus28131	Spain	AGG
8	1043	Aus28132	Spain	AGG
8	1044	Aus28133	Spain	AGG
8	1045	Aus28134	Spain	AGG
8	1046	Aus28135	Spain	AGG
8	1048	Aus28137	Spain	AGG
8	1051	Aus28140	Spain	AGG
8	1056	Aus28145	Spain	AGG
8	1058	Aus28147	Spain	AGG
8	1059	Aus28148	Spain	AGG
8	1060	Aus28149	Spain	AGG
8	1064	Aus28153	Spain	AGG
8	1065	Aus28154	Spain	AGG
8	1067	Aus28156	Spain	AGG
8	1068	Aus28157	Spain	AGG
8	1069	Aus28158	Spain	AGG
8	1070	Aus28159	Spain	AGG
8	1103	Aus28192	Portugal	AGG
8	1104	Aus28193	Portugal	AGG
8	1106	Aus28195	Portugal	AGG
8	1107	Aus28196	Portugal	AGG
8	1108	Aus28197	Portugal	AGG
8	1109	Aus28198	Portugal	AGG
8	1110	Aus28199	Portugal	AGG
8	1111	Aus28200	Portugal	AGG
8	1115	Aus28204	Portugal	AGG
8	1117	Aus28206	Portugal	AGG
8	1137	Aus28226	Spain	AGG
8	1201	Aus28770	Spain	AGG
8	*	Aus26429	Greece	AGG
8	*	Aus26491	Greece	AGG
8	450	Aus27262	Greece	AGG
8	489	Aus27301	Spain	AGG
8	1047	Aus28136	Spain	AGG
8	1149	Aus28238	Spain	AGG
8	278301	Crete 15	Greece	USDA Small Grains Laboratory GeneBank
8	577755	MG 4471	Italy	USDA Small Grains Laboratory GeneBank
8	191215	Sierra Nevada	Spain	USDA Small Grains Laboratory GeneBank
8	469085	MG 27973	Greece	USDA Small Grains Laboratory GeneBank
8	192014	Serrano	Portugal	USDA Small Grains Laboratory GeneBank
8	185198	Beirao	Portugal	USDA Small Grains Laboratory GeneBank
8	185713	Ideal	Portugal	USDA Small Grains Laboratory GeneBank
8	278418	Estacao	Portugal	USDA Small Grains Laboratory GeneBank
8	192808	Tremes Arroxeado	Portugal	USDA Small Grains Laboratory GeneBank
8	191731	Gaspino	Portugal	USDA Small Grains Laboratory GeneBank
8	191016	Barbilla	Spain	USDA Small Grains Laboratory GeneBank
8	191007	2030	Spain	USDA Small Grains Laboratory GeneBank
8	94571	404	Greece	USDA Small Grains Laboratory GeneBank
8	225158	G-54326	Greece	USDA Small Grains Laboratory GeneBank
8	157949	Romano	Italy	USDA Small Grains Laboratory GeneBank
8	191066	2119	Spain	USDA Small Grains Laboratory GeneBank
8	269248	Barbaro 789	Portugal	USDA Small Grains Laboratory GeneBank
8	136570	Coruche	Spain	USDA Small Grains Laboratory GeneBank
8	184611	3245	Portugal	USDA Small Grains Laboratory GeneBank
8	231366	Duecentodieci	Italy	USDA Small Grains Laboratory GeneBank
8	48149	CItr 6530	Spain	USDA Small Grains Laboratory GeneBank
8	338533	Pindos	Greece	USDA Small Grains Laboratory GeneBank
8	192040	3447	Portugal	USDA Small Grains Laboratory GeneBank
8	132863	San Giorgio	Italy	USDA Small Grains Laboratory GeneBank
8	184602	3CX3C	Spain	USDA Small Grains Laboratory GeneBank
8	134862	Erythrospermum	Portugal	USDA Small Grains Laboratory GeneBank
8	94552	369	Italy	USDA Small Grains Laboratory GeneBank
8	264927	220	Greece	USDA Small Grains Laboratory GeneBank
8	191014	Ballobar	Spain	USDA Small Grains Laboratory GeneBank
8	192776	Bejense	Portugal	USDA Small Grains Laboratory GeneBank
8	191180	Pelade de Artajona	Spain	USDA Small Grains Laboratory GeneBank
8	134863	Erythrospermum	Portugal	USDA Small Grains Laboratory GeneBank
8	191039	2083	Spain	USDA Small Grains Laboratory GeneBank
8	191240	Jeja de Conesa	Spain	USDA Small Grains Laboratory GeneBank
8	191977	Acores	Portugal	USDA Small Grains Laboratory GeneBank
8	191006	2029	Spain	USDA Small Grains Laboratory GeneBank
8	174639	Gentil Rosso	Italy	USDA Small Grains Laboratory GeneBank
8	191202	Rojo de Pamplona	Spain	USDA Small Grains Laboratory GeneBank
8	94570	403	Greece	USDA Small Grains Laboratory GeneBank
8	235579	Cremona	Italy	USDA Small Grains Laboratory GeneBank
8	278405	Barbela Grosso	Portugal	USDA Small Grains Laboratory GeneBank
8	266142	Damiano Chiesa	Italy	USDA Small Grains Laboratory GeneBank
8	56232	CI 7040	Portugal	USDA Small Grains Laboratory GeneBank
8	266142	Damiano Chiesa	Italy	USDA Small Grains Laboratory GeneBank
8	185190	3194	Portugal	USDA Small Grains Laboratory GeneBank
9	20807	LOVRIN 32	Romania	AGG
9	22518	LOVRIN 18	Romania	AGG
9	21223	DACIA	Romania	AGG
9	90298	MIRONOVSKA 808	Ukraine	AGG
9	29864	GIIRA	Ukraine	AGG
9	29865	NADIA	Ukraine	AGG
9	22153	LOVRIN 10	Romania	AGG
9	23102	FUNDULEA 133	Romania	AGG
9	20251	LOVRIN 12	Romania	AGG
9	29853	CADRIL	Romania	AGG
9	19819	LOVRIN 24	Romania	AGG
9	30125	ALEX	Romania	AGG
9	29851	BUCUR	Romania	AGG
9	21224	DIANA	Romania	AGG
9	20603	LOVRIN 6	Romania	AGG
9	20080	NEUZUCHT	Romania	AGG
9	29852	ADMIS	Romania	AGG
9	20805	LOVRIN 231	Romania	AGG
9	30127	ERYT26221	Ukraine	AGG
9	30102	DACHNAYA 7	Ukraine	AGG
9	21225	CERES	Romania	AGG
9	19731	FUNDULEA 134-71	Romania	AGG
9	19041	IULIA	Romania	AGG
9	30103	DACHINAYA 14	Ukraine	AGG
9	29860	MIRONOVSKAYA 62	Ukraine	AGG
9	19040	F 54-70	Romania	AGG
9	29866	NIKONIA	Ukraine	AGG
9	29854	CANON	Romania	AGG
9	22147	MOLDOVA	Romania	AGG
9	22041	FLAMURA 80	Romania	AGG
9	29859	MIRONOVSKAYA 6	Ukraine	AGG
9	95153	LOVRIN 13	Romania	AGG
9	20806	FUNDULEA 29	Romania	AGG
9	29869	VYMPEL ODESSKIY	Ukraine	AGG
9	27979	RUMANIA 3	Romania	AGG
9	20808	POTAISSA	Romania	AGG
9	1135	ROVINI	Romania	AGG
9	30123	TRANSILVANIA	Romania	AGG
9	3299	ROUMANIAN AUTUMN	Romania	AGG
9	29867	ODESSKAYA 162	Ukraine	AGG
9	30104	ZOLOTAVA	Ukraine	AGG
9	23454	SINCRON	Romania	AGG
9	29861	ODESSKAYA 267	Ukraine	AGG
9	3391	STEPHANI BOD D 43	Romania	AGG
9	27980	RUMANIA 4	Romania	AGG
9	27978	RUMANIA 14	Romania	AGG
9	29863	STEPOWICHKA	Ukraine	AGG
9	11901	SCOROSPELCA 3	Romania	AGG
9	28030	VARNA 17	Bulgaria	AGG
9	27980	RUMANIA 4	Romania	AGG
9	29870	VOLGOGRADSKAYA 84	Ukraine	AGG
9	29868	PORADA	Ukraine	AGG
9	29862	ZENYENKA ODESSKAYA	Ukraine	AGG
9	27978	RUMANIA 14	Romania	AGG
9	889	Aus27978	Romania	AGG
9	890	Aus27979	Romania	AGG
9	891	Aus27980	Romania	AGG
9	941	Aus28030	Bulgaria	AGG
9	942	Aus28031	Bulgaria	AGG
9	943	Aus28032	Bulgaria	AGG
9	945	Aus28034	Bulgaria	AGG
9	1150	Aus28239	Bulgaria	AGG
9	1151	Aus28240	Bulgaria	AGG
9	1152	Aus28241	Bulgaria	AGG
9	564357	6109-1	Bulgaria	USDA Small Grains Laboratory GeneBank
9	306565	2874	Romania	USDA Small Grains Laboratory GeneBank
9	565419	Zolotaja Niva	Ukraine	USDA Small Grains Laboratory GeneBank
9	564376	878-91-21	Bulgaria	USDA Small Grains Laboratory GeneBank
9	519267	Transelvania 1	Romania	USDA Small Grains Laboratory GeneBank
9	564325	2504/82-51	Bulgaria	USDA Small Grains Laboratory GeneBank
9	64109	Kooperatorka	Ukraine	USDA Small Grains Laboratory GeneBank
9	564354	6063-5	Bulgaria	USDA Small Grains Laboratory GeneBank
9	564290	10542-63/87	Bulgaria	USDA Small Grains Laboratory GeneBank
9	564353	5V254krlVr90	Bulgaria	USDA Small Grains Laboratory GeneBank
9	564417	Kallakra 2	Bulgaria	USDA Small Grains Laboratory GeneBank
9	591855	Lesostepka 76	Ukraine	USDA Small Grains Laboratory GeneBank
9	565419	Zolotaja Niva	Ukraine	USDA Small Grains Laboratory GeneBank
9	572642	Milturum 1	Moldova	USDA Small Grains Laboratory GeneBank
9	418574	Dnestrovskaja 25	Moldova	USDA Small Grains Laboratory GeneBank
9	583680	Lovrin 6	Romania	USDA Small Grains Laboratory GeneBank
9	564312	178/89	Bulgaria	USDA Small Grains Laboratory GeneBank
9	410878	Erythrospermum 127	Ukraine	USDA Small Grains Laboratory GeneBank
9	294897	Beljska 56	Bulgaria	USDA Small Grains Laboratory GeneBank
9	564287	1037-24-5	Bulgaria	USDA Small Grains Laboratory GeneBank
9	564351	5989-1	Bulgaria	USDA Small Grains Laboratory GeneBank
9	519090	Fundulea 7-71	Romania	USDA Small Grains Laboratory GeneBank
9	519092	Fundulea 11-71	Romania	USDA Small Grains Laboratory GeneBank
9	565321	Aheloi	Bulgaria	USDA Small Grains Laboratory GeneBank
9	277111	Belocerkovskaja 198	Ukraine	USDA Small Grains Laboratory GeneBank
9	262616	Belocerkovskaja 198	Ukraine	USDA Small Grains Laboratory GeneBank
9	564349	5946-2	Bulgaria	USDA Small Grains Laboratory GeneBank
9	565314	14	Bulgaria	USDA Small Grains Laboratory GeneBank
9	262616	Belocerkovskaja 198	Ukraine	USDA Small Grains Laboratory GeneBank
9	564349	5946-2	Bulgaria	USDA Small Grains Laboratory GeneBank
10	490402	Alkamu beri	Mali	USDA Small Grains Laboratory GeneBank
10	374245	BOL-13	Chad	USDA Small Grains Laboratory GeneBank
10	384399	Nigeria-2	Nigeria	USDA Small Grains Laboratory GeneBank
10	374256	40185	Mali	USDA Small Grains Laboratory GeneBank
10	374249	BOL-19	Chad	USDA Small Grains Laboratory GeneBank
10	384398	Hadejia 4	Nigeria	USDA Small Grains Laboratory GeneBank
10	384424	Zaria 4	Nigeria	USDA Small Grains Laboratory GeneBank
10	374248	BOL-17	Chad	USDA Small Grains Laboratory GeneBank
10	306676	Danbatta	Nigeria	USDA Small Grains Laboratory GeneBank
10	490404	79	Mali	USDA Small Grains Laboratory GeneBank
10	384419	Wurno 22	Nigeria	USDA Small Grains Laboratory GeneBank
10	490405	Koira alkuna	Mali	USDA Small Grains Laboratory GeneBank
10	374257	Niana	Mali	USDA Small Grains Laboratory GeneBank
10	374243	BOL-11	Chad	USDA Small Grains Laboratory GeneBank
10	374244	BOL-12	Chad	USDA Small Grains Laboratory GeneBank
10	374246	BOL-14	Chad	USDA Small Grains Laboratory GeneBank
10	490403	Alkamu tire	Mali	USDA Small Grains Laboratory GeneBank
10	490399	Alhama	Mali	USDA Small Grains Laboratory GeneBank
10	374247	BOL-15	Chad	USDA Small Grains Laboratory GeneBank
10	384382	Dikwa 37	Nigeria	USDA Small Grains Laboratory GeneBank
10	384386	Dikwa 41	Nigeria	USDA Small Grains Laboratory GeneBank
10	384347	Dikwa 2	Nigeria	USDA Small Grains Laboratory GeneBank
10	384351	Dikwa 6	Nigeria	USDA Small Grains Laboratory GeneBank
10	384354	Dikwa 9	Nigeria	USDA Small Grains Laboratory GeneBank
10	384388	Dikwa 43	Nigeria	USDA Small Grains Laboratory GeneBank
10	490401	Alkamu beri	Mali	USDA Small Grains Laboratory GeneBank
10	384389	Dikwa 44	Nigeria	USDA Small Grains Laboratory GeneBank
11	14870	GIZA 156	Egypt	AGG
11	14871	MOKHTAR	Egypt	AGG
11	2570	HINDI 12	Egypt	AGG
11	21810	AMERICAN 378	Egypt	AGG
11	7234	TRIMINIA	Libya	AGG
11	7234	TRIMINIA	Libya	AGG
11	532066	876	Egypt	USDA Small Grains Laboratory GeneBank
11	532067	907	Egypt	USDA Small Grains Laboratory GeneBank
11	54431	Triminia	Libya	USDA Small Grains Laboratory GeneBank
11	532077	1245	Egypt	USDA Small Grains Laboratory GeneBank
11	57657	65	Egypt	USDA Small Grains Laboratory GeneBank
11	260805	1406-3683	Egypt	USDA Small Grains Laboratory GeneBank
11	532080	1325	Egypt	USDA Small Grains Laboratory GeneBank
11	532060	545	Egypt	USDA Small Grains Laboratory GeneBank
11	532070	1014	Egypt	USDA Small Grains Laboratory GeneBank
11	532107	2137	Egypt	USDA Small Grains Laboratory GeneBank
11	14975	Biadh	Egypt	USDA Small Grains Laboratory GeneBank
11	532116	2355	Egypt	USDA Small Grains Laboratory GeneBank
11	260803	1406-3363	Egypt	USDA Small Grains Laboratory GeneBank
11	57660	95	Egypt	USDA Small Grains Laboratory GeneBank
11	532056	163	Egypt	USDA Small Grains Laboratory GeneBank
11	532066	876	Egypt	USDA Small Grains Laboratory GeneBank
11	532056	163	Egypt	USDA Small Grains Laboratory GeneBank
12	14375	MADZIWE	Zimbabwe	AGG
12	14391	BAIRRAO	Angola	AGG
12	14376	ODZI	Zimbabwe	AGG
12	14376	ODZI	Zimbabwe	AGG
12	486154	Angwa	Zimbabwe	USDA Small Grains Laboratory GeneBank
12	234234	Idaho 1877 NR AG	Zambia	USDA Small Grains Laboratory GeneBank
12	234233	Idaho 1877 NR AE	Zambia	USDA Small Grains Laboratory GeneBank
12	234236	Idaho 1877 NR HD	Zambia	USDA Small Grains Laboratory GeneBank
12	494927	ZFA 3629	Zambia	USDA Small Grains Laboratory GeneBank
12	234237	Idaho 1877 NR BJ	Zambia	USDA Small Grains Laboratory GeneBank
12	344018	Mistura Pinto	Angola	USDA Small Grains Laboratory GeneBank
12	330458	Umniati	Zimbabwe	USDA Small Grains Laboratory GeneBank
12	486155	Chiwore	Zimbabwe	USDA Small Grains Laboratory GeneBank
12	234238	Idaho 1880 NR BA	Zambia	USDA Small Grains Laboratory GeneBank
12	344017	Maia do Vale	Angola	USDA Small Grains Laboratory GeneBank
12	234239	Idaho 1880 NR BB	Zambia	USDA Small Grains Laboratory GeneBank
12	234235	Idaho 1877 NR AH	Zambia	USDA Small Grains Laboratory GeneBank
12	330456	Odzi	Zimbabwe	USDA Small Grains Laboratory GeneBank
12	344016	Bairrao	Angola	USDA Small Grains Laboratory GeneBank
12	344016	Bairrao	Angola	USDA Small Grains Laboratory GeneBank
13	351878	Kiska 9	Burundi	USDA Small Grains Laboratory GeneBank
13	351870	10180-54-29	Burundi	USDA Small Grains Laboratory GeneBank
13	351876	100-93-54	Burundi	USDA Small Grains Laboratory GeneBank
13	203080	B 192	Tanzania	USDA Small Grains Laboratory GeneBank
13	351873	10180-154-10	Burundi	USDA Small Grains Laboratory GeneBank
13	254132	604.L.1.B.4	Kenya	USDA Small Grains Laboratory GeneBank
13	238406	358-R.3.C	Kenya	USDA Small Grains Laboratory GeneBank
13	254121	504.L.I.B.2	Kenya	USDA Small Grains Laboratory GeneBank
13	238413	367-AR.3.B.1.C	Kenya	USDA Small Grains Laboratory GeneBank
13	254118	503.L.I.A.4	Kenya	USDA Small Grains Laboratory GeneBank
13	177167	184 P.2.A.1.F	Kenya	USDA Small Grains Laboratory GeneBank
13	254133	610.L.I.B.1	Kenya	USDA Small Grains Laboratory GeneBank
13	254124	505.M.I.D.7	Kenya	USDA Small Grains Laboratory GeneBank
13	124739	C 10854	Kenya	USDA Small Grains Laboratory GeneBank
13	254125	557.L.I.R.2	Kenya	USDA Small Grains Laboratory GeneBank
13	238403	358-P.6.A	Kenya	USDA Small Grains Laboratory GeneBank
14	481930	131	Sudan	USDA Small Grains Laboratory GeneBank
14	52227	Mugami	Sudan	USDA Small Grains Laboratory GeneBank
14	481915	105	Sudan	USDA Small Grains Laboratory GeneBank
14	481924	124	Sudan	USDA Small Grains Laboratory GeneBank
14	481921	119	Sudan	USDA Small Grains Laboratory GeneBank
14	481918	111	Sudan	USDA Small Grains Laboratory GeneBank
14	481927	127	Sudan	USDA Small Grains Laboratory GeneBank
14	481919	112	Sudan	USDA Small Grains Laboratory GeneBank
14	481920	114	Sudan	USDA Small Grains Laboratory GeneBank
14	481926	126	Sudan	USDA Small Grains Laboratory GeneBank
14	481922	122	Sudan	USDA Small Grains Laboratory GeneBank
14	481916	109	Sudan	USDA Small Grains Laboratory GeneBank
14	481917	110	Sudan	USDA Small Grains Laboratory GeneBank
14	481925	125	Sudan	USDA Small Grains Laboratory GeneBank
14	481923	123	Sudan	USDA Small Grains Laboratory GeneBank
14	481923	123	Sudan	USDA Small Grains Laboratory GeneBank
15	14821	ELS 6404-128-5	Eritrea	USDA Small Grains Laboratory GeneBank
15	196078	9648	Ethiopia	USDA Small Grains Laboratory GeneBank
15	197250	9934	Ethiopia	USDA Small Grains Laboratory GeneBank
15	14817	ELS 6404-128-1	Eritrea	USDA Small Grains Laboratory GeneBank
15	602429	ELS 6404-75-4	Ethiopia	USDA Small Grains Laboratory GeneBank
15	14812	ELS 6404-126-1	Eritrea	USDA Small Grains Laboratory GeneBank
15	193628	8552	Ethiopia	USDA Small Grains Laboratory GeneBank
15	384239	35-2	Ethiopia	USDA Small Grains Laboratory GeneBank
15	8160	56	Ethiopia	USDA Small Grains Laboratory GeneBank
15	14606	ELS 6404-63-3	Ethiopia	USDA Small Grains Laboratory GeneBank
15	14819	ELS 6404-128-3	Eritrea	USDA Small Grains Laboratory GeneBank
15	14766	ELS 6404-115-1	Ethiopia	USDA Small Grains Laboratory GeneBank
15	273990	1864	Ethiopia	USDA Small Grains Laboratory GeneBank
15	14815	ELS 6404-126-4	Eritrea	USDA Small Grains Laboratory GeneBank
15	14607	ELS 6404-63-4	Ethiopia	USDA Small Grains Laboratory GeneBank
15	193624	8520	Ethiopia	USDA Small Grains Laboratory GeneBank
16	13183	ALLORCA	Tunisia	AGG
16	17306	SORT 12-13	Tunisia	AGG
16	1035	Aus28124	Morocco	AGG
16	1036	Aus28125	Morocco	AGG
16	1037	Aus28126	Morocco	AGG
16	1147	Aus28236	Tunisia	AGG
16	333	Aus26673	Tunisia	AGG
16	186	Aus26526	Morocco	AGG
16	810	Aus27899	Morocco	AGG
16	813	Aus27902	Morocco	AGG
16	922	Aus28011	Tunisia	AGG
16	327	Aus26667	Tunisia	AGG
16	482	Aus27294	Algeria	AGG
16	811	Aus27900	Morocco	AGG
16	1039	Aus28128	Morocco	AGG
16	1026	Aus28115	Morocco	AGG
16	329	Aus26669	Tunisia	AGG
16	334	Aus26674	Tunisia	AGG
16	484	Aus27296	Algeria	AGG
16	485	Aus27297	Algeria	AGG
16	486	Aus27298	Algeria	AGG
16	488	Aus27300	Algeria	AGG
16	812	Aus27901	Morocco	AGG
16	921	Aus28010	Tunisia	AGG
16	1025	Aus28114	Morocco	AGG
16	1027	Aus28116	Morocco	AGG
16	1028	Aus28117	Morocco	AGG
16	1029	Aus28118	Morocco	AGG
16	1031	Aus28120	Morocco	AGG
16	1032	Aus28121	Morocco	AGG
16	1033	Aus28122	Morocco	AGG
16	1034	Aus28123	Morocco	AGG
16	1038	Aus28127	Morocco	AGG
16	1146	Aus28235	Tunisia	AGG
16	1148	Aus28237	Tunisia	AGG
16	278560	Tunis 23	Tunisia	USDA Small Grains Laboratory GeneBank
16	263419	Mahon Demias	Algeria	USDA Small Grains Laboratory GeneBank
16	534345	Floryhur	Tunisia	USDA Small Grains Laboratory GeneBank
16	559967	1116	Morocco	USDA Small Grains Laboratory GeneBank
16	525434	1372	Morocco	USDA Small Grains Laboratory GeneBank
16	15416	Frigui	Tunisia	USDA Small Grains Laboratory GeneBank
16	410909	Boudahaika	Morocco	USDA Small Grains Laboratory GeneBank
16	525278	1120	Morocco	USDA Small Grains Laboratory GeneBank
16	525282	1130	Morocco	USDA Small Grains Laboratory GeneBank
16	15478	Arbi	Tunisia	USDA Small Grains Laboratory GeneBank
16	525361	1134	Morocco	USDA Small Grains Laboratory GeneBank
16	525317	1250	Morocco	USDA Small Grains Laboratory GeneBank
16	94562	383	Algeria	USDA Small Grains Laboratory GeneBank
16	525442	1258	Morocco	USDA Small Grains Laboratory GeneBank
16	576639	2262-12	Tunisia	USDA Small Grains Laboratory GeneBank
16	525280	1127	Morocco	USDA Small Grains Laboratory GeneBank
16	525440	1198a	Morocco	USDA Small Grains Laboratory GeneBank
16	15517	Fritissa	Tunisia	USDA Small Grains Laboratory GeneBank
16	15511	Fritissa	Tunisia	USDA Small Grains Laboratory GeneBank
16	470906	MG 18061	Algeria	USDA Small Grains Laboratory GeneBank
16	15468	Ajili	Tunisia	USDA Small Grains Laboratory GeneBank
16	15468	Ajili	Tunisia	USDA Small Grains Laboratory GeneBank
17	62	BONZA 55	Colombia	AGG
17	15522	AMAZONAS	Ecuador	AGG
17	7183	BLANCO	Venezuela	AGG
17	12214	NAPO 63	Colombia	AGG
17	1401	TOTA 63	Colombia	AGG
17	490	Aus27302	Colombia	AGG
17	491	Aus27303	Colombia	AGG
17	492	Aus27304	Colombia	AGG
17	493	Aus27305	Colombia	AGG
17	491	Aus27303	Colombia	AGG
17	492	Aus27304	Colombia	AGG
17	493	Aus27305	Colombia	AGG
17	519484	12584-8B-2T-3B1T	Colombia	USDA Small Grains Laboratory GeneBank
17	352250	Napo	Ecuador	USDA Small Grains Laboratory GeneBank
17	62367	Pequeno	Venezuela	USDA Small Grains Laboratory GeneBank
17	62364	Lebarata	Venezuela	USDA Small Grains Laboratory GeneBank
17	352190	Napo 63	Colombia	USDA Small Grains Laboratory GeneBank
17	326336	Sugamuxi 68	Colombia	USDA Small Grains Laboratory GeneBank
17	519489	VI 121.2.13B.2T.2B	Colombia	USDA Small Grains Laboratory GeneBank
17	62366	CI 8361	Venezuela	USDA Small Grains Laboratory GeneBank
17	62362	Grande del Norte	Venezuela	USDA Small Grains Laboratory GeneBank
17	62363	La Clase	Venezuela	USDA Small Grains Laboratory GeneBank
17	519419	III-100-14B-1T-2B	Ecuador	USDA Small Grains Laboratory GeneBank
17	14396	11275-3T-3B-1T-1B	Ecuador	USDA Small Grains Laboratory GeneBank
17	337710	Miramar 63	Colombia	USDA Small Grains Laboratory GeneBank
17	46038	Blanco - Venezuela	Venezuela	USDA Small Grains Laboratory GeneBank
17	343736	Amazonas	Ecuador	USDA Small Grains Laboratory GeneBank
17	378910	13340	Colombia	USDA Small Grains Laboratory GeneBank
17	519488	13895-5T-1B-1T	Colombia	USDA Small Grains Laboratory GeneBank
17	14387	8182-5B-1T-2B-3T-1B-1T	Ecuador	USDA Small Grains Laboratory GeneBank
17	14479	9390-7T-2B-2T-2N	Ecuador	USDA Small Grains Laboratory GeneBank
17	14204	2821-3B-1B-2B-5T	Colombia	USDA Small Grains Laboratory GeneBank
17	247907	Andes 55	Colombia	USDA Small Grains Laboratory GeneBank
17	378912	13440	Colombia	USDA Small Grains Laboratory GeneBank
17	14392	9808-4B-4T-1B-2T-1B	Ecuador	USDA Small Grains Laboratory GeneBank
18	18541	NOBRE	Brazil	AGG
18	21766	GIRUA	Brazil	AGG
18	20951	CHINOLI 70	Bolivia	AGG
18	3406	SURPRESA	Brazil	AGG
18	20116	TRINTANI	Brazil	AGG
18	168789	Rescote	Peru	USDA Small Grains Laboratory GeneBank
18	230653	Jhosevava	Paraguay	USDA Small Grains Laboratory GeneBank
18	584920	Ofaie	Brazil	USDA Small Grains Laboratory GeneBank
18	203086	Frombina	Paraguay	USDA Small Grains Laboratory GeneBank
18	203083	Wabian	Paraguay	USDA Small Grains Laboratory GeneBank
18	199816	Mariache 50	Peru	USDA Small Grains Laboratory GeneBank
18	12470	Frontana	Brazil	USDA Small Grains Laboratory GeneBank
18	189629	Colonias	Brazil	USDA Small Grains Laboratory GeneBank
18	565213	Florentino	Bolivia	USDA Small Grains Laboratory GeneBank
18	203084	Burpian	Paraguay	USDA Small Grains Laboratory GeneBank
18	280845	Mescla	Paraguay	USDA Small Grains Laboratory GeneBank
18	15172	Picota 11	Bolivia	USDA Small Grains Laboratory GeneBank
18	230651	Jhiasevava	Paraguay	USDA Small Grains Laboratory GeneBank
18	189632	Trintani	Brazil	USDA Small Grains Laboratory GeneBank
18	185842	Ritana 1267	Brazil	USDA Small Grains Laboratory GeneBank
18	203085	Kawain	Paraguay	USDA Small Grains Laboratory GeneBank
18	234167	Spring Progress	Peru	USDA Small Grains Laboratory GeneBank
18	520539	PF 83491	Brazil	USDA Small Grains Laboratory GeneBank
18	210871	4219-50	Brazil	USDA Small Grains Laboratory GeneBank
18	205728	76	Peru	USDA Small Grains Laboratory GeneBank
18	247916	Marchetti	Peru	USDA Small Grains Laboratory GeneBank
18	565218	Gabo	Bolivia	USDA Small Grains Laboratory GeneBank
18	565223	Australiano	Bolivia	USDA Small Grains Laboratory GeneBank
18	565230	Americano	Bolivia	USDA Small Grains Laboratory GeneBank
18	214396	Colotana 2107/50	Brazil	USDA Small Grains Laboratory GeneBank
18	272308	Cruz Alta	Brazil	USDA Small Grains Laboratory GeneBank
18	565228	Florentino	Bolivia	USDA Small Grains Laboratory GeneBank
18	565249	Florentino	Bolivia	USDA Small Grains Laboratory GeneBank
18	185836	BH 3145	Brazil	USDA Small Grains Laboratory GeneBank
18	477891	Trigo	Peru	USDA Small Grains Laboratory GeneBank
18	565203	Astrillano	Bolivia	USDA Small Grains Laboratory GeneBank
18	232810	31B-55	Peru	USDA Small Grains Laboratory GeneBank
18	202790	Frontana	Peru	USDA Small Grains Laboratory GeneBank
18	565226	Florentino	Bolivia	USDA Small Grains Laboratory GeneBank
18	565255	Florentino	Bolivia	USDA Small Grains Laboratory GeneBank
18	205722	60	Peru	USDA Small Grains Laboratory GeneBank
18	205731	79	Peru	USDA Small Grains Laboratory GeneBank
18	565245	Criollo	Bolivia	USDA Small Grains Laboratory GeneBank
18	210866	3777-50	Brazil	USDA Small Grains Laboratory GeneBank
18	565246	Criollo	Bolivia	USDA Small Grains Laboratory GeneBank
18	232803	24B-55	Peru	USDA Small Grains Laboratory GeneBank
18	232798	20B-55	Peru	USDA Small Grains Laboratory GeneBank
18	232792	13B-55	Peru	USDA Small Grains Laboratory GeneBank
18	232795	16B-55	Peru	USDA Small Grains Laboratory GeneBank
18	214390	Colonias	Brazil	USDA Small Grains Laboratory GeneBank
18	382162	16-52-3	Brazil	USDA Small Grains Laboratory GeneBank
18	520282	CEP 75336	Brazil	USDA Small Grains Laboratory GeneBank
18	232792	13B-55	Peru	USDA Small Grains Laboratory GeneBank
18	232795	16B-55	Peru	USDA Small Grains Laboratory GeneBank
18	214390	Colonias	Brazil	USDA Small Grains Laboratory GeneBank
18	382162	16-52-3	Brazil	USDA Small Grains Laboratory GeneBank
19	423	KLEIN COMETA	Argentina	AGG
19	21877	BUCK NANDU	Argentina	AGG
19	1425	KLEIN 38 MA	Argentina	AGG
19	38838	BUCK METEORO	Argentina	AGG
19	38813	ACA 901	Argentina	AGG
19	21883	KLEIN COLON	Argentina	AGG
19	21878	BUCK PANGARE	Argentina	AGG
19	38822	BAGUETTE PREMIUM 11	Argentina	AGG
19	38837	BUCK MANGRULLO	Argentina	AGG
19	38821	BAGUETTE 9	Argentina	AGG
19	22077	BUCK CENCERRO	Argentina	AGG
19	38820	BAGUETTE 18	Argentina	AGG
19	7485	KLEIN RECORD	Argentina	AGG
19	38823	BAGUETTE PREMIUM 13	Argentina	AGG
19	38847	KLEIN GUERRERO	Argentina	AGG
19	36146	KLEIN JABALI	Argentina	AGG
19	7486	KLEIN SIN RIVAL	Argentina	AGG
19	22082	KLEIN GRANADOR	Argentina	AGG
19	4337	KLEIN 75	Argentina	AGG
19	2758	KLEIN COMPACTA	Argentina	AGG
19	38809	ACA 304	Argentina	AGG
19	38825	BOINTA 1002	Argentina	AGG
19	21879	BUCK PUCARA	Argentina	AGG
19	36261	KLEIN TAURO	Argentina	AGG
19	21874	BUCK NAMUNCURA	Argentina	AGG
19	36260	KLEIN GAVILAN	Argentina	AGG
19	36263	KLEIN CASTOR	Argentina	AGG
19	35977	BUCK PINGO	Argentina	AGG
19	35974	BUCK MATACO	Argentina	AGG
19	414	KLEIN 32	Argentina	AGG
19	38830	BOINTA 3000	Argentina	AGG
19	2764	KLEIN OTTO WULFF	Argentina	AGG
19	38839	BUCK PUELCHE	Argentina	AGG
19	19925	KLEIN TOLEDO	Argentina	AGG
19	38832	BOINTA 3005	Argentina	AGG
19	36262	KLEIN ZORRO	Argentina	AGG
19	36151	BUCK GUAPO	Argentina	AGG
19	21882	KLEIN PROGRESO	Argentina	AGG
19	22264	KLEIN IMPACTO	Argentina	AGG
19	38853	KLEIN TIGRE	Argentina	AGG
19	2762	KLEIN ORGULLO	Argentina	AGG
19	2754	KLEIN 157	Argentina	AGG
19	35976	BUCK MEJORPAN	Argentina	AGG
19	2775	KLEIN VENCEDOR	Argentina	AGG
19	15185	BUCK ATLANTICO	Argentina	AGG
19	38850	KLEIN PANTERA	Argentina	AGG
19	2760	KLEIN GRANADERO	Argentina	AGG
19	424	KLEIN CONDOR	Argentina	AGG
19	4338	KLEIN LUCERO	Argentina	AGG
19	38810	ACA 315	Argentina	AGG
19	38843	KLEIN CARPINCHO	Argentina	AGG
19	36145	KLEIN ESCORPION	Argentina	AGG
19	38808	ACA 303	Argentina	AGG
19	38814	ACA 903B	Argentina	AGG
19	36265	KLEIN PROTEO	Argentina	AGG
19	38812	ACA 601	Argentina	AGG
19	2751	KLEIN 63	Argentina	AGG
19	21875	BUCK NANANTIAL	Argentina	AGG
19	22076	KLEIN FORTIN	Argentina	AGG
19	12298	KLEIN RENDIDOR	Argentina	AGG
19	16106	KLEIN ATLAS	Argentina	AGG
19	2755	KLEIN H14 F CM. 1 (10) 150	Argentina	AGG
19	422	KLEIN ALBERTI	Argentina	AGG
19	38854	KLEIN YARARA	Argentina	AGG
19	2759	KLEIN KOREN	Argentina	AGG
19	428	KLEIN EXITO	Argentina	AGG
19	38848	KLEIN LEON	Argentina	AGG
19	36264	KLEIN CAPRICORNIO	Argentina	AGG
19	2019	BUCK MANANTIAL	Argentina	AGG
19	36150	KLEIN DON ENRIQUE	Argentina	AGG
19	7482	FAVORITO	Argentina	AGG
19	23404	BUCK OMBU	Argentina	AGG
19	2020	BUCK QUENQUEN	Argentina	AGG
19	2765	KLEIN SINMARQ	Argentina	AGG
19	2756	KLEIN 15 F	Argentina	AGG
19	38833	BUCK 75 ANIVERSARIO	Argentina	AGG
19	12354	BUCK MANANTIALES	Argentina	AGG
19	38849	KLEIN NUTRIA	Argentina	AGG
19	38819	BAGUETTE 17	Argentina	AGG
19	38824	BOINTA 1001	Argentina	AGG
19	38836	BUCK MALEVO	Argentina	AGG
19	38811	ACA 320	Argentina	AGG
19	38841	BUCK TAITA	Argentina	AGG
19	38828	BOINTA 1006	Argentina	AGG
19	2757	KLEIN ANIVERSARI	Argentina	AGG
19	21873	BUCK CIMARRON	Argentina	AGG
19	38831	BOINTA 3004	Argentina	AGG
19	38835	BUCK HUANCHEN	Argentina	AGG
19	35978	BUCK PRONTO	Argentina	AGG
19	2774	KLEIN UNIVERSAL II	Argentina	AGG
19	38840	BUCK RANQUEL	Argentina	AGG
19	38827	BOINTA 1005	Argentina	AGG
19	2021	BUCK TANDIL	Argentina	AGG
19	23403	BUCK PATACON	Argentina	AGG
19	21887	KLEIN SENDERO	Argentina	AGG
19	38845	KLEIN CHAJA	Argentina	AGG
19	38861	SRM NOGAL	Argentina	AGG
19	784	PETIRROJO	Uruguay	AGG
19	225522	164-446	Uruguay	USDA Small Grains Laboratory GeneBank
19	436425	381	Chile	USDA Small Grains Laboratory GeneBank
19	184598	Uruguay	Uruguay	USDA Small Grains Laboratory GeneBank
19	189831	Sel. 49-2914 H1096	Argentina	USDA Small Grains Laboratory GeneBank
19	225371	Petirrojo	Uruguay	USDA Small Grains Laboratory GeneBank
19	436218	34	Chile	USDA Small Grains Laboratory GeneBank
19	436262	102	Chile	USDA Small Grains Laboratory GeneBank
19	104138	Klein Triunfo	Argentina	USDA Small Grains Laboratory GeneBank
19	434987	Estanzuela Young	Uruguay	USDA Small Grains Laboratory GeneBank
19	43344	Pelon - Spring	Uruguay	USDA Small Grains Laboratory GeneBank
19	43364	Pelon - Facultative	Uruguay	USDA Small Grains Laboratory GeneBank
19	213572	Gzal. Mitre	Argentina	USDA Small Grains Laboratory GeneBank
19	16226	CAR 299	Chile	USDA Small Grains Laboratory GeneBank
19	225367	16224	Uruguay	USDA Small Grains Laboratory GeneBank
19	225461	102-71	Uruguay	USDA Small Grains Laboratory GeneBank
19	225512	154-121	Uruguay	USDA Small Grains Laboratory GeneBank
19	213679	Buck 12/52	Argentina	USDA Small Grains Laboratory GeneBank
19	225415	54-517	Uruguay	USDA Small Grains Laboratory GeneBank
19	225424	63-569	Uruguay	USDA Small Grains Laboratory GeneBank
19	225519	161-390	Uruguay	USDA Small Grains Laboratory GeneBank
19	189830	Sel. 49-2852 H1073	Argentina	USDA Small Grains Laboratory GeneBank
19	191937	Americano 44D	Uruguay	USDA Small Grains Laboratory GeneBank
19	225482	123-364	Uruguay	USDA Small Grains Laboratory GeneBank
19	225500	142-929	Uruguay	USDA Small Grains Laboratory GeneBank
19	225485	126-397	Uruguay	USDA Small Grains Laboratory GeneBank
19	436241	74	Chile	USDA Small Grains Laboratory GeneBank
19	225450	90-855	Uruguay	USDA Small Grains Laboratory GeneBank
19	225477	118-272	Uruguay	USDA Small Grains Laboratory GeneBank
19	225497	138-843	Uruguay	USDA Small Grains Laboratory GeneBank
19	213602	D.I.V. 6723	Argentina	USDA Small Grains Laboratory GeneBank
19	213600	D.I.V. 6721	Argentina	USDA Small Grains Laboratory GeneBank
19	352059	Buck Relen	Argentina	USDA Small Grains Laboratory GeneBank
19	168711	Kanhard Selection Buck	Argentina	USDA Small Grains Laboratory GeneBank
19	436202	15	Chile	USDA Small Grains Laboratory GeneBank
19	519681	A4849-60P-7P-1P	Chile	USDA Small Grains Laboratory GeneBank
19	225508	150-95	Uruguay	USDA Small Grains Laboratory GeneBank
19	225507	149-93	Uruguay	USDA Small Grains Laboratory GeneBank
19	225420	59-540	Uruguay	USDA Small Grains Laboratory GeneBank
19	436300	159	Chile	USDA Small Grains Laboratory GeneBank
19	225499	141-907	Uruguay	USDA Small Grains Laboratory GeneBank
19	436435	403	Chile	USDA Small Grains Laboratory GeneBank
19	17128	CAR 1203	Chile	USDA Small Grains Laboratory GeneBank
19	213601	D.I.V. 6722	Argentina	USDA Small Grains Laboratory GeneBank
19	225494	135-833	Uruguay	USDA Small Grains Laboratory GeneBank
19	213601	D.I.V. 6722	Argentina	USDA Small Grains Laboratory GeneBank
19	16226	CAR 299	Chile	USDA Small Grains Laboratory GeneBank
20	4203	CI 4203	Honduras	USDA Small Grains Laboratory GeneBank
20	573754	NSGC 531	Honduras	USDA Small Grains Laboratory GeneBank
20	178486	No name - Guatemala	Guatemala	USDA Small Grains Laboratory GeneBank
20	195415	2743	Guatemala	USDA Small Grains Laboratory GeneBank
20	200762	3418	Honduras	USDA Small Grains Laboratory GeneBank
20	163571	1017	Guatemala	USDA Small Grains Laboratory GeneBank
20	245368	Criollo Santa Irene	Guatemala	USDA Small Grains Laboratory GeneBank
20	195413	2710	Guatemala	USDA Small Grains Laboratory GeneBank
20	195414	2726	Guatemala	USDA Small Grains Laboratory GeneBank
20	193048	Corriente	Guatemala	USDA Small Grains Laboratory GeneBank
21	38800	AC SPLENDOR	Canada	AGG
21	10668	MANITOU	Canada	AGG
21	95131	RED BOBS	Canada	AGG
21	36637	SNOWSTAR	Canada	AGG
21	593658	AC Barrie	Canada	USDA Small Grains Laboratory GeneBank
21	4936	Red Fern	Canada	USDA Small Grains Laboratory GeneBank
21	192305	Manitoba Saltsjog	Canada	USDA Small Grains Laboratory GeneBank
21	15090	Hard Red Calcutta	Canada	USDA Small Grains Laboratory GeneBank
21	351520	Can 3847/3310	Canada	USDA Small Grains Laboratory GeneBank
21	273382	GN 14	Canada	USDA Small Grains Laboratory GeneBank
21	14261	60 GRR 108	Canada	USDA Small Grains Laboratory GeneBank
22	29508	6S5OA T41.1.REP1	Mexico	AGG
22	33742	6S50A T41.1	Mexico	AGG
22	20036	CHAT S	Mexico	AGG
22	125	CIANO 67	Mexico	AGG
22	17472	MERAV	Mexico	AGG
22	21153	HAHN S	Mexico	AGG
22	30433	CPI133872	Mexico	AGG
22	33745	655OA.T37.9	Mexico	AGG
22	20392	MAGPIE S	Mexico	AGG
22	29409	GABO 55	Mexico	AGG
22	29507	T37AUS(JT)-96HBREP3-OY	Mexico	AGG
22	338919	Noroeste	Mexico	USDA Small Grains Laboratory GeneBank
22	520005	Magpie S	Mexico	USDA Small Grains Laboratory GeneBank
22	519357	Bluebird S	Mexico	USDA Small Grains Laboratory GeneBank
22	414993	Perico S	Mexico	USDA Small Grains Laboratory GeneBank
22	603214	Pbat M96	Mexico	USDA Small Grains Laboratory GeneBank
22	614038	CIGM98.750-1	Mexico	USDA Small Grains Laboratory GeneBank
22	614012	CIGM98.748-1	Mexico	USDA Small Grains Laboratory GeneBank
22	614017	CIGM98.762-2	Mexico	USDA Small Grains Laboratory GeneBank
22	15834	18889-4M-1Y-1M-3Y	Mexico	USDA Small Grains Laboratory GeneBank
22	15859	18889-3M-2Y-2M-3Y	Mexico	USDA Small Grains Laboratory GeneBank
22	613315	CIGM90.248-1	Mexico	USDA Small Grains Laboratory GeneBank
22	613289	CIGM91.345-5	Mexico	USDA Small Grains Laboratory GeneBank
22	613313	CIGM91.61-1	Mexico	USDA Small Grains Laboratory GeneBank
22	519356	Bluebird S	Mexico	USDA Small Grains Laboratory GeneBank
22	519842	F8-4	Mexico	USDA Small Grains Laboratory GeneBank
22	614015	CIGM98.759-1	Mexico	USDA Small Grains Laboratory GeneBank
22	613323	CIGM90.1291	Mexico	USDA Small Grains Laboratory GeneBank
22	613296	CIGM91.344-1	Mexico	USDA Small Grains Laboratory GeneBank
22	613287	CIGM91.345-3	Mexico	USDA Small Grains Laboratory GeneBank
22	610755	CIGM90.483	Mexico	USDA Small Grains Laboratory GeneBank
22	613317	CIGM90.412	Mexico	USDA Small Grains Laboratory GeneBank
22	519746	30409-44R-1M-3Y-OM	Mexico	USDA Small Grains Laboratory GeneBank
22	520376	CM 7723-500M-500Y-OM-500M-OY	Mexico	USDA Small Grains Laboratory GeneBank
22	614040	CIGM98.752-1	Mexico	USDA Small Grains Laboratory GeneBank
22	520376	CM 7723-500M-500Y-OM-500M-OY	Mexico	USDA Small Grains Laboratory GeneBank
23	95142	EARLY PREMIUM	United_States	AGG
23	2380	EXTRA EARLY BLACKHULL	United_States	AGG
23	14968	LOGAN	United_States	AGG
23	20516	DOWNY	United_States	AGG
23	36650	ALTURAS	United_States	AGG
23	10666	KNOX 62	United_States	AGG
23	20570	STEPHENS	United_States	AGG
23	22106	WESTBRED 911	United_States	AGG
23	20263	TAM W-104	United_States	AGG
23	642365	IDO629	United_States	USDA Small Grains Laboratory GeneBank
23	660552	IDO687	United_States	USDA Small Grains Laboratory GeneBank
23	612545	WQL6K107-BHWX2-2a	United_States	USDA Small Grains Laboratory GeneBank
23	644146	PI351993-sel-fhb	United_States	USDA Small Grains Laboratory GeneBank
23	552989	Male Sterile Soft Red Winter	United_States	USDA Small Grains Laboratory GeneBank
23	619355	99ID389	United_States	USDA Small Grains Laboratory GeneBank
23	473558	75R54	United_States	USDA Small Grains Laboratory GeneBank
23	642364	IDO630	United_States	USDA Small Grains Laboratory GeneBank
23	473551	71R261	United_States	USDA Small Grains Laboratory GeneBank
23	564510	MSFRS CC A-1976	United_States	USDA Small Grains Laboratory GeneBank
23	641760	SSL 87-88	United_States	USDA Small Grains Laboratory GeneBank
23	573190	IDIMMS-Co	United_States	USDA Small Grains Laboratory GeneBank
23	660548	IDO671	United_States	USDA Small Grains Laboratory GeneBank
23	483456	Westbred 911	United_States	USDA Small Grains Laboratory GeneBank
23	660551	IDO686	United_States	USDA Small Grains Laboratory GeneBank
23	619383	NWX008109	United_States	USDA Small Grains Laboratory GeneBank
23	619381	NWX008094	United_States	USDA Small Grains Laboratory GeneBank
23	619382	NWX008106	United_States	USDA Small Grains Laboratory GeneBank
23	619369	99ID536	United_States	USDA Small Grains Laboratory GeneBank
23	620675	899407	United_States	USDA Small Grains Laboratory GeneBank
23	619378	NWX008070	United_States	USDA Small Grains Laboratory GeneBank
23	619380	NWX008093	United_States	USDA Small Grains Laboratory GeneBank
23	660670	Daws Low PPO	United_States	USDA Small Grains Laboratory GeneBank
23	615160	CO960293-2	United_States	USDA Small Grains Laboratory GeneBank
23	17452	TAM W-104	United_States	USDA Small Grains Laboratory GeneBank
23	473553	71R15393	United_States	USDA Small Grains Laboratory GeneBank
23	591557	PR302	United_States	USDA Small Grains Laboratory GeneBank
23	190965	Vahart	United_States	USDA Small Grains Laboratory GeneBank
23	578040	FL 8150-J9-K1	United_States	USDA Small Grains Laboratory GeneBank
23	619377	NWX008069	United_States	USDA Small Grains Laboratory GeneBank
23	473559	75R69	United_States	USDA Small Grains Laboratory GeneBank
23	13701	Knox 62	United_States	USDA Small Grains Laboratory GeneBank
23	632399	Richland	United_States	USDA Small Grains Laboratory GeneBank
23	596273	TX92D7374	United_States	USDA Small Grains Laboratory GeneBank
23	619384	NWX008118	United_States	USDA Small Grains Laboratory GeneBank
23	631105	ARS92 322	United_States	USDA Small Grains Laboratory GeneBank
23	17435	Restorer 75R182	United_States	USDA Small Grains Laboratory GeneBank
23	473549	68R1859	United_States	USDA Small Grains Laboratory GeneBank
23	612546	WQL6K107-BHWX14-7	United_States	USDA Small Grains Laboratory GeneBank
23	518791	CH4 301-7	United_States	USDA Small Grains Laboratory GeneBank
23	573191	IDSMMS-Co	United_States	USDA Small Grains Laboratory GeneBank
23	619354	99ID388	United_States	USDA Small Grains Laboratory GeneBank
23	473550	68R2204	United_States	USDA Small Grains Laboratory GeneBank
23	591554	PR189	United_States	USDA Small Grains Laboratory GeneBank
23	473552	71R1203	United_States	USDA Small Grains Laboratory GeneBank
23	620650	910102	United_States	USDA Small Grains Laboratory GeneBank
23	620677	910379	United_States	USDA Small Grains Laboratory GeneBank
23	586955	KS94WGRC30	United_States	USDA Small Grains Laboratory GeneBank
23	641762	SSL 91-94	United_States	USDA Small Grains Laboratory GeneBank
23	610473	ARS93281	United_States	USDA Small Grains Laboratory GeneBank
23	633876	P921696	United_States	USDA Small Grains Laboratory GeneBank
23	620694	908164	United_States	USDA Small Grains Laboratory GeneBank
23	620691	900192	United_States	USDA Small Grains Laboratory GeneBank
23	620680	3870634	United_States	USDA Small Grains Laboratory GeneBank
23	591555	PR267	United_States	USDA Small Grains Laboratory GeneBank
23	518871	68F6691	United_States	USDA Small Grains Laboratory GeneBank
23	572970	91ARS318	United_States	USDA Small Grains Laboratory GeneBank
23	11858	Early Premium	United_States	USDA Small Grains Laboratory GeneBank
23	641765	SSL 98-102	United_States	USDA Small Grains Laboratory GeneBank
23	565371	Bearded Winter	United_States	USDA Small Grains Laboratory GeneBank
23	518869	68F6679	United_States	USDA Small Grains Laboratory GeneBank
23	660669	Daws High PPO	United_States	USDA Small Grains Laboratory GeneBank
23	602552	97ARS686	United_States	USDA Small Grains Laboratory GeneBank
23	17768	Purdue TBR 76-1-3	United_States	USDA Small Grains Laboratory GeneBank
23	615665	97ARS 210	United_States	USDA Small Grains Laboratory GeneBank
23	620689	3920068	United_States	USDA Small Grains Laboratory GeneBank
23	17436	Restorer 75R200	United_States	USDA Small Grains Laboratory GeneBank
23	619356	99ID435	United_States	USDA Small Grains Laboratory GeneBank
23	620671	3870552	United_States	USDA Small Grains Laboratory GeneBank
23	620674	908237	United_States	USDA Small Grains Laboratory GeneBank
23	473548	67R913	United_States	USDA Small Grains Laboratory GeneBank
23	619376	NWX008068	United_States	USDA Small Grains Laboratory GeneBank
23	594372	Coda	United_States	USDA Small Grains Laboratory GeneBank
23	473556	75R38	United_States	USDA Small Grains Laboratory GeneBank
23	473555	75R36	United_States	USDA Small Grains Laboratory GeneBank
23	619379	NWX008075	United_States	USDA Small Grains Laboratory GeneBank
23	602557	97ARS691	United_States	USDA Small Grains Laboratory GeneBank
23	17767	Purdue TBR 26-6-4	United_States	USDA Small Grains Laboratory GeneBank
23	10100	Turkey Selection	United_States	USDA Small Grains Laboratory GeneBank
23	552989	Male Sterile Soft Red Winter	United_States	USDA Small Grains Laboratory GeneBank
23	619369	99ID536	United_States	USDA Small Grains Laboratory GeneBank
23	10100	Turkey Selection	United_States	USDA Small Grains Laboratory GeneBank
23	473554	75R33	United_States	USDA Small Grains Laboratory GeneBank
