# Supplementary material for: Genetic Diversity, Population Structure and Ancestral Origin of Australian Wheat
Source: Front Plant Sci. 2017 Dec 12;8:2115. doi: 10.3389/fpls.2017.02115 (PMC5733070; doi:10.3389/fpls.2017.02115)
Supplement: Supplementary file 14 [file Table3.XLSX]

## Sheet: Table S3a
AMOVA for Australian cultivars considering cultivars released before 1970 as one region
Source	df	SS	MS	Est. Var.	%
Among Regions	1	45064.2	45064.2	172.171	0.119274
Among Pops	1	2974.5	2974.5	13.9344	0.00965328
Within Pops	479	602288	1257.39	1257.39	0.871073
Total	481	650327		1443.49	1

## Sheet: Table S3b
AMOVA for Australian cultivars considering cultivars released in the three different periods as one region
Source	df	SS	MS	Est. Var.	%
Among Pops	2	48038.7	24019.3	148.834	0.105839
Within Pops	479	602288	1257.39	1257.39	0.894161
Total	481	650327		1406.22	1

## Sheet: Table S3c
AMOVA for Australian cultivars considering cultivars released in the five different states as five populations and one region
Source	df	SS	MS	Est. Var.	%
Among Pops	4	59784	14946	64.088	0.04
Within Pops	474	1.34018e+06	2827.39	1413.69	0.96
Total	478	1.39996e+06		1477.78	1

## Sheet: Table S3d
AMOVA analysis for the whole worldwide population of 2335 accessions
Source	df	SS	MS	Est. Var.	%
Among Regions	4	145384	36346	49.399	0.0356
Among Pops	18	201083	11171.3	108.588	0.0782552
Within Pops	2312	2.84289e+06	1229.63	1229.63	0.886145
Total	2334	3.18936e+06		1387.61	1

## Sheet: Table S3e
AMOVA analysis for the subset worldwide population of 1544 accessions
Source	df	SS	MS	Est. Var.	%
Among Regions	4	140051	35012.7	43.2218	0.030845
Among Pops	18	260014	14445.2	229.382	0.163697
Within Pops	1523	1.71894e+06	1128.65	1128.65	0.805458
Total	1545	2.11901e+06		1401.26	1
