# Supplementary material for: Genetic Diversity, Population Structure and Ancestral Origin of Australian Wheat
Source: Front Plant Sci. 2017 Dec 12;8:2115. doi: 10.3389/fpls.2017.02115 (PMC5733070; doi:10.3389/fpls.2017.02115)
Supplement: Supplementary file 15 [file Table4.XLSX]

## Sheet: Info
Table S4. Fst between worldwide populations and Australian wheat cultivars classified according to a) their year of release and b) their state of release.

## Sheet: TableS4a
Fst	Population_01	Population_02	Population_03	Population_04	Population_05	Population_06	Population_07	Population_08	Population_09	Population_10	Population_11	Population_12	Population_13	Population_14	Population_15	Population_16	Population_17	Population_18	Population_19	Population_20	Population_21	Population_22	Population_23	Aus1920	Aus1970	Aus2011
Population_01	NA	0.269747	0.289113	0.179754	0.173643	0.231838	0.276858	0.262903	0.329953	0.385127	0.153078	0.2771	0.3227	0.344801	0.328109	0.278662	0.243171	0.26677	0.251978	0.375123	0.349862	0.280186	0.228179	0.2852	0.265562	0.260517
Population_02	0.269747	NA	0.153691	0.231462	0.236177	0.23722	0.0934768	0.145106	0.0759124	0.356706	0.26103	0.16617	0.163426	0.341562	0.271321	0.158517	0.110843	0.149724	0.111643	0.222485	0.119224	0.196432	0.0636252	0.165881	0.163924	0.176054
Population_03	0.289113	0.153691	NA	0.259012	0.240481	0.216982	0.164031	0.0964803	0.2089	0.371217	0.286965	0.192596	0.208874	0.346474	0.263987	0.105495	0.157789	0.147529	0.1346	0.213847	0.245755	0.208782	0.126062	0.157934	0.16429	0.195197
Population_04	0.179754	0.231462	0.259012	NA	0.174462	0.218848	0.249282	0.238235	0.289554	0.373293	0.268327	0.252077	0.316584	0.322295	0.310264	0.268827	0.203731	0.223283	0.221011	0.335959	0.32489	0.254835	0.169568	0.277026	0.267434	0.237504
Population_05	0.173643	0.236177	0.240481	0.174462	NA	0.182843	0.265389	0.250068	0.312106	0.330099	0.260097	0.29362	0.336346	0.268206	0.295661	0.283631	0.228076	0.262454	0.245849	0.361658	0.342623	0.286193	0.21215	0.29123	0.278364	0.26518
Population_06	0.231838	0.23722	0.216982	0.218848	0.182843	NA	0.256089	0.229846	0.306504	0.350294	0.301092	0.271856	0.314907	0.299919	0.264733	0.251843	0.210504	0.233539	0.225561	0.340674	0.35298	0.26318	0.19625	0.273233	0.260983	0.249268
Population_07	0.276858	0.0934768	0.164031	0.249282	0.265389	0.256089	NA	0.103199	0.105227	0.357602	0.269134	0.155639	0.152994	0.344776	0.277518	0.135516	0.124642	0.120662	0.0919477	0.185617	0.153526	0.185133	0.0598076	0.135363	0.143742	0.165391
Population_08	0.262903	0.145106	0.0964803	0.238235	0.250068	0.229846	0.103199	NA	0.161287	0.338674	0.262266	0.141955	0.155736	0.322425	0.264664	0.0485285	0.130559	0.084779	0.0754639	0.142846	0.207201	0.16941	0.0961881	0.103759	0.126539	0.167769
Population_09	0.329953	0.0759124	0.2089	0.289554	0.312106	0.306504	0.105227	0.161287	NA	0.412175	0.314898	0.195465	0.205296	0.393416	0.329312	0.191509	0.159515	0.171515	0.113408	0.254833	0.183102	0.215618	0.0855563	0.201177	0.202156	0.199435
Population_10	0.385127	0.356706	0.371217	0.373293	0.330099	0.350294	0.357602	0.338674	0.412175	NA	0.485433	0.44602	0.491493	0.505087	0.489747	0.385904	0.351865	0.370259	0.326698	0.547311	0.547951	0.396032	0.319713	0.38299	0.364047	0.341192
Population_11	0.153078	0.26103	0.286965	0.268327	0.260097	0.301092	0.269134	0.262266	0.314898	0.485433	NA	0.222561	0.227821	0.426674	0.388067	0.251029	0.227496	0.231775	0.225875	0.385192	0.293005	0.232803	0.215091	0.234738	0.207753	0.228854
Population_12	0.2771	0.16617	0.192596	0.252077	0.29362	0.271856	0.155639	0.141955	0.195465	0.44602	0.222561	NA	0.134196	0.395581	0.318319	0.144119	0.0886	0.0842624	0.0901839	0.239157	0.15866	0.0739503	0.0968826	0.141836	0.13374	0.0916018
Population_13	0.3227	0.163426	0.208874	0.316584	0.336346	0.314907	0.152994	0.155736	0.205296	0.491493	0.227821	0.134196	NA	0.452716	0.359344	0.146629	0.147627	0.138004	0.120019	0.250724	0.127825	0.150956	0.122946	0.135933	0.122979	0.163764
Population_14	0.344801	0.341562	0.346474	0.322295	0.268206	0.299919	0.344776	0.322425	0.393416	0.505087	0.426674	0.395581	0.452716	NA	0.478747	0.357813	0.319006	0.333514	0.313774	0.517533	0.506567	0.356887	0.29467	0.36111	0.345238	0.32633
Population_15	0.328109	0.271321	0.263987	0.310264	0.295661	0.264733	0.277518	0.264664	0.329312	0.489747	0.388067	0.318319	0.359344	0.478747	NA	0.293467	0.252442	0.278869	0.247654	0.387467	0.414223	0.303466	0.233425	0.305328	0.292822	0.285678
Population_16	0.278662	0.158517	0.105495	0.268827	0.283631	0.251843	0.135516	0.0485285	0.191509	0.385904	0.251029	0.144119	0.146629	0.357813	0.293467	NA	0.142423	0.108933	0.101442	0.17677	0.212848	0.171389	0.109998	0.0988503	0.108727	0.162105
Population_17	0.243171	0.110843	0.157789	0.203731	0.228076	0.210504	0.124642	0.130559	0.159515	0.351865	0.227496	0.0886	0.147627	0.319006	0.252442	0.142423	NA	0.075473	0.0838902	0.181258	0.124536	0.118286	0.077128	0.159478	0.157448	0.110093
Population_18	0.26677	0.149724	0.147529	0.223283	0.262454	0.233539	0.120662	0.084779	0.171515	0.370259	0.231775	0.0842624	0.138004	0.333514	0.278869	0.108933	0.075473	NA	0.0644393	0.156284	0.168488	0.107684	0.085216	0.123171	0.129566	0.115216
Population_19	0.251978	0.111643	0.1346	0.221011	0.245849	0.225561	0.0919477	0.0754639	0.113408	0.326698	0.225875	0.0901839	0.120019	0.313774	0.247654	0.101442	0.0838902	0.0644393	NA	0.152831	0.130374	0.0893997	0.0678434	0.117134	0.125905	0.122885
Population_20	0.375123	0.222485	0.213847	0.335959	0.361658	0.340674	0.185617	0.142846	0.254833	0.547311	0.385192	0.239157	0.250724	0.517533	0.387467	0.17677	0.181258	0.156284	0.152831	NA	0.295052	0.223274	0.159511	0.218911	0.223276	0.220331
Population_21	0.349862	0.119224	0.245755	0.32489	0.342623	0.35298	0.153526	0.207201	0.183102	0.547951	0.293005	0.15866	0.127825	0.506567	0.414223	0.212848	0.124536	0.168488	0.130374	0.295052	NA	0.179876	0.119071	0.18749	0.177254	0.181573
Population_22	0.280186	0.196432	0.208782	0.254835	0.286193	0.26318	0.185133	0.16941	0.215618	0.396032	0.232803	0.0739503	0.150956	0.356887	0.303466	0.171389	0.118286	0.107684	0.0893997	0.223274	0.179876	NA	0.125793	0.178056	0.163223	0.0872394
Population_23	0.228179	0.0636252	0.126062	0.169568	0.21215	0.19625	0.0598076	0.0961881	0.0855563	0.319713	0.215091	0.0968826	0.122946	0.29467	0.233425	0.109998	0.077128	0.085216	0.0678434	0.159511	0.119071	0.125793	NA	0.118963	0.122399	0.12245
Aus1920	0.2852	0.165881	0.157934	0.277026	0.29123	0.273233	0.135363	0.103759	0.201177	0.38299	0.234738	0.141836	0.135933	0.36111	0.305328	0.0988503	0.159478	0.123171	0.117134	0.218911	0.18749	0.178056	0.118963	NA	0.0117712	0.139727
Aus1970	0.265562	0.163924	0.16429	0.267434	0.278364	0.260983	0.143742	0.126539	0.202156	0.364047	0.207753	0.13374	0.122979	0.345238	0.292822	0.108727	0.157448	0.129566	0.125905	0.223276	0.177254	0.163223	0.122399	0.0117712	NA	0.118988
Aus2011	0.260517	0.176054	0.195197	0.237504	0.26518	0.249268	0.165391	0.167769	0.199435	0.341192	0.228854	0.0916018	0.163764	0.32633	0.285678	0.162105	0.110093	0.115216	0.122885	0.220331	0.181573	0.0872394	0.12245	0.139727	0.118988	NA

## Sheet: TableS4b
Fst	Population_01	Population_02	Population_03	Population_04	Population_05	Population_06	Population_07	Population_08	Population_09	Population_10	Population_11	Population_12	Population_13	Population_14	Population_15	Population_16	Population_17	Population_18	Population_19	Population_20	Population_21	Population_22	Population_23	NSW	QLD	SA	VIC	WA
Population_01	NA	0.269747	0.289113	0.179754	0.173643	0.231838	0.276858	0.262903	0.329953	0.385127	0.153078	0.2771	0.3227	0.344801	0.328109	0.278662	0.243171	0.26677	0.251978	0.375123	0.349862	0.280186	0.228179	0.236975	0.239068	0.273364	0.273055	0.269392
Population_02	0.269747	NA	0.153691	0.231462	0.236177	0.23722	0.0934768	0.145106	0.0759124	0.356706	0.26103	0.16617	0.163426	0.341562	0.271321	0.158517	0.110843	0.149724	0.111643	0.222485	0.119224	0.196432	0.0636252	0.138406	0.15564	0.157967	0.161126	0.157216
Population_03	0.289113	0.153691	NA	0.259012	0.240481	0.216982	0.164031	0.0964803	0.2089	0.371217	0.286965	0.192596	0.208874	0.346474	0.263987	0.105495	0.157789	0.147529	0.1346	0.213847	0.245755	0.208782	0.126062	0.149713	0.178296	0.154847	0.165213	0.16367
Population_04	0.179754	0.231462	0.259012	NA	0.174462	0.218848	0.249282	0.238235	0.289554	0.373293	0.268327	0.252077	0.316584	0.322295	0.310264	0.268827	0.203731	0.223283	0.221011	0.335959	0.32489	0.254835	0.169568	0.227404	0.230348	0.254601	0.259792	0.25005
Population_05	0.173643	0.236177	0.240481	0.174462	NA	0.182843	0.265389	0.250068	0.312106	0.330099	0.260097	0.29362	0.336346	0.268206	0.295661	0.283631	0.228076	0.262454	0.245849	0.361658	0.342623	0.286193	0.21215	0.246435	0.260327	0.27483	0.283235	0.270887
Population_06	0.231838	0.23722	0.216982	0.218848	0.182843	NA	0.256089	0.229846	0.306504	0.350294	0.301092	0.271856	0.314907	0.299919	0.264733	0.251843	0.210504	0.233539	0.225561	0.340674	0.35298	0.26318	0.19625	0.226235	0.236944	0.254656	0.257523	0.245887
Population_07	0.276858	0.0934768	0.164031	0.249282	0.265389	0.256089	NA	0.103199	0.105227	0.357602	0.269134	0.155639	0.152994	0.344776	0.277518	0.135516	0.124642	0.120662	0.0919477	0.185617	0.153526	0.185133	0.0598076	0.123645	0.152142	0.131996	0.137837	0.142451
Population_08	0.262903	0.145106	0.0964803	0.238235	0.250068	0.229846	0.103199	NA	0.161287	0.338674	0.262266	0.141955	0.155736	0.322425	0.264664	0.0485285	0.130559	0.084779	0.0754639	0.142846	0.207201	0.16941	0.0961881	0.116408	0.153783	0.111778	0.122398	0.127071
Population_09	0.329953	0.0759124	0.2089	0.289554	0.312106	0.306504	0.105227	0.161287	NA	0.412175	0.314898	0.195465	0.205296	0.393416	0.329312	0.191509	0.159515	0.171515	0.113408	0.254833	0.183102	0.215618	0.0855563	0.170469	0.190294	0.188997	0.193528	0.19087
Population_10	0.385127	0.356706	0.371217	0.373293	0.330099	0.350294	0.357602	0.338674	0.412175	NA	0.485433	0.44602	0.491493	0.505087	0.489747	0.385904	0.351865	0.370259	0.326698	0.547311	0.547951	0.396032	0.319713	0.327649	0.350235	0.362878	0.368138	0.358009
Population_11	0.153078	0.26103	0.286965	0.268327	0.260097	0.301092	0.269134	0.262266	0.314898	0.485433	NA	0.222561	0.227821	0.426674	0.388067	0.251029	0.227496	0.231775	0.225875	0.385192	0.293005	0.232803	0.215091	0.185439	0.189019	0.223185	0.224255	0.213602
Population_12	0.2771	0.16617	0.192596	0.252077	0.29362	0.271856	0.155639	0.141955	0.195465	0.44602	0.222561	NA	0.134196	0.395581	0.318319	0.144119	0.0886	0.0842624	0.0901839	0.239157	0.15866	0.0739503	0.0968826	0.075059	0.0863304	0.111459	0.110344	0.0908897
Population_13	0.3227	0.163426	0.208874	0.316584	0.336346	0.314907	0.152994	0.155736	0.205296	0.491493	0.227821	0.134196	NA	0.452716	0.359344	0.146629	0.147627	0.138004	0.120019	0.250724	0.127825	0.150956	0.122946	0.107347	0.130876	0.13144	0.135549	0.125053
Population_14	0.344801	0.341562	0.346474	0.322295	0.268206	0.299919	0.344776	0.322425	0.393416	0.505087	0.426674	0.395581	0.452716	NA	0.478747	0.357813	0.319006	0.333514	0.313774	0.517533	0.506567	0.356887	0.29467	0.307842	0.321967	0.340664	0.345838	0.329702
Population_15	0.328109	0.271321	0.263987	0.310264	0.295661	0.264733	0.277518	0.264664	0.329312	0.489747	0.388067	0.318319	0.359344	0.478747	NA	0.293467	0.252442	0.278869	0.247654	0.387467	0.414223	0.303466	0.233425	0.260139	0.273609	0.28546	0.291543	0.281038
Population_16	0.278662	0.158517	0.105495	0.268827	0.283631	0.251843	0.135516	0.0485285	0.191509	0.385904	0.251029	0.144119	0.146629	0.357813	0.293467	NA	0.142423	0.108933	0.101442	0.17677	0.212848	0.171389	0.109998	0.102663	0.136071	0.104154	0.118223	0.118146
Population_17	0.243171	0.110843	0.157789	0.203731	0.228076	0.210504	0.124642	0.130559	0.159515	0.351865	0.227496	0.0886	0.147627	0.319006	0.252442	0.142423	NA	0.075473	0.0838902	0.181258	0.124536	0.118286	0.077128	0.100195	0.092772	0.13496	0.12616	0.120368
Population_18	0.26677	0.149724	0.147529	0.223283	0.262454	0.233539	0.120662	0.084779	0.171515	0.370259	0.231775	0.0842624	0.138004	0.333514	0.278869	0.108933	0.075473	NA	0.0644393	0.156284	0.168488	0.107684	0.085216	0.0896139	0.102844	0.106019	0.110253	0.101103
Population_19	0.251978	0.111643	0.1346	0.221011	0.245849	0.225561	0.0919477	0.0754639	0.113408	0.326698	0.225875	0.0901839	0.120019	0.313774	0.247654	0.101442	0.0838902	0.0644393	NA	0.152831	0.130374	0.0893997	0.0678434	0.0933622	0.109987	0.106028	0.111884	0.101434
Population_20	0.375123	0.222485	0.213847	0.335959	0.361658	0.340674	0.185617	0.142846	0.254833	0.547311	0.385192	0.239157	0.250724	0.517533	0.387467	0.17677	0.181258	0.156284	0.152831	NA	0.295052	0.223274	0.159511	0.187427	0.208297	0.204841	0.210694	0.198989
Population_21	0.349862	0.119224	0.245755	0.32489	0.342623	0.35298	0.153526	0.207201	0.183102	0.547951	0.293005	0.15866	0.127825	0.506567	0.414223	0.212848	0.124536	0.168488	0.130374	0.295052	NA	0.179876	0.119071	0.141179	0.143281	0.177683	0.178423	0.164413
Population_22	0.280186	0.196432	0.208782	0.254835	0.286193	0.26318	0.185133	0.16941	0.215618	0.396032	0.232803	0.0739503	0.150956	0.356887	0.303466	0.171389	0.118286	0.107684	0.0893997	0.223274	0.179876	NA	0.125793	0.0913754	0.104734	0.131273	0.1403	0.0897901
Population_23	0.228179	0.0636252	0.126062	0.169568	0.21215	0.19625	0.0598076	0.0961881	0.0855563	0.319713	0.215091	0.0968826	0.122946	0.29467	0.233425	0.109998	0.077128	0.085216	0.0678434	0.159511	0.119071	0.125793	NA	0.0922179	0.10943	0.105281	0.106222	0.102978
NSW	0.236975	0.138406	0.149713	0.227404	0.246435	0.226235	0.123645	0.116408	0.170469	0.327649	0.185439	0.075059	0.107347	0.307842	0.260139	0.102663	0.100195	0.0896139	0.0933622	0.187427	0.141179	0.0913754	0.0922179	NA	0.0210155	0.0285479	0.0217113	0.0146427
QLD	0.239068	0.15564	0.178296	0.230348	0.260327	0.236944	0.152142	0.153783	0.190294	0.350235	0.189019	0.0863304	0.130876	0.321967	0.273609	0.136071	0.092772	0.102844	0.109987	0.208297	0.143281	0.104734	0.10943	0.0210155	NA	0.0794118	0.0577305	0.0546076
SA	0.273364	0.157967	0.154847	0.254601	0.27483	0.254656	0.131996	0.111778	0.188997	0.362878	0.223185	0.111459	0.13144	0.340664	0.28546	0.104154	0.13496	0.106019	0.106028	0.204841	0.177683	0.131273	0.105281	0.0285479	0.0794118	NA	0.0345238	0.0207382
VIC	0.273055	0.161126	0.165213	0.259792	0.283235	0.257523	0.137837	0.122398	0.193528	0.368138	0.224255	0.110344	0.135549	0.345838	0.291543	0.118223	0.12616	0.110253	0.111884	0.210694	0.178423	0.1403	0.106222	0.0217113	0.0577305	0.0345238	NA	0.0376574
WA	0.269392	0.157216	0.16367	0.25005	0.270887	0.245887	0.142451	0.127071	0.19087	0.358009	0.213602	0.0908897	0.125053	0.329702	0.281038	0.118146	0.120368	0.101103	0.101434	0.198989	0.164413	0.0897901	0.102978	0.0146427	0.0546076	0.0207382	0.0376574	NA
