# Supplementary material for: Genetic Diversity, Population Structure and Ancestral Origin of Australian Wheat
Source: Front Plant Sci. 2017 Dec 12;8:2115. doi: 10.3389/fpls.2017.02115 (PMC5733070; doi:10.3389/fpls.2017.02115)
Supplement: Supplementary file 16 [file Table5.XLSX]

## Sheet: Info
Table S5. Annotations for the genomic regions that have major ancestors other than Mexican wheat for cultivars released after 1970.

## Sheet: TableS5
Region	Gene	Chr	Start Position	End Position	Gene Length	Alignment Length	Covarage	Identity	evalue	Gene Ontology_Terms	Gene Ontology_Definitions
chr1A_1	TRIAE_CS42_1AL_TGACv1_000318_AA0008620|TRIAE_CS42_1AL_TGACv1_000318_AA0008620.1;TRIAE_CS42_1AL_TGACv1_000318_AA0008620.2	1A	566078325	566075014	3436	3312	96.3912	100	0	.	.
chr1A_1	TRIAE_CS42_1AL_TGACv1_000318_AA0008630|TRIAE_CS42_1AL_TGACv1_000318_AA0008630.1	1A	566083356	566080549	2808	2808	100	100	0	GO:0005575, GO:0016020	cellular_component, membrane
chr1A_1	TRIAE_CS42_1AL_TGACv1_000318_AA0008640|TRIAE_CS42_1AL_TGACv1_000318_AA0008640.1	1A	566087869	566086781	1089	1089	100	100	0	.	.
chr1A_1	TRIAE_CS42_1AL_TGACv1_005510_AA0054870|TRIAE_CS42_1AL_TGACv1_005510_AA0054870.2;TRIAE_CS42_1AL_TGACv1_005510_AA0054870.3;TRIAE_CS42_1AL_TGACv1_005510_AA0054870.1	1A	566096297	566092160	4138	4138	100	100	0	.	.
chr1A_1	TRIAE_CS42_1AL_TGACv1_000708_AA0017440|TRIAE_CS42_1AL_TGACv1_000708_AA0017440.1	1A	566158945	566160008	1064	1064	100	100	0	GO:0008150, GO:0008152, GO:0009987, GO:0006091, GO:0005575, GO:0015979, GO:0016020	cellular_component, generation of precursor metabolites and energy, biological_process, metabolic process, cellular process, photosynthesis, membrane
chr1A_1	TRIAE_CS42_1AL_TGACv1_000708_AA0017430|TRIAE_CS42_1AL_TGACv1_000708_AA0017430.1	1A	566159952	566158948	1005	1005	100	100	0	.	.
chr1A_1	TRIAE_CS42_1AL_TGACv1_000708_AA0017470|TRIAE_CS42_1AL_TGACv1_000708_AA0017470.1	1A	566185938	566184871	1071	1071	100	99.72	0	.	.
chr1A_1	TRIAE_CS42_1AL_TGACv1_000708_AA0017480|TRIAE_CS42_1AL_TGACv1_000708_AA0017480.1;TRIAE_CS42_1AL_TGACv1_000708_AA0017480.2	1A	566193017	566198160	5144	5144	100	GO:0003774	0	GO:0005198, GO:0003674, GO:0005622, GO:0005575, GO:0005623, GO:0005737, GO:0005840, GO:0019538, GO:0006412, GO:0008150, GO:0009058, GO:0008152, GO:0009987	molecular_function, structural molecule activity, cellular_component, intracellular, cell, cytoplasm, ribosome, translation, biological_process, metabolic process, biosynthetic process, cellular process, protein metabolic process
chr1A_1	TRIAE_CS42_1AL_TGACv1_000708_AA0017500|TRIAE_CS42_1AL_TGACv1_000708_AA0017500.1;TRIAE_CS42_1AL_TGACv1_000708_AA0017500.2;TRIAE_CS42_1AL_TGACv1_000708_AA0017500.3	1A	566229206	566235337	6132	6132	100	100	0	GO:0006139, GO:0003674, GO:0009058, GO:0008150, GO:0008152, GO:0009987	molecular_function, nucleobase-containing compound metabolic process, biological_process, metabolic process, biosynthetic process, cellular process
chr1A_1	TRIAE_CS42_1AL_TGACv1_000383_AA0010650|TRIAE_CS42_1AL_TGACv1_000383_AA0010650.1	1A	566283316	566281513	1804	1804	100	100	0	GO:0003674, GO:0008150, GO:0030234	molecular_function, biological_process, enzyme regulator activity
chr1A_1	TRIAE_CS42_1AL_TGACv1_000383_AA0010660|TRIAE_CS42_1AL_TGACv1_000383_AA0010660.2;TRIAE_CS42_1AL_TGACv1_000383_AA0010660.1	1A	566283557	566284609	1053	1053	100	100	0	GO:0015979, GO:0016020, GO:0006091, GO:0008150, GO:0008152, GO:0009987, GO:0005575	cellular_component, generation of precursor metabolites and energy, biological_process, metabolic process, cellular process, photosynthesis, membrane
chr1A_1	TRIAE_CS42_1AL_TGACv1_000756_AA0018520|TRIAE_CS42_1AL_TGACv1_000756_AA0018520.1	1A	567117568	567115209	3184	2360	74.1206	100	0	GO:0003674, GO:0005488, GO:0000166	nucleotide binding, molecular_function, binding
chr1A_1	TRIAE_CS42_1AL_TGACv1_000756_AA0018510|TRIAE_CS42_1AL_TGACv1_000756_AA0018510.1	1A	567143252	567146521	3339	3270	97.9335	100	0	GO:0019538, GO:0008150, GO:0008152, GO:0003674, GO:0003824, GO:0016787	molecular_function, catalytic activity, biological_process, metabolic process, hydrolase activity, protein metabolic process
chr1A_1	TRIAE_CS42_1AL_TGACv1_000756_AA0018500|TRIAE_CS42_1AL_TGACv1_000756_AA0018500.1;TRIAE_CS42_1AL_TGACv1_000756_AA0018500.2;TRIAE_CS42_1AL_TGACv1_000756_AA0018500.4;TRIAE_CS42_1AL_TGACv1_000756_AA0018500.3	1A	567163896	567157148	6749	6749	100	100	0	GO:0016787, GO:0003824, GO:0008152, GO:0008150, GO:0006629, GO:0019538, GO:0003674	molecular_function, catalytic activity, lipid metabolic process, biological_process, metabolic process, hydrolase activity, protein metabolic process
chr1A_1	TRIAE_CS42_1AL_TGACv1_000756_AA0018480|TRIAE_CS42_1AL_TGACv1_000756_AA0018480.2;TRIAE_CS42_1AL_TGACv1_000756_AA0018480.1	1A	567183003	567185030	2028	2028	100	100	0	GO:0003674, GO:0005488, GO:0005515	molecular_function, binding, protein binding
chr1A_1	TRIAE_CS42_1AL_TGACv1_003606_AA0050640|TRIAE_CS42_1AL_TGACv1_003606_AA0050640.1	1A	567204802	567198410	6393	6393	100	100	0	GO:0005488, GO:0003674, GO:0000166, GO:0008150, GO:0006810, GO:0016020, GO:0009987, GO:0016787, GO:0005575, GO:0003824, GO:0005215	nucleotide binding, molecular_function, catalytic activity, transporter activity, binding, cellular_component, transport, biological_process, cellular process, membrane, hydrolase activity
chr1A_1	TRIAE_CS42_1AL_TGACv1_000550_AA0014530|TRIAE_CS42_1AL_TGACv1_000550_AA0014530.1	1A	567573353	567571797	1557	1557	100	100	0	.	.
chr1A_1	TRIAE_CS42_1AL_TGACv1_000680_AA0016910|TRIAE_CS42_1AL_TGACv1_000680_AA0016910.3;TRIAE_CS42_1AL_TGACv1_000680_AA0016910.2;TRIAE_CS42_1AL_TGACv1_000680_AA0016910.1	1A	567703297	567708401	5105	5105	100	100	0	GO:0016740, GO:0005622, GO:0005575, GO:0003824, GO:0005634, GO:0005623, GO:0003674, GO:0006139, GO:0008150, GO:0008152, GO:0009987	molecular_function, catalytic activity, cellular_component, intracellular, cell, nucleus, nucleobase-containing compound metabolic process, biological_process, metabolic process, cellular process, transferase activity
chr1A_1	TRIAE_CS42_1AL_TGACv1_000680_AA0016920|TRIAE_CS42_1AL_TGACv1_000680_AA0016920.1	1A	567712447	567718112	5666	5666	100	100	0	GO:0003677, GO:0003674, GO:0005488, GO:0003676	molecular_function, nucleic acid binding, DNA binding, binding
chr1A_1	TRIAE_CS42_1AL_TGACv1_000072_AA0002310|TRIAE_CS42_1AL_TGACv1_000072_AA0002310.2;TRIAE_CS42_1AL_TGACv1_000072_AA0002310.1	1A	567859511	567861713	2788	2203	79.0172	100	0	GO:0003674, GO:0003677, GO:0003676, GO:0005488	molecular_function, nucleic acid binding, DNA binding, binding
chr1A_1	TRIAE_CS42_1AL_TGACv1_000072_AA0002340|TRIAE_CS42_1AL_TGACv1_000072_AA0002340.1	1A	567978214	567979398	1185	1185	100	100	0	GO:0003676, GO:0005488, GO:0003677, GO:0003674	molecular_function, nucleic acid binding, DNA binding, binding
chr1A_1	TRIAE_CS42_1AL_TGACv1_000072_AA0002350|TRIAE_CS42_1AL_TGACv1_000072_AA0002350.1	1A	567983587	567989816	6230	6230	100	100	0	GO:0003674, GO:0005488, GO:0003676, GO:0003677	molecular_function, nucleic acid binding, DNA binding, binding
chr1A_1	TRIAE_CS42_1AL_TGACv1_000072_AA0002360|TRIAE_CS42_1AL_TGACv1_000072_AA0002360.1	1A	567991177	567994671	3495	3495	100	100	0	GO:0003676, GO:0005488, GO:0003677, GO:0003674	molecular_function, nucleic acid binding, DNA binding, binding
chr1A_1	TRIAE_CS42_1AL_TGACv1_000072_AA0002370|TRIAE_CS42_1AL_TGACv1_000072_AA0002370.1	1A	567996246	567994770	1477	1477	100	100	0	GO:0003674, GO:0003824, GO:0009987, GO:0006259, GO:0006950, GO:0006139, GO:0008150, GO:0008152	molecular_function, catalytic activity, nucleobase-containing compound metabolic process, DNA metabolic process, response to stress, biological_process, metabolic process, cellular process
chr1A_1	TRIAE_CS42_1AL_TGACv1_000072_AA0002380|TRIAE_CS42_1AL_TGACv1_000072_AA0002380.1	1A	568007850	568012354	4505	4505	100	100	0	GO:0003674, GO:0008150, GO:0006810, GO:0016020, GO:0009987, GO:0005215, GO:0005575	molecular_function, transporter activity, cellular_component, transport, biological_process, cellular process, membrane
chr1A_1	TRIAE_CS42_1AL_TGACv1_000609_AA0015640|TRIAE_CS42_1AL_TGACv1_000609_AA0015640.1	1A	568129008	568126443	2566	2566	100	100	0	.	.
chr1A_1	TRIAE_CS42_1AL_TGACv1_000609_AA0015630|TRIAE_CS42_1AL_TGACv1_000609_AA0015630.1	1A	568138305	568142713	4409	4409	100	100	0	GO:0003674, GO:0005575, GO:0005215, GO:0009987, GO:0016020, GO:0006810, GO:0008150	molecular_function, transporter activity, cellular_component, transport, biological_process, cellular process, membrane
chr1A_1	TRIAE_CS42_1AL_TGACv1_004509_AA0053710|TRIAE_CS42_1AL_TGACv1_004509_AA0053710.1	1A	568239523	568241587	2065	2065	100	100	0	.	.
chr1A_1	TRIAE_CS42_1AL_TGACv1_002546_AA0042990|TRIAE_CS42_1AL_TGACv1_002546_AA0042990.1	1A	568383575	568385508	1934	1934	100	100	0	GO:0003674, GO:0009987, GO:0016043, GO:0008150, GO:0009058, GO:0008152, GO:0005488	molecular_function, binding, biological_process, metabolic process, biosynthetic process, cellular process, cellular component organization
chr1A_1	TRIAE_CS42_1AL_TGACv1_001455_AA0030790|TRIAE_CS42_1AL_TGACv1_001455_AA0030790.1	1A	568727527	568726819	709	709	100	100	0	GO:0016020, GO:0005575	cellular_component, membrane
chr1A_1	TRIAE_CS42_1AL_TGACv1_001455_AA0030800|TRIAE_CS42_1AL_TGACv1_001455_AA0030800.1	1A	568727948	568728932	985	985	100	100	0	GO:0005622, GO:0005840, GO:0005575, GO:0005737, GO:0005623, GO:0003674, GO:0005198, GO:0008152, GO:0009987, GO:0009058, GO:0008150, GO:0006412, GO:0019538	molecular_function, structural molecule activity, cellular_component, intracellular, cell, cytoplasm, ribosome, translation, biological_process, metabolic process, biosynthetic process, cellular process, protein metabolic process
chr1A_1	TRIAE_CS42_1AL_TGACv1_001455_AA0030810|TRIAE_CS42_1AL_TGACv1_001455_AA0030810.1	1A	568734627	568733448	1180	1180	100	100	0	GO:0003677, GO:0005488, GO:0003676, GO:0003674	molecular_function, nucleic acid binding, DNA binding, binding
chr1A_1	TRIAE_CS42_1AL_TGACv1_009781_AA0055740|TRIAE_CS42_1AL_TGACv1_009781_AA0055740.1	1A	568849855	568849528	328	328	100	100	4e-172	.	.
chr1A_1	TRIAE_CS42_U_TGACv1_650214_AA2149040|TRIAE_CS42_U_TGACv1_650214_AA2149040.1	1A	568850318	568852154	1839	1838	99.8369	99.24	0	GO:0003674, GO:0003824, GO:0008152, GO:0008150, GO:0016740	molecular_function, catalytic activity, biological_process, metabolic process, transferase activity
chr1A_1	TRIAE_CS42_1AL_TGACv1_004311_AA0053150|TRIAE_CS42_1AL_TGACv1_004311_AA0053150.1	1A	568850413	568851941	1529	1529	100	100	0	GO:0003674, GO:0016740, GO:0008150, GO:0008152, GO:0003824	molecular_function, catalytic activity, biological_process, metabolic process, transferase activity
chr1A_1	TRIAE_CS42_1AL_TGACv1_000407_AA0011360|TRIAE_CS42_1AL_TGACv1_000407_AA0011360.1	1A	568950941	568949427	1515	1515	100	100	0	GO:0005575, GO:0005618, GO:0005576, GO:0030312, GO:0005623, GO:0008150, GO:0009987, GO:0016043, GO:0016020	cellular_component, extracellular region, cell wall, cell, biological_process, cellular process, membrane, cellular component organization, external encapsulating structure
chr1A_1	TRIAE_CS42_1AL_TGACv1_000407_AA0011420|TRIAE_CS42_1AL_TGACv1_000407_AA0011420.2;TRIAE_CS42_1AL_TGACv1_000407_AA0011420.1	1A	569044938	569047497	2560	2560	100	100	0	GO:0003824, GO:0016301, GO:0016740, GO:0030246, GO:0019538, GO:0008150, GO:0008152, GO:0009987, GO:0006464, GO:0005488, GO:0003674, GO:0000166	nucleotide binding, molecular_function, catalytic activity, binding, cellular protein modification process, biological_process, metabolic process, cellular process, kinase activity, transferase activity, protein metabolic process, carbohydrate binding
chr1A_1	TRIAE_CS42_1AL_TGACv1_004700_AA0054050|TRIAE_CS42_1AL_TGACv1_004700_AA0054050.1	1A	569453632	569451717	1916	1916	100	100	0	GO:0003674, GO:0005515, GO:0005488	molecular_function, binding, protein binding
chr1A_1	TRIAE_CS42_4AL_TGACv1_289391_AA0969990|TRIAE_CS42_4AL_TGACv1_289391_AA0969990.1	1A	569544077	569542052	2447	2026	82.7953	99.46	0	.	.
chr1A_1	TRIAE_CS42_1AL_TGACv1_002348_AA0041080|TRIAE_CS42_1AL_TGACv1_002348_AA0041080.3;TRIAE_CS42_1AL_TGACv1_002348_AA0041080.2;TRIAE_CS42_1AL_TGACv1_002348_AA0041080.1	1A	569544695	569542052	2644	2644	100	100	0	GO:0003674, GO:0005488, GO:0005515	molecular_function, binding, protein binding
chr1A_1	TRIAE_CS42_1AL_TGACv1_002348_AA0041060|TRIAE_CS42_1AL_TGACv1_002348_AA0041060.1	1A	569556609	569555529	1081	1081	100	100	0	.	.
chr1A_1	TRIAE_CS42_1AL_TGACv1_001387_AA0029780|TRIAE_CS42_1AL_TGACv1_001387_AA0029780.1	1A	569729603	569737594	11225	7992	71.1982	100	0	GO:0008150, GO:0008152, GO:0003674, GO:0003824	molecular_function, catalytic activity, biological_process, metabolic process
chr1A_1	TRIAE_CS42_4AL_TGACv1_292431_AA0998830|TRIAE_CS42_4AL_TGACv1_292431_AA0998830.1	1A	569732324	569729557	2770	2770	100	99.28	0	.	.
chr1A_1	TRIAE_CS42_4AL_TGACv1_290747_AA0988930|TRIAE_CS42_4AL_TGACv1_290747_AA0988930.1	1A	569736368	569741194	4813	4828	100	99.19	0	GO:0009987, GO:0019538, GO:0008152, GO:0006464, GO:0008150, GO:0003674, GO:0005488, GO:0000166, GO:0003824, GO:0016301, GO:0016740	nucleotide binding, molecular_function, catalytic activity, binding, cellular protein modification process, biological_process, metabolic process, cellular process, kinase activity, transferase activity, protein metabolic process
chr1A_1	TRIAE_CS42_1AL_TGACv1_001387_AA0029790|TRIAE_CS42_1AL_TGACv1_001387_AA0029790.1	1A	569736380	569741037	4658	4658	100	100	0	GO:0016740, GO:0016301, GO:0003824, GO:0000166, GO:0005488, GO:0003674, GO:0008150, GO:0008152, GO:0009987, GO:0019538, GO:0006464	nucleotide binding, molecular_function, catalytic activity, binding, cellular protein modification process, biological_process, metabolic process, cellular process, kinase activity, transferase activity, protein metabolic process
chr1A_1	TRIAE_CS42_1AL_TGACv1_001387_AA0029800|TRIAE_CS42_1AL_TGACv1_001387_AA0029800.3;TRIAE_CS42_1AL_TGACv1_001387_AA0029800.2;TRIAE_CS42_1AL_TGACv1_001387_AA0029800.4;TRIAE_CS42_1AL_TGACv1_001387_AA0029800.1	1A	569751384	569748390	2995	2995	100	100	0	GO:0008150, GO:0006629, GO:0008152, GO:0009056, GO:0016787, GO:0003674, GO:0003824	molecular_function, catalytic activity, lipid metabolic process, biological_process, metabolic process, catabolic process, hydrolase activity
chr1A_1	TRIAE_CS42_1AL_TGACv1_001387_AA0029810|TRIAE_CS42_1AL_TGACv1_001387_AA0029810.1;TRIAE_CS42_1AL_TGACv1_001387_AA0029810.2	1A	569754135	569756239	2105	2105	100	100	0	GO:0009056, GO:0008150, GO:0006629, GO:0008152, GO:0016787, GO:0003824, GO:0003674	molecular_function, catalytic activity, lipid metabolic process, biological_process, metabolic process, catabolic process, hydrolase activity
chr1A_1	TRIAE_CS42_1AL_TGACv1_000922_AA0021910|TRIAE_CS42_1AL_TGACv1_000922_AA0021910.1	1A	569820298	569821832	1535	1535	100	100	0	.	.
chr1A_1	TRIAE_CS42_1AL_TGACv1_000922_AA0021940|TRIAE_CS42_1AL_TGACv1_000922_AA0021940.1	1A	569843034	569844196	1163	1163	100	100	0	.	.
chr1A_1	TRIAE_CS42_1AL_TGACv1_000922_AA0021950|TRIAE_CS42_1AL_TGACv1_000922_AA0021950.1	1A	569849564	569850775	1212	1212	100	100	0	.	.
chr1A_1	TRIAE_CS42_1AL_TGACv1_000922_AA0021960|TRIAE_CS42_1AL_TGACv1_000922_AA0021960.1	1A	569859949	569860911	963	963	100	100	0	.	.
chr1A_1	TRIAE_CS42_1AL_TGACv1_000922_AA0021980|TRIAE_CS42_1AL_TGACv1_000922_AA0021980.1	1A	569875368	569872590	2779	2779	100	100	0	.	.
chr1A_1	TRIAE_CS42_1AL_TGACv1_001632_AA0033240|TRIAE_CS42_1AL_TGACv1_001632_AA0033240.2;TRIAE_CS42_1AL_TGACv1_001632_AA0033240.1	1A	569959554	569961828	2275	2275	100	100	0	.	.
chr1A_1	TRIAE_CS42_1AL_TGACv1_001632_AA0033220|TRIAE_CS42_1AL_TGACv1_001632_AA0033220.1	1A	569969511	569968502	1010	1010	100	100	0	GO:0003674, GO:0005515, GO:0005488	molecular_function, binding, protein binding
chr1A_1	TRIAE_CS42_1AL_TGACv1_001632_AA0033210|TRIAE_CS42_1AL_TGACv1_001632_AA0033210.1	1A	569983637	569982047	1591	1591	100	100	0	.	.
chr1A_1	TRIAE_CS42_1AL_TGACv1_001907_AA0036560|TRIAE_CS42_1AL_TGACv1_001907_AA0036560.1	1A	570009322	570008146	1177	1177	100	100	0	GO:0005515, GO:0005488, GO:0003674	molecular_function, binding, protein binding
chr1A_1	TRIAE_CS42_1AL_TGACv1_001907_AA0036550|TRIAE_CS42_1AL_TGACv1_001907_AA0036550.1	1A	570018512	570016606	1907	1907	100	100	0	GO:0003674, GO:0005488, GO:0005515	molecular_function, binding, protein binding
chr1A_1	TRIAE_CS42_1AL_TGACv1_001907_AA0036540|TRIAE_CS42_1AL_TGACv1_001907_AA0036540.1	1A	570022292	570020458	1835	1835	100	100	0	GO:0005515, GO:0005488, GO:0003674	molecular_function, binding, protein binding
chr1A_1	TRIAE_CS42_1AL_TGACv1_001907_AA0036520|TRIAE_CS42_1AL_TGACv1_001907_AA0036520.1	1A	570048091	570043734	4358	4358	100	100	0	GO:0005515, GO:0005488, GO:0003824, GO:0016787, GO:0008152, GO:0019538, GO:0008150, GO:0003674	molecular_function, catalytic activity, binding, protein binding, biological_process, metabolic process, hydrolase activity, protein metabolic process
chr1A_1	TRIAE_CS42_1AL_TGACv1_002478_AA0042250|TRIAE_CS42_1AL_TGACv1_002478_AA0042250.2;TRIAE_CS42_1AL_TGACv1_002478_AA0042250.1	1A	570450350	570452595	2246	2246	100	100	0	GO:0003674, GO:0005488, GO:0005515	molecular_function, binding, protein binding
chr1A_1	TRIAE_CS42_1AL_TGACv1_002478_AA0042260|TRIAE_CS42_1AL_TGACv1_002478_AA0042260.1	1A	570459809	570454866	4944	4944	100	100	0	GO:0003674, GO:0000166, GO:0005488	nucleotide binding, molecular_function, binding
chr1A_1	TRIAE_CS42_1AL_TGACv1_002478_AA0042270|TRIAE_CS42_1AL_TGACv1_002478_AA0042270.3;TRIAE_CS42_1AL_TGACv1_002478_AA0042270.1;TRIAE_CS42_1AL_TGACv1_002478_AA0042270.2	1A	570475801	570470723	5079	5079	100	100	0	GO:0000166, GO:0005488, GO:0003674	nucleotide binding, molecular_function, binding
chr1A_1	TRIAE_CS42_1AL_TGACv1_002478_AA0042280|TRIAE_CS42_1AL_TGACv1_002478_AA0042280.1	1A	570477434	570480500	3067	3067	100	99.97	0	GO:0003674, GO:0003677, GO:0005488, GO:0003676	molecular_function, nucleic acid binding, DNA binding, binding
chr1A_1	TRIAE_CS42_1AL_TGACv1_000884_AA0021010|TRIAE_CS42_1AL_TGACv1_000884_AA0021010.1	1A	570692240	570688962	3279	3279	100	100	0	.	.
chr1A_1	TRIAE_CS42_1AL_TGACv1_001758_AA0034790|TRIAE_CS42_1AL_TGACv1_001758_AA0034790.2;TRIAE_CS42_1AL_TGACv1_001758_AA0034790.1;TRIAE_CS42_1AL_TGACv1_001758_AA0034790.3	1A	570876036	570864418	11619	11619	100	100	0	.	.
chr1A_1	TRIAE_CS42_1AL_TGACv1_001758_AA0034800|TRIAE_CS42_1AL_TGACv1_001758_AA0034800.2;TRIAE_CS42_1AL_TGACv1_001758_AA0034800.1	1A	570876416	570877862	1855	1447	78.0054	100	0	.	.
chr1A_1	TRIAE_CS42_U_TGACv1_641204_AA2088320|TRIAE_CS42_U_TGACv1_641204_AA2088320.2;TRIAE_CS42_U_TGACv1_641204_AA2088320.1	1A	570939293	570943092	3800	3800	100	100	0	GO:0003674, GO:0003824, GO:0030246, GO:0005975, GO:0008150, GO:0008152, GO:0005488	molecular_function, catalytic activity, binding, carbohydrate metabolic process, biological_process, metabolic process, carbohydrate binding
chr1A_1	TRIAE_CS42_U_TGACv1_641204_AA2088340|TRIAE_CS42_U_TGACv1_641204_AA2088340.1	1A	570975503	570977242	1740	1740	100	100	0	.	.
chr1A_1	TRIAE_CS42_1AL_TGACv1_002070_AA0038370|TRIAE_CS42_1AL_TGACv1_002070_AA0038370.1	1A	571169704	571168495	1210	1210	100	100	0	GO:0016020, GO:0003674, GO:0005575	molecular_function, cellular_component, membrane
chr1A_1	TRIAE_CS42_1AL_TGACv1_002070_AA0038360|TRIAE_CS42_1AL_TGACv1_002070_AA0038360.1	1A	571173386	571172252	1135	1135	100	100	0	GO:0003674	molecular_function
chr1A_1	TRIAE_CS42_1AL_TGACv1_002244_AA0040000|TRIAE_CS42_1AL_TGACv1_002244_AA0040000.1	1A	571247773	571250786	3014	3014	100	100	0	.	.
chr1A_1	TRIAE_CS42_1AL_TGACv1_003895_AA0051880|TRIAE_CS42_1AL_TGACv1_003895_AA0051880.1	1A	571275295	571274511	785	785	100	100	0	.	.
chr1A_1	TRIAE_CS42_1AL_TGACv1_002725_AA0044760|TRIAE_CS42_1AL_TGACv1_002725_AA0044760.1	1A	571319377	571320731	1355	1355	100	100	0	GO:0003674, GO:0003700, GO:0003677, GO:0003676, GO:0005488, GO:0009058, GO:0009987, GO:0008152, GO:0008150, GO:0006139	molecular_function, nucleic acid binding, DNA binding, transcription factor activity, sequence-specific DNA binding, binding, nucleobase-containing compound metabolic process, biological_process, metabolic process, biosynthetic process, cellular process
chr1A_1	TRIAE_CS42_1AL_TGACv1_002725_AA0044780|TRIAE_CS42_1AL_TGACv1_002725_AA0044780.1	1A	571332231	571333669	1439	1439	100	100	0	GO:0006139, GO:0003677, GO:0003700, GO:0003674, GO:0005488, GO:0003676, GO:0008150, GO:0009987, GO:0008152, GO:0009058	molecular_function, nucleic acid binding, DNA binding, transcription factor activity, sequence-specific DNA binding, binding, nucleobase-containing compound metabolic process, biological_process, metabolic process, biosynthetic process, cellular process
chr1A_1	TRIAE_CS42_1AL_TGACv1_002725_AA0044790|TRIAE_CS42_1AL_TGACv1_002725_AA0044790.1	1A	571338461	571339595	1135	1135	100	100	0	GO:0009058, GO:0008152, GO:0008150, GO:0009987, GO:0006139, GO:0003676, GO:0005488, GO:0003700, GO:0003677, GO:0003674	molecular_function, nucleic acid binding, DNA binding, transcription factor activity, sequence-specific DNA binding, binding, nucleobase-containing compound metabolic process, biological_process, metabolic process, biosynthetic process, cellular process
chr1A_1	TRIAE_CS42_1AL_TGACv1_002537_AA0042930|TRIAE_CS42_1AL_TGACv1_002537_AA0042930.1	1A	571381794	571382698	905	905	100	100	0	GO:0006139, GO:0003676, GO:0005488, GO:0003674, GO:0003700, GO:0003677, GO:0009058, GO:0009987, GO:0008152, GO:0008150	molecular_function, nucleic acid binding, DNA binding, transcription factor activity, sequence-specific DNA binding, binding, nucleobase-containing compound metabolic process, biological_process, metabolic process, biosynthetic process, cellular process
chr1A_1	TRIAE_CS42_1AL_TGACv1_002537_AA0042940|TRIAE_CS42_1AL_TGACv1_002537_AA0042940.1	1A	571384793	571381794	3000	3000	100	100	0	.	.
chr1A_1	TRIAE_CS42_1AL_TGACv1_000814_AA0019600|TRIAE_CS42_1AL_TGACv1_000814_AA0019600.1	1A	571458281	571457456	826	826	100	100	0	.	.
chr1A_1	TRIAE_CS42_1AL_TGACv1_000814_AA0019590|TRIAE_CS42_1AL_TGACv1_000814_AA0019590.1	1A	571469014	571476659	7646	7646	100	100	0	.	.
chr1A_1	TRIAE_CS42_1AL_TGACv1_000814_AA0019580|TRIAE_CS42_1AL_TGACv1_000814_AA0019580.1	1A	571490669	571488660	2010	2010	100	100	0	GO:0006139, GO:0009058, GO:0008152, GO:0008150, GO:0009987, GO:0003677, GO:0003700, GO:0005488, GO:0003676, GO:0003674	molecular_function, nucleic acid binding, DNA binding, transcription factor activity, sequence-specific DNA binding, binding, nucleobase-containing compound metabolic process, biological_process, metabolic process, biosynthetic process, cellular process
chr1A_1	TRIAE_CS42_1AL_TGACv1_001993_AA0037630|TRIAE_CS42_1AL_TGACv1_001993_AA0037630.1	1A	571584121	571581255	2867	2867	100	100	0	GO:0006464, GO:0008150, GO:0008152, GO:0009987, GO:0019538, GO:0003674, GO:0003824, GO:0016787, GO:0005488	molecular_function, catalytic activity, binding, cellular protein modification process, biological_process, metabolic process, cellular process, hydrolase activity, protein metabolic process
chr1A_1	TRIAE_CS42_1BL_TGACv1_030421_AA0090180|TRIAE_CS42_1BL_TGACv1_030421_AA0090180.1	1A	571614049	571612754	1699	1296	76.2802	100	0	.	.
chr1A_1	TRIAE_CS42_1BL_TGACv1_030421_AA0090170|TRIAE_CS42_1BL_TGACv1_030421_AA0090170.1	1A	571617989	571614815	3175	3175	100	100	0	.	.
chr1A_1	TRIAE_CS42_1BL_TGACv1_030421_AA0090160|TRIAE_CS42_1BL_TGACv1_030421_AA0090160.1	1A	571665709	571669697	3989	3989	100	100	0	GO:0003674, GO:0003676, GO:0005488, GO:0003677	molecular_function, nucleic acid binding, DNA binding, binding
chr1A_1	TRIAE_CS42_1AL_TGACv1_003921_AA0051940|TRIAE_CS42_1AL_TGACv1_003921_AA0051940.2;TRIAE_CS42_1AL_TGACv1_003921_AA0051940.1	1A	571751683	571757984	6302	6302	100	100	0	GO:0003674, GO:0003676, GO:0005488, GO:0003677	molecular_function, nucleic acid binding, DNA binding, binding
chr1A_1	TRIAE_CS42_1AL_TGACv1_000056_AA0001810|TRIAE_CS42_1AL_TGACv1_000056_AA0001810.1;TRIAE_CS42_1AL_TGACv1_000056_AA0001810.2	1A	571807813	571801585	6229	6229	100	100	0	GO:0003674, GO:0003824, GO:0009058, GO:0008150, GO:0009987, GO:0006139, GO:0008152	molecular_function, catalytic activity, nucleobase-containing compound metabolic process, biological_process, metabolic process, biosynthetic process, cellular process
chr1A_1	TRIAE_CS42_1AL_TGACv1_000056_AA0001800|TRIAE_CS42_1AL_TGACv1_000056_AA0001800.2;TRIAE_CS42_1AL_TGACv1_000056_AA0001800.1	1A	571929544	571931779	2236	2236	100	100	0	GO:0003677, GO:0003674, GO:0003676, GO:0005488, GO:0006139, GO:0005623, GO:0005634, GO:0005622, GO:0005575, GO:0005515, GO:0009058, GO:0008152, GO:0009987, GO:0008150	molecular_function, nucleic acid binding, DNA binding, binding, protein binding, cellular_component, intracellular, cell, nucleus, nucleobase-containing compound metabolic process, biological_process, metabolic process, biosynthetic process, cellular process
chr1A_1	TRIAE_CS42_1AL_TGACv1_000056_AA0001790|TRIAE_CS42_1AL_TGACv1_000056_AA0001790.1	1A	571935317	571939235	3919	3919	100	100	0	.	.
chr1A_1	TRIAE_CS42_1AL_TGACv1_000056_AA0001780|TRIAE_CS42_1AL_TGACv1_000056_AA0001780.1	1A	571949251	571945448	3804	3804	100	100	0	GO:0003674, GO:0003824, GO:0009987, GO:0008152, GO:0008150, GO:0009058	molecular_function, catalytic activity, biological_process, metabolic process, biosynthetic process, cellular process
chr1A_1	TRIAE_CS42_1AL_TGACv1_000056_AA0001760|TRIAE_CS42_1AL_TGACv1_000056_AA0001760.1	1A	571951492	571952344	853	853	100	100	0	.	.
chr1A_1	TRIAE_CS42_1AL_TGACv1_000862_AA0020640|TRIAE_CS42_1AL_TGACv1_000862_AA0020640.1	1A	572166298	572170642	4345	4345	100	100	0	.	.
chr1A_1	TRIAE_CS42_1AL_TGACv1_000862_AA0020650|TRIAE_CS42_1AL_TGACv1_000862_AA0020650.1	1A	572173467	572170373	3095	3095	100	100	0	GO:0005515, GO:0005488, GO:0003674	molecular_function, binding, protein binding
chr1A_1	TRIAE_CS42_1AL_TGACv1_000994_AA0023340|TRIAE_CS42_1AL_TGACv1_000994_AA0023340.1	1A	572271047	572272655	1609	1609	100	100	0	GO:0003824, GO:0016787, GO:0003674, GO:0008152, GO:0006629, GO:0008150	molecular_function, catalytic activity, lipid metabolic process, biological_process, metabolic process, hydrolase activity
chr1A_1	TRIAE_CS42_U_TGACv1_641703_AA2102010|TRIAE_CS42_U_TGACv1_641703_AA2102010.1	1A	572455229	572457757	2529	2529	100	100	0	.	.
chr1A_1	TRIAE_CS42_U_TGACv1_641703_AA2101980|TRIAE_CS42_U_TGACv1_641703_AA2101980.1	1A	572487416	572488591	1176	1176	100	100	0	GO:0003824, GO:0016787, GO:0003674	molecular_function, catalytic activity, hydrolase activity
chr1A_1	TRIAE_CS42_1AL_TGACv1_005431_AA0054790|TRIAE_CS42_1AL_TGACv1_005431_AA0054790.2;TRIAE_CS42_1AL_TGACv1_005431_AA0054790.1	1A	572628511	572624485	4027	4027	100	100	0	GO:0006629, GO:0008150, GO:0008152, GO:0003824, GO:0016787, GO:0003674	molecular_function, catalytic activity, lipid metabolic process, biological_process, metabolic process, hydrolase activity
chr1A_1	TRIAE_CS42_1AL_TGACv1_002631_AA0043990|TRIAE_CS42_1AL_TGACv1_002631_AA0043990.1;TRIAE_CS42_1AL_TGACv1_002631_AA0043990.2	1A	572659941	572655177	4765	4765	100	100	0	GO:0003674, GO:0003824, GO:0008152, GO:0005975, GO:0008150, GO:0009987	molecular_function, catalytic activity, carbohydrate metabolic process, biological_process, metabolic process, cellular process
chr1A_1	TRIAE_CS42_1AL_TGACv1_002631_AA0043980|TRIAE_CS42_1AL_TGACv1_002631_AA0043980.2;TRIAE_CS42_1AL_TGACv1_002631_AA0043980.1	1A	572665591	572662211	3381	3381	100	100	0	GO:0005488, GO:0003674, GO:0000166, GO:0008150, GO:0007154, GO:0007165, GO:0009987, GO:0006810, GO:0005634, GO:0005623, GO:0003824, GO:0016787, GO:0005575, GO:0005622	nucleotide binding, molecular_function, catalytic activity, binding, cellular_component, intracellular, cell, nucleus, transport, cell communication, signal transduction, biological_process, cellular process, hydrolase activity
chr1A_1	TRIAE_CS42_1AL_TGACv1_001102_AA0025040|TRIAE_CS42_1AL_TGACv1_001102_AA0025040.1	1A	572800890	572802610	1721	1721	100	100	0	GO:0009058, GO:0008152, GO:0009987, GO:0008150, GO:0003674, GO:0003676, GO:0005488, GO:0003677, GO:0006139	molecular_function, nucleic acid binding, DNA binding, binding, nucleobase-containing compound metabolic process, biological_process, metabolic process, biosynthetic process, cellular process
chr1A_1	TRIAE_CS42_1AL_TGACv1_001102_AA0025030|TRIAE_CS42_1AL_TGACv1_001102_AA0025030.1	1A	572807000	572809583	2584	2584	100	100	0	GO:0019538, GO:0008150, GO:0008152, GO:0003674, GO:0003824, GO:0016787	molecular_function, catalytic activity, biological_process, metabolic process, hydrolase activity, protein metabolic process
chr1A_1	TRIAE_CS42_1AL_TGACv1_001102_AA0025010|TRIAE_CS42_1AL_TGACv1_001102_AA0025010.2;TRIAE_CS42_1AL_TGACv1_001102_AA0025010.1	1A	572813959	572802990	10970	10970	100	100	0	.	.
chr1A_1	TRIAE_CS42_1AL_TGACv1_001102_AA0025000|TRIAE_CS42_1AL_TGACv1_001102_AA0025000.1	1A	572825244	572828306	3195	3063	95.8685	100	0	.	.
chr1B_1	TRIAE_CS42_1BS_TGACv1_050046_AA0166420|TRIAE_CS42_1BS_TGACv1_050046_AA0166420.1	1B	1258555	1260819	2265	2265	100	100	0	.	.
chr1B_1	TRIAE_CS42_1BS_TGACv1_050046_AA0166430|TRIAE_CS42_1BS_TGACv1_050046_AA0166430.1	1B	1266651	1265160	1492	1492	100	100	0	.	.
chr1B_1	TRIAE_CS42_1BS_TGACv1_050046_AA0166440|TRIAE_CS42_1BS_TGACv1_050046_AA0166440.1	1B	1270030	1269141	890	890	100	100	0	.	.
chr1B_1	TRIAE_CS42_1BS_TGACv1_050046_AA0166450|TRIAE_CS42_1BS_TGACv1_050046_AA0166450.1	1B	1273374	1272566	809	809	100	100	0	.	.
chr1B_1	TRIAE_CS42_1BS_TGACv1_050046_AA0166470|TRIAE_CS42_1BS_TGACv1_050046_AA0166470.1	1B	1280524	1279648	877	877	100	100	0	.	.
chr1B_1	TRIAE_CS42_1BS_TGACv1_050046_AA0166480|TRIAE_CS42_1BS_TGACv1_050046_AA0166480.1	1B	1290036	1289081	956	956	100	100	0	.	.
chr1B_1	TRIAE_CS42_1BS_TGACv1_050046_AA0166490|TRIAE_CS42_1BS_TGACv1_050046_AA0166490.1	1B	1293136	1292282	855	855	100	100	0	.	.
chr1B_1	TRIAE_CS42_1BS_TGACv1_050046_AA0166500|TRIAE_CS42_1BS_TGACv1_050046_AA0166500.1	1B	1296826	1296008	819	819	100	100	0	.	.
chr1B_1	TRIAE_CS42_1BS_TGACv1_050046_AA0166510|TRIAE_CS42_1BS_TGACv1_050046_AA0166510.1	1B	1307506	1306628	879	879	100	100	0	.	.
chr1B_1	TRIAE_CS42_1BS_TGACv1_050046_AA0166520|TRIAE_CS42_1BS_TGACv1_050046_AA0166520.1	1B	1316961	1316007	955	955	100	100	0	.	.
chr1B_1	TRIAE_CS42_1BS_TGACv1_052184_AA0181480|TRIAE_CS42_1BS_TGACv1_052184_AA0181480.1	1B	1347858	1346990	869	869	100	100	0	.	.
chr1B_1	TRIAE_CS42_1BS_TGACv1_050538_AA0173200|TRIAE_CS42_1BS_TGACv1_050538_AA0173200.1	1B	1413595	1412678	918	918	100	100	0	.	.
chr1B_1	TRIAE_CS42_1BS_TGACv1_050538_AA0173190|TRIAE_CS42_1BS_TGACv1_050538_AA0173190.1;TRIAE_CS42_1BS_TGACv1_050538_AA0173190.2	1B	1415575	1418946	4351	3372	77.4994	100	0	GO:0016740, GO:0016301, GO:0003824, GO:0000166, GO:0005488, GO:0003674, GO:0019538, GO:0008152, GO:0009987, GO:0008150, GO:0006464	nucleotide binding, molecular_function, catalytic activity, binding, cellular protein modification process, biological_process, metabolic process, cellular process, kinase activity, transferase activity, protein metabolic process
chr1B_1	TRIAE_CS42_1BS_TGACv1_050538_AA0173180|TRIAE_CS42_1BS_TGACv1_050538_AA0173180.1	1B	1422215	1419309	2907	2907	100	100	0	.	.
chr1B_1	TRIAE_CS42_1BS_TGACv1_050538_AA0173160|TRIAE_CS42_1BS_TGACv1_050538_AA0173160.2;TRIAE_CS42_1BS_TGACv1_050538_AA0173160.1;TRIAE_CS42_1BS_TGACv1_050538_AA0173160.3	1B	1436454	1430060	6395	6395	100	100	0	GO:0008150, GO:0006810, GO:0016020, GO:0009987, GO:0016043, GO:0000166, GO:0005488, GO:0003674, GO:0005215, GO:0016787, GO:0003824, GO:0005575	nucleotide binding, molecular_function, catalytic activity, transporter activity, binding, cellular_component, transport, biological_process, cellular process, membrane, cellular component organization, hydrolase activity
chr1B_1	TRIAE_CS42_1BS_TGACv1_049347_AA0149840|TRIAE_CS42_1BS_TGACv1_049347_AA0149840.1	1B	1469887	1473104	3218	3218	100	100	0	GO:0003824, GO:0003674, GO:0005488, GO:0008152, GO:0008150	molecular_function, catalytic activity, binding, biological_process, metabolic process
chr1B_1	TRIAE_CS42_1BS_TGACv1_049347_AA0149810|TRIAE_CS42_1BS_TGACv1_049347_AA0149810.2;TRIAE_CS42_1BS_TGACv1_049347_AA0149810.1	1B	1532811	1522755	10057	10057	100	100	0	GO:0008152, GO:0008150, GO:0009987, GO:0009058, GO:0006139	nucleobase-containing compound metabolic process, biological_process, metabolic process, biosynthetic process, cellular process
chr1B_1	TRIAE_CS42_1BS_TGACv1_049347_AA0149800|TRIAE_CS42_1BS_TGACv1_049347_AA0149800.1	1B	1688562	1684653	3910	3910	100	100	0	.	.
chr1B_1	TRIAE_CS42_1BS_TGACv1_049347_AA0149790|TRIAE_CS42_1BS_TGACv1_049347_AA0149790.1	1B	1706981	1705886	1096	1096	100	100	0	.	.
chr1B_1	TRIAE_CS42_1BS_TGACv1_049347_AA0149780|TRIAE_CS42_1BS_TGACv1_049347_AA0149780.2;TRIAE_CS42_1BS_TGACv1_049347_AA0149780.1	1B	1714870	1707667	7204	7204	100	100	0	GO:0006464, GO:0008152, GO:0009987, GO:0008150, GO:0019538, GO:0016301, GO:0016740, GO:0003824, GO:0000166, GO:0003674, GO:0005488	nucleotide binding, molecular_function, catalytic activity, binding, cellular protein modification process, biological_process, metabolic process, cellular process, kinase activity, transferase activity, protein metabolic process
chr1B_1	TRIAE_CS42_1BS_TGACv1_049347_AA0149760|TRIAE_CS42_1BS_TGACv1_049347_AA0149760.2;TRIAE_CS42_1BS_TGACv1_049347_AA0149760.1;TRIAE_CS42_1BS_TGACv1_049347_AA0149760.3	1B	1733248	1728415	4834	4834	100	100	0	GO:0003674, GO:0005488, GO:0000166	nucleotide binding, molecular_function, binding
chr1B_1	TRIAE_CS42_1BS_TGACv1_049347_AA0149670|TRIAE_CS42_1BS_TGACv1_049347_AA0149670.1	1B	1829516	1826145	3372	3372	100	100	0	GO:0005515, GO:0005488, GO:0003674	molecular_function, binding, protein binding
chr1B_1	TRIAE_CS42_1BS_TGACv1_049347_AA0149660|TRIAE_CS42_1BS_TGACv1_049347_AA0149660.1	1B	1846671	1845213	1645	1459	88.693	100	0	GO:0003674, GO:0000166, GO:0005488	nucleotide binding, molecular_function, binding
chr1B_1	TRIAE_CS42_1BS_TGACv1_051262_AA0178870|TRIAE_CS42_1BS_TGACv1_051262_AA0178870.2;TRIAE_CS42_1BS_TGACv1_051262_AA0178870.1	1B	1943065	1938534	4532	4532	100	100	0	GO:0005488, GO:0000166, GO:0003674	nucleotide binding, molecular_function, binding
chr1B_1	TRIAE_CS42_1BS_TGACv1_049387_AA0151800|TRIAE_CS42_1BS_TGACv1_049387_AA0151800.1	1B	2009003	2003556	5448	5448	100	100	0	GO:0003674, GO:0000166, GO:0005488	nucleotide binding, molecular_function, binding
chr1B_1	TRIAE_CS42_1BS_TGACv1_049387_AA0151760|TRIAE_CS42_1BS_TGACv1_049387_AA0151760.7;TRIAE_CS42_1BS_TGACv1_049387_AA0151760.11;TRIAE_CS42_1BS_TGACv1_049387_AA0151760.2;TRIAE_CS42_1BS_TGACv1_049387_AA0151760.5;TRIAE_CS42_1BS_TGACv1_049387_AA0151760.6;TRIAE_CS42_1BS_TGACv1_049387_AA0151760.4;TRIAE_CS42_1BS_TGACv1_049387_AA0151760.8;TRIAE_CS42_1BS_TGACv1_049387_AA0151760.1;TRIAE_CS42_1BS_TGACv1_049387_AA…	1B	2065637	2052845	12793	12793	100	100	0	GO:0000166, GO:0005488, GO:0003674, GO:0019538, GO:0006464, GO:0009987, GO:0008150, GO:0008152, GO:0016301, GO:0016740, GO:0003824	nucleotide binding, molecular_function, catalytic activity, binding, cellular protein modification process, biological_process, metabolic process, cellular process, kinase activity, transferase activity, protein metabolic process
chr1B_1	TRIAE_CS42_1BS_TGACv1_049387_AA0151750|TRIAE_CS42_1BS_TGACv1_049387_AA0151750.1	1B	2087875	2075618	12258	12258	100	100	0	GO:0019538, GO:0008152, GO:0008150, GO:0009987, GO:0006464, GO:0000166, GO:0003674, GO:0005488, GO:0016740, GO:0016301, GO:0003824	nucleotide binding, molecular_function, catalytic activity, binding, cellular protein modification process, biological_process, metabolic process, cellular process, kinase activity, transferase activity, protein metabolic process
chr1B_1	TRIAE_CS42_1BS_TGACv1_049387_AA0151740|TRIAE_CS42_1BS_TGACv1_049387_AA0151740.8;TRIAE_CS42_1BS_TGACv1_049387_AA0151740.3;TRIAE_CS42_1BS_TGACv1_049387_AA0151740.4;TRIAE_CS42_1BS_TGACv1_049387_AA0151740.6;TRIAE_CS42_1BS_TGACv1_049387_AA0151740.5;TRIAE_CS42_1BS_TGACv1_049387_AA0151740.12;TRIAE_CS42_1BS_TGACv1_049387_AA0151740.2;TRIAE_CS42_1BS_TGACv1_049387_AA0151740.10;TRIAE_CS42_1BS_TGACv1_049387_A…	1B	2111041	2099699	11343	11343	100	100	0	GO:0016301, GO:0016740, GO:0003824, GO:0000166, GO:0005488, GO:0003674, GO:0006464, GO:0019538, GO:0009987, GO:0008150, GO:0008152	nucleotide binding, molecular_function, catalytic activity, binding, cellular protein modification process, biological_process, metabolic process, cellular process, kinase activity, transferase activity, protein metabolic process
chr1B_1	TRIAE_CS42_1BS_TGACv1_049695_AA0159890|TRIAE_CS42_1BS_TGACv1_049695_AA0159890.1	1B	2234988	2233934	1055	1055	100	100	0	.	.
chr1B_1	TRIAE_CS42_1BS_TGACv1_049695_AA0159850|TRIAE_CS42_1BS_TGACv1_049695_AA0159850.1;TRIAE_CS42_1BS_TGACv1_049695_AA0159850.2	1B	2309092	2301430	7663	7663	100	100	0	GO:0019538, GO:0008150, GO:0009987, GO:0008152, GO:0006464, GO:0003674, GO:0005488, GO:0000166, GO:0003824, GO:0016740, GO:0016301	nucleotide binding, molecular_function, catalytic activity, binding, cellular protein modification process, biological_process, metabolic process, cellular process, kinase activity, transferase activity, protein metabolic process
chr1B_1	TRIAE_CS42_1BS_TGACv1_049695_AA0159830|TRIAE_CS42_1BS_TGACv1_049695_AA0159830.1	1B	2333630	2336478	2849	2849	100	100	0	.	.
chr1B_1	TRIAE_CS42_1BS_TGACv1_049695_AA0159810|TRIAE_CS42_1BS_TGACv1_049695_AA0159810.1	1B	2357789	2354324	3466	3466	100	100	0	GO:0008150, GO:0009987, GO:0008152, GO:0019538, GO:0016020, GO:0030246, GO:0006464, GO:0003824, GO:0005575, GO:0005515, GO:0016740, GO:0016301, GO:0000166, GO:0003674, GO:0005488	nucleotide binding, molecular_function, catalytic activity, binding, protein binding, cellular_component, cellular protein modification process, biological_process, metabolic process, cellular process, membrane, kinase activity, transferase activity, protein metabolic process, carbohydrate binding
chr1B_1	TRIAE_CS42_1BS_TGACv1_049382_AA0151450|TRIAE_CS42_1BS_TGACv1_049382_AA0151450.1	1B	2557631	2555723	1909	1909	100	100	0	GO:0003674, GO:0003824	molecular_function, catalytic activity
chr1B_1	TRIAE_CS42_1BS_TGACv1_049382_AA0151460|TRIAE_CS42_1BS_TGACv1_049382_AA0151460.1	1B	2617565	2618859	1295	1295	100	100	0	GO:0003824, GO:0005488, GO:0000166, GO:0003674, GO:0008152, GO:0008150	nucleotide binding, molecular_function, catalytic activity, binding, biological_process, metabolic process
chr1B_1	TRIAE_CS42_1BS_TGACv1_049382_AA0151480|TRIAE_CS42_1BS_TGACv1_049382_AA0151480.1	1B	2757043	2752435	4609	4609	100	100	0	GO:0000166, GO:0003674, GO:0005488	nucleotide binding, molecular_function, binding
chr1B_1	TRIAE_CS42_1BS_TGACv1_049382_AA0151490|TRIAE_CS42_1BS_TGACv1_049382_AA0151490.1	1B	2784170	2784916	747	747	100	100	0	.	.
chr1B_1	TRIAE_CS42_1BS_TGACv1_050031_AA0166230|TRIAE_CS42_1BS_TGACv1_050031_AA0166230.1	1B	2915738	2920192	4455	4455	100	100	0	GO:0019538, GO:0006464, GO:0008152, GO:0008150, GO:0009987, GO:0003674, GO:0005488, GO:0000166, GO:0016740, GO:0016301, GO:0003824, GO:0005515	nucleotide binding, molecular_function, catalytic activity, binding, protein binding, cellular protein modification process, biological_process, metabolic process, cellular process, kinase activity, transferase activity, protein metabolic process
chr1B_1	TRIAE_CS42_1BS_TGACv1_049398_AA0152070|TRIAE_CS42_1BS_TGACv1_049398_AA0152070.1	1B	3143979	3147472	3494	3494	100	100	0	GO:0003674, GO:0005488, GO:0005515	molecular_function, binding, protein binding
chr1B_1	TRIAE_CS42_1BS_TGACv1_049398_AA0152090|TRIAE_CS42_1BS_TGACv1_049398_AA0152090.1	1B	3167452	3170122	2671	2671	100	100	0	GO:0009987, GO:0008152, GO:0008150, GO:0009058, GO:0005488, GO:0006139, GO:0003674	molecular_function, binding, nucleobase-containing compound metabolic process, biological_process, metabolic process, biosynthetic process, cellular process
chr1B_1	TRIAE_CS42_1BS_TGACv1_049398_AA0152100|TRIAE_CS42_1BS_TGACv1_049398_AA0152100.1	1B	3176539	3170505	7754	6035	77.8308	100	0	GO:0005575, GO:0016020	cellular_component, membrane
chr1B_1	TRIAE_CS42_1BS_TGACv1_049398_AA0152170|TRIAE_CS42_1BS_TGACv1_049398_AA0152170.1	1B	3257539	3259686	2148	2148	100	100	0	.	.
chr1B_1	TRIAE_CS42_1BS_TGACv1_050836_AA0176100|TRIAE_CS42_1BS_TGACv1_050836_AA0176100.1	1B	3439842	3443215	3383	3383	100	99.73	0	.	.
chr1B_1	TRIAE_CS42_U_TGACv1_643312_AA2130570|TRIAE_CS42_U_TGACv1_643312_AA2130570.1;TRIAE_CS42_U_TGACv1_643312_AA2130570.2	1B	3654708	3658540	4587	3833	83.5622	100	0	GO:0005515, GO:0005488, GO:0003674	molecular_function, binding, protein binding
chr1B_1	TRIAE_CS42_1BS_TGACv1_050785_AA0175490|TRIAE_CS42_1BS_TGACv1_050785_AA0175490.1	1B	3706031	3709557	3527	3527	100	100	0	.	.
chr1B_1	TRIAE_CS42_1BS_TGACv1_049359_AA0150590|TRIAE_CS42_1BS_TGACv1_049359_AA0150590.1	1B	3765148	3760734	4415	4415	100	100	0	.	.
chr1B_1	TRIAE_CS42_1BS_TGACv1_049359_AA0150580|TRIAE_CS42_1BS_TGACv1_049359_AA0150580.1	1B	3779149	3770142	11512	9008	78.2488	100	0	.	.
chr1B_1	TRIAE_CS42_1BS_TGACv1_049359_AA0150570|TRIAE_CS42_1BS_TGACv1_049359_AA0150570.1	1B	3863713	3856949	6765	6765	100	100	0	.	.
chr1B_1	TRIAE_CS42_1BS_TGACv1_049359_AA0150560|TRIAE_CS42_1BS_TGACv1_049359_AA0150560.2;TRIAE_CS42_1BS_TGACv1_049359_AA0150560.1	1B	3881669	3884666	2998	2998	100	100	0	GO:0000166, GO:0005488, GO:0003674, GO:0003824, GO:0008152, GO:0008150	nucleotide binding, molecular_function, catalytic activity, binding, biological_process, metabolic process
chr1B_1	TRIAE_CS42_1BS_TGACv1_049359_AA0150530|TRIAE_CS42_1BS_TGACv1_049359_AA0150530.1	1B	3907137	3909975	2839	2839	100	100	0	GO:0000166, GO:0003824, GO:0003674, GO:0005488, GO:0008150, GO:0008152	nucleotide binding, molecular_function, catalytic activity, binding, biological_process, metabolic process
chr1B_1	TRIAE_CS42_1BS_TGACv1_049359_AA0150520|TRIAE_CS42_1BS_TGACv1_049359_AA0150520.2;TRIAE_CS42_1BS_TGACv1_049359_AA0150520.1	1B	3923575	3931600	8026	8026	100	100	0	GO:0000166, GO:0005488, GO:0003674	nucleotide binding, molecular_function, binding
chr1B_1	TRIAE_CS42_1BS_TGACv1_049359_AA0150480|TRIAE_CS42_1BS_TGACv1_049359_AA0150480.1	1B	3948254	3946793	1462	1462	100	100	0	GO:0006810, GO:0008150	transport, biological_process
chr1B_1	TRIAE_CS42_1BS_TGACv1_049359_AA0150470|TRIAE_CS42_1BS_TGACv1_049359_AA0150470.1	1B	3950925	3954782	3858	3858	100	100	0	GO:0019538, GO:0006464, GO:0009987, GO:0008150, GO:0008152, GO:0000166, GO:0003674, GO:0005488, GO:0005515, GO:0016301, GO:0016740, GO:0003824	nucleotide binding, molecular_function, catalytic activity, binding, protein binding, cellular protein modification process, biological_process, metabolic process, cellular process, kinase activity, transferase activity, protein metabolic process
chr1B_1	TRIAE_CS42_1BS_TGACv1_049359_AA0150440|TRIAE_CS42_1BS_TGACv1_049359_AA0150440.1	1B	3966013	3968146	2134	2134	100	100	0	GO:0016740, GO:0016301, GO:0003824, GO:0005515, GO:0006464, GO:0008150, GO:0008152, GO:0009987, GO:0019538, GO:0005488, GO:0003674, GO:0000166	nucleotide binding, molecular_function, catalytic activity, binding, protein binding, cellular protein modification process, biological_process, metabolic process, cellular process, kinase activity, transferase activity, protein metabolic process
chr1B_1	TRIAE_CS42_1BS_TGACv1_049359_AA0150410|TRIAE_CS42_1BS_TGACv1_049359_AA0150410.1	1B	4044365	4047484	3120	3120	100	100	0	GO:0008150, GO:0008152, GO:0000166, GO:0003824, GO:0005488, GO:0003674	nucleotide binding, molecular_function, catalytic activity, binding, biological_process, metabolic process
chr1B_1	TRIAE_CS42_1BS_TGACv1_049359_AA0150360|TRIAE_CS42_1BS_TGACv1_049359_AA0150360.1	1B	4095739	4099808	4070	4070	100	100	0	GO:0016301, GO:0016740, GO:0003824, GO:0005515, GO:0003674, GO:0005488, GO:0000166, GO:0008152, GO:0009987, GO:0008150, GO:0019538, GO:0006464	nucleotide binding, molecular_function, catalytic activity, binding, protein binding, cellular protein modification process, biological_process, metabolic process, cellular process, kinase activity, transferase activity, protein metabolic process
chr1B_1	TRIAE_CS42_1BS_TGACv1_049359_AA0150340|TRIAE_CS42_1BS_TGACv1_049359_AA0150340.2;TRIAE_CS42_1BS_TGACv1_049359_AA0150340.3;TRIAE_CS42_1BS_TGACv1_049359_AA0150340.1	1B	4109114	4112461	3348	3348	100	100	0	GO:0003674, GO:0005515, GO:0005488	molecular_function, binding, protein binding
chr1B_1	TRIAE_CS42_1BS_TGACv1_049417_AA0153000|TRIAE_CS42_1BS_TGACv1_049417_AA0153000.3;TRIAE_CS42_1BS_TGACv1_049417_AA0153000.1;TRIAE_CS42_1BS_TGACv1_049417_AA0153000.2	1B	4143508	4147434	3927	3927	100	100	0	GO:0005488, GO:0005515, GO:0003674	molecular_function, binding, protein binding
chr1B_1	TRIAE_CS42_1BS_TGACv1_049417_AA0152990|TRIAE_CS42_1BS_TGACv1_049417_AA0152990.1	1B	4150658	4154944	4287	4287	100	100	0	GO:0008150, GO:0008152, GO:0009987, GO:0019538, GO:0006464, GO:0005515, GO:0016301, GO:0016740, GO:0003824, GO:0005488, GO:0003674, GO:0000166	nucleotide binding, molecular_function, catalytic activity, binding, protein binding, cellular protein modification process, biological_process, metabolic process, cellular process, kinase activity, transferase activity, protein metabolic process
chr1B_1	TRIAE_CS42_1BS_TGACv1_049417_AA0152970|TRIAE_CS42_1BS_TGACv1_049417_AA0152970.1	1B	4203638	4208434	4797	4797	100	100	0	.	.
chr1B_1	TRIAE_CS42_1BS_TGACv1_049417_AA0152960|TRIAE_CS42_1BS_TGACv1_049417_AA0152960.1	1B	4219648	4221253	1606	1606	100	100	0	GO:0003674, GO:0003676, GO:0005488	molecular_function, nucleic acid binding, binding
chr1B_1	TRIAE_CS42_1BS_TGACv1_049417_AA0152950|TRIAE_CS42_1BS_TGACv1_049417_AA0152950.1;TRIAE_CS42_1BS_TGACv1_049417_AA0152950.2	1B	4225419	4222054	3366	3366	100	100	0	.	.
chr1B_1	TRIAE_CS42_1BS_TGACv1_049417_AA0152930|TRIAE_CS42_1BS_TGACv1_049417_AA0152930.6;TRIAE_CS42_1BS_TGACv1_049417_AA0152930.4;TRIAE_CS42_1BS_TGACv1_049417_AA0152930.3;TRIAE_CS42_1BS_TGACv1_049417_AA0152930.2;TRIAE_CS42_1BS_TGACv1_049417_AA0152930.5;TRIAE_CS42_1BS_TGACv1_049417_AA0152930.1	1B	4327061	4320295	6767	6767	100	100	0	GO:0009058, GO:0008150, GO:0009987, GO:0006139, GO:0008152, GO:0005622, GO:0005575, GO:0005515, GO:0005488, GO:0005634, GO:0005623, GO:0003674	molecular_function, binding, protein binding, cellular_component, intracellular, cell, nucleus, nucleobase-containing compound metabolic process, biological_process, metabolic process, biosynthetic process, cellular process
chr1B_1	TRIAE_CS42_1BS_TGACv1_049417_AA0152910|TRIAE_CS42_1BS_TGACv1_049417_AA0152910.1	1B	4337764	4343214	6109	5451	89.229	100	0	GO:0003674, GO:0005488, GO:0005515	molecular_function, binding, protein binding
chr1B_1	TRIAE_CS42_1BS_TGACv1_049417_AA0152890|TRIAE_CS42_1BS_TGACv1_049417_AA0152890.4;TRIAE_CS42_1BS_TGACv1_049417_AA0152890.5;TRIAE_CS42_1BS_TGACv1_049417_AA0152890.2;TRIAE_CS42_1BS_TGACv1_049417_AA0152890.1;TRIAE_CS42_1BS_TGACv1_049417_AA0152890.3	1B	4352781	4345171	7611	7611	100	100	0	GO:0005488, GO:0003674, GO:0000166, GO:0003676	nucleotide binding, molecular_function, nucleic acid binding, binding
chr1D_1	TRIAE_CS42_1DL_TGACv1_062733_AA0218920|TRIAE_CS42_1DL_TGACv1_062733_AA0218920.1	1D	484419718	484415540	4179	4179	100	100	0	GO:0005515, GO:0005488, GO:0003674, GO:0009987, GO:0019725, GO:0008150	molecular_function, binding, protein binding, biological_process, cellular process, cellular homeostasis
chr1D_1	TRIAE_CS42_1DL_TGACv1_062466_AA0214890|TRIAE_CS42_1DL_TGACv1_062466_AA0214890.1;TRIAE_CS42_1DL_TGACv1_062466_AA0214890.2	1D	484555265	484552264	3002	3002	100	100	0	.	.
chr1D_1	TRIAE_CS42_1DL_TGACv1_062466_AA0214880|TRIAE_CS42_1DL_TGACv1_062466_AA0214880.1	1D	484558805	484555773	3033	3033	100	100	0	GO:0003674, GO:0003677, GO:0003676, GO:0005488	molecular_function, nucleic acid binding, DNA binding, binding
chr1D_1	TRIAE_CS42_1DL_TGACv1_063759_AA0230640|TRIAE_CS42_1DL_TGACv1_063759_AA0230640.1	1D	484728295	484735663	7369	7369	100	100	0	.	.
chr1D_1	TRIAE_CS42_1DL_TGACv1_063759_AA0230630|TRIAE_CS42_1DL_TGACv1_063759_AA0230630.1	1D	484735395	484739714	4320	4320	100	100	0	.	.
chr1D_1	TRIAE_CS42_1DL_TGACv1_061083_AA0184460|TRIAE_CS42_1DL_TGACv1_061083_AA0184460.1	1D	485043641	485042493	1149	1149	100	100	0	GO:0005515, GO:0005488, GO:0003674	molecular_function, binding, protein binding
chr1D_1	TRIAE_CS42_1DL_TGACv1_061083_AA0184480|TRIAE_CS42_1DL_TGACv1_061083_AA0184480.1	1D	485053863	485056740	2878	2878	100	100	0	GO:0003674, GO:0003824, GO:0008150, GO:0008152, GO:0009058, GO:0009987	molecular_function, catalytic activity, biological_process, metabolic process, biosynthetic process, cellular process
chr1D_1	TRIAE_CS42_1DL_TGACv1_061083_AA0184490|TRIAE_CS42_1DL_TGACv1_061083_AA0184490.1;TRIAE_CS42_1DL_TGACv1_061083_AA0184490.2	1D	485093471	485091584	1888	1888	100	100	0	GO:0003674, GO:0005515, GO:0005488	molecular_function, binding, protein binding
chr1D_1	TRIAE_CS42_1DL_TGACv1_061083_AA0184500|TRIAE_CS42_1DL_TGACv1_061083_AA0184500.1	1D	485101551	485097374	4178	4178	100	100	0	GO:0003674, GO:0003682, GO:0005488, GO:0005575, GO:0005622, GO:0005623, GO:0007049, GO:0008150, GO:0009987, GO:0016043, GO:0006259, GO:0006950, GO:0008152, GO:0006139	molecular_function, chromatin binding, binding, cellular_component, intracellular, cell, nucleobase-containing compound metabolic process, DNA metabolic process, response to stress, cell cycle, biological_process, metabolic process, cellular process, cellular component organization
chr1D_1	TRIAE_CS42_1DL_TGACv1_061083_AA0184510|TRIAE_CS42_1DL_TGACv1_061083_AA0184510.3;TRIAE_CS42_1DL_TGACv1_061083_AA0184510.2;TRIAE_CS42_1DL_TGACv1_061083_AA0184510.1	1D	485103407	485101613	1795	1795	100	100	0	GO:0005515, GO:0005488, GO:0003674	molecular_function, binding, protein binding
chr1D_1	TRIAE_CS42_1DL_TGACv1_063222_AA0225130|TRIAE_CS42_1DL_TGACv1_063222_AA0225130.2;TRIAE_CS42_1DL_TGACv1_063222_AA0225130.1	1D	485368399	485363219	5181	5181	100	100	0	GO:0016787, GO:0008152, GO:0008150, GO:0009058, GO:0009987, GO:0019538, GO:0006412, GO:0003824, GO:0003674	molecular_function, catalytic activity, translation, biological_process, metabolic process, biosynthetic process, cellular process, hydrolase activity, protein metabolic process
chr1D_1	TRIAE_CS42_1DL_TGACv1_062540_AA0216100|TRIAE_CS42_1DL_TGACv1_062540_AA0216100.1	1D	485401262	485406243	4982	4982	100	100	0	.	.
chr1D_1	TRIAE_CS42_1DL_TGACv1_062540_AA0216130|TRIAE_CS42_1DL_TGACv1_062540_AA0216130.1	1D	485442249	485436095	6155	6155	100	100	0	GO:0009058, GO:0009987, GO:0008150, GO:0008152, GO:0006139	nucleobase-containing compound metabolic process, biological_process, metabolic process, biosynthetic process, cellular process
chr1D_1	TRIAE_CS42_1DL_TGACv1_063020_AA0223100|TRIAE_CS42_1DL_TGACv1_063020_AA0223100.1	1D	485481065	485475471	5595	5595	100	100	0	GO:0009058, GO:0008152, GO:0009987, GO:0008150, GO:0006139	nucleobase-containing compound metabolic process, biological_process, metabolic process, biosynthetic process, cellular process
chr1D_1	TRIAE_CS42_1DL_TGACv1_063020_AA0223110|TRIAE_CS42_1DL_TGACv1_063020_AA0223110.1	1D	485490225	485488085	2141	2141	100	100	0	GO:0000166, GO:0005488, GO:0003674	nucleotide binding, molecular_function, binding
chr1D_1	TRIAE_CS42_1DL_TGACv1_063020_AA0223120|TRIAE_CS42_1DL_TGACv1_063020_AA0223120.1;TRIAE_CS42_1DL_TGACv1_063020_AA0223120.2	1D	485510279	485506229	4051	4051	100	100	0	GO:0005575, GO:0016020	cellular_component, membrane
chr1D_1	TRIAE_CS42_1DL_TGACv1_061644_AA0200720|TRIAE_CS42_1DL_TGACv1_061644_AA0200720.1	1D	485538282	485540256	1975	1975	100	100	0	GO:0000166, GO:0003674, GO:0005488	nucleotide binding, molecular_function, binding
chr1D_1	TRIAE_CS42_1DL_TGACv1_061644_AA0200730|TRIAE_CS42_1DL_TGACv1_061644_AA0200730.2;TRIAE_CS42_1DL_TGACv1_061644_AA0200730.1	1D	485543687	485549139	5453	5453	100	100	0	GO:0005488, GO:0003674, GO:0000166	nucleotide binding, molecular_function, binding
chr1D_1	TRIAE_CS42_1DL_TGACv1_061644_AA0200750|TRIAE_CS42_1DL_TGACv1_061644_AA0200750.1	1D	485550687	485552691	2005	2005	100	100	0	GO:0005488, GO:0003674, GO:0000166	nucleotide binding, molecular_function, binding
chr1D_1	TRIAE_CS42_1DL_TGACv1_061644_AA0200760|TRIAE_CS42_1DL_TGACv1_061644_AA0200760.1	1D	485554374	485556361	1988	1988	100	100	0	GO:0000166, GO:0003674, GO:0005488	nucleotide binding, molecular_function, binding
chr1D_1	TRIAE_CS42_1DL_TGACv1_061644_AA0200770|TRIAE_CS42_1DL_TGACv1_061644_AA0200770.4;TRIAE_CS42_1DL_TGACv1_061644_AA0200770.3;TRIAE_CS42_1DL_TGACv1_061644_AA0200770.2;TRIAE_CS42_1DL_TGACv1_061644_AA0200770.1;TRIAE_CS42_1DL_TGACv1_061644_AA0200770.5	1D	485565047	485557351	7697	7697	100	100	0	GO:0005622, GO:0005575, GO:0005634, GO:0005623	cellular_component, intracellular, cell, nucleus
chr1D_1	TRIAE_CS42_1DL_TGACv1_062321_AA0212490|TRIAE_CS42_1DL_TGACv1_062321_AA0212490.2;TRIAE_CS42_1DL_TGACv1_062321_AA0212490.1	1D	485704016	485709839	5824	5824	100	100	0	GO:0016740, GO:0003674, GO:0009987, GO:0006139, GO:0008150, GO:0008152, GO:0005488, GO:0005515, GO:0003824	molecular_function, catalytic activity, binding, protein binding, nucleobase-containing compound metabolic process, biological_process, metabolic process, cellular process, transferase activity
chr1D_1	TRIAE_CS42_1DL_TGACv1_062321_AA0212500|TRIAE_CS42_1DL_TGACv1_062321_AA0212500.1	1D	485712895	485710185	2711	2711	100	100	0	.	.
chr1D_1	TRIAE_CS42_1DL_TGACv1_062321_AA0212510|TRIAE_CS42_1DL_TGACv1_062321_AA0212510.1	1D	485714175	485718536	4362	4362	100	100	0	GO:0005488, GO:0003674	molecular_function, binding
chr1D_1	TRIAE_CS42_1DL_TGACv1_063905_AA0231620|TRIAE_CS42_1DL_TGACv1_063905_AA0231620.1	1D	485737468	485735465	2004	2004	100	100	0	GO:0003674, GO:0005488, GO:0005515	molecular_function, binding, protein binding
chr1D_1	TRIAE_CS42_1DL_TGACv1_063905_AA0231630|TRIAE_CS42_1DL_TGACv1_063905_AA0231630.3;TRIAE_CS42_1DL_TGACv1_063905_AA0231630.2;TRIAE_CS42_1DL_TGACv1_063905_AA0231630.1	1D	485751710	485742449	9262	9262	100	100	0	GO:0003674, GO:0005488	molecular_function, binding
chr1D_1	TRIAE_CS42_1DL_TGACv1_063905_AA0231640|TRIAE_CS42_1DL_TGACv1_063905_AA0231640.2;TRIAE_CS42_1DL_TGACv1_063905_AA0231640.1	1D	485756202	485753600	2603	2603	100	100	0	GO:0005488, GO:0005515, GO:0003674	molecular_function, binding, protein binding
chr1D_1	TRIAE_CS42_1DL_TGACv1_062212_AA0210540|TRIAE_CS42_1DL_TGACv1_062212_AA0210540.1	1D	485882579	485887850	5272	5272	100	100	0	.	.
chr1D_1	TRIAE_CS42_1DL_TGACv1_062212_AA0210550|TRIAE_CS42_1DL_TGACv1_062212_AA0210550.1	1D	485888205	485890969	2765	2765	100	100	0	.	.
chr1D_1	TRIAE_CS42_1DL_TGACv1_065195_AA0236700|TRIAE_CS42_1DL_TGACv1_065195_AA0236700.1	1D	485942694	485943929	1236	1236	100	100	0	GO:0003674, GO:0005488, GO:0005515	molecular_function, binding, protein binding
chr1D_1	TRIAE_CS42_1DL_TGACv1_061488_AA0196720|TRIAE_CS42_1DL_TGACv1_061488_AA0196720.1	1D	485966716	485964606	2111	2111	100	100	0	GO:0005515, GO:0005488, GO:0003674	molecular_function, binding, protein binding
chr1D_1	TRIAE_CS42_1DL_TGACv1_061488_AA0196740|TRIAE_CS42_1DL_TGACv1_061488_AA0196740.1	1D	485981465	485977801	3665	3665	100	100	0	GO:0003674, GO:0005488, GO:0005515	molecular_function, binding, protein binding
chr1D_1	TRIAE_CS42_1DL_TGACv1_061488_AA0196760|TRIAE_CS42_1DL_TGACv1_061488_AA0196760.1	1D	486012614	486015244	2631	2631	100	100	0	.	.
chr1D_1	TRIAE_CS42_1DL_TGACv1_061488_AA0196780|TRIAE_CS42_1DL_TGACv1_061488_AA0196780.1;TRIAE_CS42_1DL_TGACv1_061488_AA0196780.3;TRIAE_CS42_1DL_TGACv1_061488_AA0196780.2	1D	486071085	486066613	4473	4473	100	100	0	GO:0006464, GO:0009536, GO:0019538, GO:0003674, GO:0005975, GO:0008150, GO:0008152, GO:0009056, GO:0005575, GO:0016787, GO:0009987, GO:0005737, GO:0005623, GO:0005622, GO:0003824	molecular_function, catalytic activity, cellular_component, intracellular, cell, cytoplasm, carbohydrate metabolic process, cellular protein modification process, biological_process, metabolic process, catabolic process, plastid, cellular process, hydrolase activity, protein metabolic process
chr1D_1	TRIAE_CS42_1DL_TGACv1_061488_AA0196790|TRIAE_CS42_1DL_TGACv1_061488_AA0196790.1	1D	486072096	486073346	1251	1251	100	100	0	.	.
chr1D_1	TRIAE_CS42_1DL_TGACv1_061426_AA0195070|TRIAE_CS42_1DL_TGACv1_061426_AA0195070.1	1D	486116081	486121108	5028	5028	100	100	0	GO:0003674, GO:0005488, GO:0005515	molecular_function, binding, protein binding
chr1D_1	TRIAE_CS42_1DL_TGACv1_061426_AA0195040|TRIAE_CS42_1DL_TGACv1_061426_AA0195040.1	1D	486155323	486158198	2876	2876	100	100	0	GO:0009058, GO:0008150, GO:0009987, GO:0008152, GO:0006139, GO:0003676, GO:0005488, GO:0003677, GO:0003700, GO:0003674	molecular_function, nucleic acid binding, DNA binding, transcription factor activity, sequence-specific DNA binding, binding, nucleobase-containing compound metabolic process, biological_process, metabolic process, biosynthetic process, cellular process
chr1D_1	TRIAE_CS42_1DL_TGACv1_061515_AA0197450|TRIAE_CS42_1DL_TGACv1_061515_AA0197450.1	1D	486251743	486249803	1941	1941	100	100	0	GO:0003677, GO:0003700, GO:0003674, GO:0005488, GO:0003676, GO:0005515, GO:0005634, GO:0005623, GO:0005575, GO:0005622, GO:0006139, GO:0009058, GO:0009987, GO:0008152, GO:0008150	molecular_function, nucleic acid binding, DNA binding, transcription factor activity, sequence-specific DNA binding, binding, protein binding, cellular_component, intracellular, cell, nucleus, nucleobase-containing compound metabolic process, biological_process, metabolic process, biosynthetic process, cellular process
chr1D_1	TRIAE_CS42_1DL_TGACv1_061515_AA0197410|TRIAE_CS42_1DL_TGACv1_061515_AA0197410.1	1D	486334400	486332526	1875	1875	100	100	0	GO:0005515, GO:0005488, GO:0003674	molecular_function, binding, protein binding
chr1D_1	TRIAE_CS42_1DL_TGACv1_063551_AA0228550|TRIAE_CS42_1DL_TGACv1_063551_AA0228550.1	1D	486401005	486397545	3461	3461	100	100	0	GO:0003674, GO:0009987, GO:0019538, GO:0009056, GO:0008152, GO:0008150, GO:0006464, GO:0016787, GO:0003824	molecular_function, catalytic activity, cellular protein modification process, biological_process, metabolic process, catabolic process, cellular process, hydrolase activity, protein metabolic process
chr1D_1	TRIAE_CS42_1DL_TGACv1_062188_AA0210210|TRIAE_CS42_1DL_TGACv1_062188_AA0210210.1	1D	486707525	486710474	3392	2950	86.9693	100	0	GO:0003824, GO:0016740, GO:0016301, GO:0000166, GO:0003674, GO:0005488, GO:0006464, GO:0009987, GO:0008152, GO:0008150, GO:0019538	nucleotide binding, molecular_function, catalytic activity, binding, cellular protein modification process, biological_process, metabolic process, cellular process, kinase activity, transferase activity, protein metabolic process
chr1D_1	TRIAE_CS42_1DL_TGACv1_062188_AA0210220|TRIAE_CS42_1DL_TGACv1_062188_AA0210220.1;TRIAE_CS42_1DL_TGACv1_062188_AA0210220.2	1D	486726013	486737690	11678	11678	100	100	0	GO:0003824, GO:0003674, GO:0016787, GO:0009987, GO:0019538, GO:0009056, GO:0006464, GO:0008152, GO:0008150, GO:0005575, GO:0016020	molecular_function, catalytic activity, cellular_component, cellular protein modification process, biological_process, metabolic process, catabolic process, cellular process, membrane, hydrolase activity, protein metabolic process
chr1D_1	TRIAE_CS42_1DL_TGACv1_062188_AA0210230|TRIAE_CS42_1DL_TGACv1_062188_AA0210230.1	1D	486729856	486726601	3256	3256	100	100	0	.	.
chr1D_1	TRIAE_CS42_1DL_TGACv1_062188_AA0210240|TRIAE_CS42_1DL_TGACv1_062188_AA0210240.1	1D	486731715	486730967	749	749	100	100	0	.	.
chr1D_1	TRIAE_CS42_1DL_TGACv1_062188_AA0210250|TRIAE_CS42_1DL_TGACv1_062188_AA0210250.1	1D	486744470	486741912	2559	2559	100	100	0	.	.
chr1D_1	TRIAE_CS42_1DL_TGACv1_062188_AA0210260|TRIAE_CS42_1DL_TGACv1_062188_AA0210260.1;TRIAE_CS42_1DL_TGACv1_062188_AA0210260.2	1D	486748513	486759222	10710	10710	100	100	0	GO:0016020, GO:0016787, GO:0006464, GO:0008152, GO:0008150, GO:0009987, GO:0009056, GO:0019538, GO:0003674, GO:0005575, GO:0003824	molecular_function, catalytic activity, cellular_component, cellular protein modification process, biological_process, metabolic process, catabolic process, cellular process, membrane, hydrolase activity, protein metabolic process
chr1D_1	TRIAE_CS42_1DL_TGACv1_062188_AA0210270|TRIAE_CS42_1DL_TGACv1_062188_AA0210270.1	1D	486761420	486759806	1615	1615	100	100	0	.	.
chr1D_1	TRIAE_CS42_1DL_TGACv1_062188_AA0210280|TRIAE_CS42_1DL_TGACv1_062188_AA0210280.1	1D	486765140	486763245	1896	1896	100	100	0	.	.
chr1D_1	TRIAE_CS42_1DL_TGACv1_061607_AA0199880|TRIAE_CS42_1DL_TGACv1_061607_AA0199880.2;TRIAE_CS42_1DL_TGACv1_061607_AA0199880.1;TRIAE_CS42_1DL_TGACv1_061607_AA0199880.3	1D	486859670	486857757	1914	1914	100	100	0	GO:0003674, GO:0005488, GO:0003676, GO:0005622, GO:0005623, GO:0005634, GO:0005575, GO:0003677, GO:0005515	molecular_function, nucleic acid binding, DNA binding, binding, protein binding, cellular_component, intracellular, cell, nucleus
chr1D_1	TRIAE_CS42_1DL_TGACv1_061607_AA0199870|TRIAE_CS42_1DL_TGACv1_061607_AA0199870.1	1D	486876094	486879404	3311	3311	100	100	0	.	.
chr1D_1	TRIAE_CS42_1DL_TGACv1_061607_AA0199860|TRIAE_CS42_1DL_TGACv1_061607_AA0199860.2;TRIAE_CS42_1DL_TGACv1_061607_AA0199860.1	1D	486884064	486879666	4399	4399	100	100	0	GO:0003824, GO:0016740, GO:0016301, GO:0019538, GO:0008150, GO:0008152, GO:0009987, GO:0006464, GO:0000166, GO:0003674, GO:0005488	nucleotide binding, molecular_function, catalytic activity, binding, cellular protein modification process, biological_process, metabolic process, cellular process, kinase activity, transferase activity, protein metabolic process
chr1D_1	TRIAE_CS42_1DL_TGACv1_061607_AA0199850|TRIAE_CS42_1DL_TGACv1_061607_AA0199850.1	1D	486905256	486907298	2043	2043	100	100	0	GO:0003824, GO:0016787, GO:0003674	molecular_function, catalytic activity, hydrolase activity
chr1D_1	TRIAE_CS42_1DL_TGACv1_061607_AA0199840|TRIAE_CS42_1DL_TGACv1_061607_AA0199840.1	1D	486922264	486923088	825	825	100	100	0	.	.
chr1D_1	TRIAE_CS42_1DL_TGACv1_063271_AA0225680|TRIAE_CS42_1DL_TGACv1_063271_AA0225680.1	1D	487041880	487043332	1555	1453	93.4405	100	0	GO:0003674, GO:0005488, GO:0005515	molecular_function, binding, protein binding
chr1D_1	TRIAE_CS42_1DL_TGACv1_061422_AA0194780|TRIAE_CS42_1DL_TGACv1_061422_AA0194780.2;TRIAE_CS42_1DL_TGACv1_061422_AA0194780.1	1D	487164255	487167881	3627	3627	100	100	0	.	.
chr1D_1	TRIAE_CS42_1DL_TGACv1_061422_AA0194810|TRIAE_CS42_1DL_TGACv1_061422_AA0194810.1	1D	487176311	487171040	6193	5272	85.1284	100	0	GO:0000166, GO:0003674, GO:0005488, GO:0016740, GO:0016301, GO:0003824, GO:0019538, GO:0009987, GO:0008152, GO:0008150, GO:0006464	nucleotide binding, molecular_function, catalytic activity, binding, cellular protein modification process, biological_process, metabolic process, cellular process, kinase activity, transferase activity, protein metabolic process
chr1D_1	TRIAE_CS42_1DL_TGACv1_061422_AA0194830|TRIAE_CS42_1DL_TGACv1_061422_AA0194830.1	1D	487224152	487222296	1857	1857	100	100	0	GO:0003674, GO:0000166, GO:0003824, GO:0005488, GO:0008152, GO:0008150	nucleotide binding, molecular_function, catalytic activity, binding, biological_process, metabolic process
chr1D_1	TRIAE_CS42_1DL_TGACv1_061422_AA0194840|TRIAE_CS42_1DL_TGACv1_061422_AA0194840.1	1D	487231037	487233472	3159	2447	77.4612	99.55	0	.	.
chr1D_1	TRIAE_CS42_1DL_TGACv1_061410_AA0194510|TRIAE_CS42_1DL_TGACv1_061410_AA0194510.1	1D	487274956	487281763	6808	6808	100	100	0	GO:0005488, GO:0000166, GO:0003674	nucleotide binding, molecular_function, binding
chr1D_1	TRIAE_CS42_1DL_TGACv1_061410_AA0194490|TRIAE_CS42_1DL_TGACv1_061410_AA0194490.2;TRIAE_CS42_1DL_TGACv1_061410_AA0194490.1	1D	487287850	487294663	6814	6814	100	100	0	GO:0000166, GO:0003674, GO:0005488, GO:0005515	nucleotide binding, molecular_function, binding, protein binding
chr1D_1	TRIAE_CS42_1DL_TGACv1_061410_AA0194460|TRIAE_CS42_1DL_TGACv1_061410_AA0194460.1	1D	487341210	487342298	1089	1089	100	100	0	.	.
chr1D_1	TRIAE_CS42_1DL_TGACv1_061818_AA0203830|TRIAE_CS42_1DL_TGACv1_061818_AA0203830.1	1D	487439633	487438979	655	655	100	100	0	.	.
chr1D_1	TRIAE_CS42_1DL_TGACv1_061818_AA0203840|TRIAE_CS42_1DL_TGACv1_061818_AA0203840.1	1D	487469655	487468998	658	658	100	100	0	.	.
chr1D_1	TRIAE_CS42_1DL_TGACv1_062373_AA0213460|TRIAE_CS42_1DL_TGACv1_062373_AA0213460.1	1D	487567985	487565841	2145	2145	100	100	0	.	.
chr1D_1	TRIAE_CS42_1DL_TGACv1_062373_AA0213470|TRIAE_CS42_1DL_TGACv1_062373_AA0213470.1	1D	487580567	487581643	1077	1077	100	100	0	.	.
chr1D_1	TRIAE_CS42_1DL_TGACv1_062825_AA0220560|TRIAE_CS42_1DL_TGACv1_062825_AA0220560.1	1D	487614654	487615487	834	834	100	100	0	GO:0003674, GO:0005488, GO:0005575, GO:0016020	molecular_function, binding, cellular_component, membrane
chr1D_1	TRIAE_CS42_1DL_TGACv1_062825_AA0220570|TRIAE_CS42_1DL_TGACv1_062825_AA0220570.1	1D	487624142	487624936	795	795	100	100	0	GO:0016020, GO:0003674, GO:0005575, GO:0005488	molecular_function, binding, cellular_component, membrane
chr1D_1	TRIAE_CS42_1DL_TGACv1_062825_AA0220580|TRIAE_CS42_1DL_TGACv1_062825_AA0220580.1	1D	487635741	487633363	2379	2379	100	100	0	GO:0003824, GO:0016740, GO:0016301, GO:0000166, GO:0005488, GO:0003674, GO:0019538, GO:0008150, GO:0008152, GO:0009987, GO:0006464	nucleotide binding, molecular_function, catalytic activity, binding, cellular protein modification process, biological_process, metabolic process, cellular process, kinase activity, transferase activity, protein metabolic process
chr1D_1	TRIAE_CS42_1DL_TGACv1_061304_AA0191880|TRIAE_CS42_1DL_TGACv1_061304_AA0191880.1	1D	487807610	487812098	4489	4489	100	100	0	.	.
chr1D_1	TRIAE_CS42_1DL_TGACv1_061304_AA0191850|TRIAE_CS42_1DL_TGACv1_061304_AA0191850.1	1D	487865102	487864279	824	824	100	100	0	.	.
chr1D_1	TRIAE_CS42_1DL_TGACv1_061304_AA0191830|TRIAE_CS42_1DL_TGACv1_061304_AA0191830.3;TRIAE_CS42_1DL_TGACv1_061304_AA0191830.1;TRIAE_CS42_1DL_TGACv1_061304_AA0191830.4;TRIAE_CS42_1DL_TGACv1_061304_AA0191830.5;TRIAE_CS42_1DL_TGACv1_061304_AA0191830.6;TRIAE_CS42_1DL_TGACv1_061304_AA0191830.2	1D	487897921	487891147	6806	6775	99.5445	100	0	GO:0003674, GO:0005488, GO:0000166	nucleotide binding, molecular_function, binding
chr1D_1	TRIAE_CS42_1DL_TGACv1_061304_AA0191820|TRIAE_CS42_1DL_TGACv1_061304_AA0191820.1	1D	487910627	487911466	840	840	100	100	0	.	.
chr1D_1	TRIAE_CS42_1DL_TGACv1_061982_AA0206780|TRIAE_CS42_1DL_TGACv1_061982_AA0206780.1	1D	487948823	487950458	1636	1636	100	100	0	.	.
chr1D_1	TRIAE_CS42_1DL_TGACv1_061982_AA0206790|TRIAE_CS42_1DL_TGACv1_061982_AA0206790.1	1D	487955494	487950650	4845	4845	100	100	0	.	.
chr1D_1	TRIAE_CS42_1DL_TGACv1_061982_AA0206800|TRIAE_CS42_1DL_TGACv1_061982_AA0206800.1	1D	487960514	487956476	4039	4039	100	100	0	GO:0008150, GO:0019538, GO:0008152, GO:0016787, GO:0003824, GO:0003674	molecular_function, catalytic activity, biological_process, metabolic process, hydrolase activity, protein metabolic process
chr1D_1	TRIAE_CS42_1DL_TGACv1_064383_AA0234150|TRIAE_CS42_1DL_TGACv1_064383_AA0234150.1	1D	488100846	488103332	3076	2487	80.8518	100	0	GO:0003674, GO:0003824, GO:0008152, GO:0008150	molecular_function, catalytic activity, biological_process, metabolic process
chr1D_1	TRIAE_CS42_1DL_TGACv1_061993_AA0207060|TRIAE_CS42_1DL_TGACv1_061993_AA0207060.1	1D	488482833	488489540	6708	6708	100	100	0	GO:0003674, GO:0000166, GO:0005488	nucleotide binding, molecular_function, binding
chr1D_1	TRIAE_CS42_1DL_TGACv1_061993_AA0207040|TRIAE_CS42_1DL_TGACv1_061993_AA0207040.1	1D	488505419	488503257	2163	2163	100	100	0	.	.
chr1D_1	TRIAE_CS42_1DL_TGACv1_061993_AA0207030|TRIAE_CS42_1DL_TGACv1_061993_AA0207030.1	1D	488514399	488512630	1770	1770	100	100	0	.	.
chr1D_1	TRIAE_CS42_1DL_TGACv1_063920_AA0231730|TRIAE_CS42_1DL_TGACv1_063920_AA0231730.1	1D	488545665	488544513	1153	1153	100	100	0	.	.
chr1D_1	TRIAE_CS42_1DL_TGACv1_064261_AA0233580|TRIAE_CS42_1DL_TGACv1_064261_AA0233580.1;TRIAE_CS42_1DL_TGACv1_064261_AA0233580.2	1D	488567804	488578017	10214	10214	100	100	0	GO:0005575, GO:0005622, GO:0005634, GO:0005623, GO:0005515, GO:0003674, GO:0003676, GO:0005488	molecular_function, nucleic acid binding, binding, protein binding, cellular_component, intracellular, cell, nucleus
chr1D_1	TRIAE_CS42_1DL_TGACv1_064261_AA0233590|TRIAE_CS42_1DL_TGACv1_064261_AA0233590.1;TRIAE_CS42_1DL_TGACv1_064261_AA0233590.2	1D	488581103	488578039	3065	3065	100	100	0	GO:0005488, GO:0003674	molecular_function, binding
chr1D_1	TRIAE_CS42_1DL_TGACv1_062353_AA0213130|TRIAE_CS42_1DL_TGACv1_062353_AA0213130.1	1D	488610945	488612428	1484	1484	100	100	0	.	.
chr1D_1	TRIAE_CS42_1DL_TGACv1_062353_AA0213120|TRIAE_CS42_1DL_TGACv1_062353_AA0213120.1	1D	488614135	488615561	1427	1427	100	100	0	.	.
chr1D_1	TRIAE_CS42_1DL_TGACv1_062353_AA0213100|TRIAE_CS42_1DL_TGACv1_062353_AA0213100.1	1D	488637517	488642307	6179	4791	77.5368	100	0	.	.
chr1D_1	TRIAE_CS42_1DL_TGACv1_061376_AA0193490|TRIAE_CS42_1DL_TGACv1_061376_AA0193490.1	1D	488716141	488717274	1134	1134	100	100	0	.	.
chr1D_1	TRIAE_CS42_1DL_TGACv1_061376_AA0193520|TRIAE_CS42_1DL_TGACv1_061376_AA0193520.1	1D	488780356	488776288	4069	4069	100	100	0	.	.
chr1D_1	TRIAE_CS42_1DL_TGACv1_061376_AA0193530|TRIAE_CS42_1DL_TGACv1_061376_AA0193530.2;TRIAE_CS42_1DL_TGACv1_061376_AA0193530.1;TRIAE_CS42_1DL_TGACv1_061376_AA0193530.3	1D	488791793	488788092	4088	3702	90.5577	100	0	.	.
chr1D_1	TRIAE_CS42_1DL_TGACv1_062488_AA0215170|TRIAE_CS42_1DL_TGACv1_062488_AA0215170.2;TRIAE_CS42_1DL_TGACv1_062488_AA0215170.1	1D	488970788	488977492	6705	6705	100	100	0	GO:0016787, GO:0003824, GO:0000166, GO:0005488, GO:0003674	nucleotide binding, molecular_function, catalytic activity, binding, hydrolase activity
chr1D_1	TRIAE_CS42_1DL_TGACv1_061446_AA0195470|TRIAE_CS42_1DL_TGACv1_061446_AA0195470.1	1D	489092277	489091028	1250	1250	100	100	0	.	.
chr1D_1	TRIAE_CS42_1DL_TGACv1_061446_AA0195490|TRIAE_CS42_1DL_TGACv1_061446_AA0195490.1	1D	489105425	489107599	2175	2175	100	100	0	.	.
chr1D_1	TRIAE_CS42_5DL_TGACv1_433345_AA1410240|TRIAE_CS42_5DL_TGACv1_433345_AA1410240.1	1D	489246757	489245039	1719	1719	100	100	0	.	.
chr1D_1	TRIAE_CS42_5DL_TGACv1_433345_AA1410250|TRIAE_CS42_5DL_TGACv1_433345_AA1410250.1	1D	489249457	489248190	1268	1268	100	100	0	.	.
chr1D_1	TRIAE_CS42_5DL_TGACv1_433345_AA1410260|TRIAE_CS42_5DL_TGACv1_433345_AA1410260.1	1D	489250018	489250872	855	855	100	100	0	.	.
chr1D_1	TRIAE_CS42_5DL_TGACv1_433345_AA1410280|TRIAE_CS42_5DL_TGACv1_433345_AA1410280.1	1D	489256104	489253820	2285	2285	100	100	0	.	.
chr1D_1	TRIAE_CS42_1DL_TGACv1_072380_AA0238790|TRIAE_CS42_1DL_TGACv1_072380_AA0238790.1	1D	489301036	489299112	1925	1925	100	100	0	.	.
chr1D_1	TRIAE_CS42_1DL_TGACv1_066521_AA0237840|TRIAE_CS42_1DL_TGACv1_066521_AA0237840.1	1D	489327152	489326115	1038	1038	100	100	0	.	.
chr1D_1	TRIAE_CS42_1DL_TGACv1_062313_AA0212360|TRIAE_CS42_1DL_TGACv1_062313_AA0212360.1;TRIAE_CS42_1DL_TGACv1_062313_AA0212360.2	1D	489535404	489542543	7140	7140	100	100	0	GO:0000166, GO:0005488, GO:0003674, GO:0016787, GO:0003824	nucleotide binding, molecular_function, catalytic activity, binding, hydrolase activity
chr1D_1	TRIAE_CS42_1DL_TGACv1_062313_AA0212380|TRIAE_CS42_1DL_TGACv1_062313_AA0212380.5;TRIAE_CS42_1DL_TGACv1_062313_AA0212380.4;TRIAE_CS42_1DL_TGACv1_062313_AA0212380.2;TRIAE_CS42_1DL_TGACv1_062313_AA0212380.3;TRIAE_CS42_1DL_TGACv1_062313_AA0212380.6;TRIAE_CS42_1DL_TGACv1_062313_AA0212380.1	1D	489550599	489547912	3164	2688	84.9558	100	0	.	.
chr1D_1	TRIAE_CS42_1DL_TGACv1_061759_AA0203000|TRIAE_CS42_1DL_TGACv1_061759_AA0203000.1	1D	489730357	489729932	426	426	100	100	0	.	.
chr1D_1	TRIAE_CS42_U_TGACv1_642011_AA2109440|TRIAE_CS42_U_TGACv1_642011_AA2109440.1	1D	489755776	489757608	1833	1833	100	100	0	.	.
chr1D_1	TRIAE_CS42_U_TGACv1_642011_AA2109420|TRIAE_CS42_U_TGACv1_642011_AA2109420.1	1D	489776094	489783212	7119	7119	100	100	0	GO:0009058, GO:0009987, GO:0008152, GO:0008150, GO:0006139	nucleobase-containing compound metabolic process, biological_process, metabolic process, biosynthetic process, cellular process
chr1D_1	TRIAE_CS42_U_TGACv1_642011_AA2109430|TRIAE_CS42_U_TGACv1_642011_AA2109430.1	1D	489781230	489783140	1911	1911	100	100	0	.	.
chr1D_1	TRIAE_CS42_1DL_TGACv1_061250_AA0190110|TRIAE_CS42_1DL_TGACv1_061250_AA0190110.1	1D	490019099	490023472	4374	4374	100	100	0	GO:0003824, GO:0003674, GO:0005488, GO:0000166, GO:0008152, GO:0008150	nucleotide binding, molecular_function, catalytic activity, binding, biological_process, metabolic process
chr1D_1	TRIAE_CS42_1DL_TGACv1_061118_AA0185990|TRIAE_CS42_1DL_TGACv1_061118_AA0185990.1	1D	490095623	490092853	2771	2771	100	100	0	.	.
chr1D_1	TRIAE_CS42_1DL_TGACv1_061118_AA0186010|TRIAE_CS42_1DL_TGACv1_061118_AA0186010.1	1D	490104594	490106288	1695	1695	100	100	0	.	.
chr1D_1	TRIAE_CS42_1DL_TGACv1_061118_AA0186020|TRIAE_CS42_1DL_TGACv1_061118_AA0186020.1	1D	490122463	490120920	1544	1544	100	100	0	.	.
chr1D_1	TRIAE_CS42_1DL_TGACv1_061118_AA0186030|TRIAE_CS42_1DL_TGACv1_061118_AA0186030.1	1D	490125423	490124771	653	653	100	100	0	.	.
chr1D_1	TRIAE_CS42_1DL_TGACv1_061118_AA0186040|TRIAE_CS42_1DL_TGACv1_061118_AA0186040.1	1D	490129734	490130548	815	815	100	100	0	.	.
chr1D_1	TRIAE_CS42_U_TGACv1_641488_AA2096220|TRIAE_CS42_U_TGACv1_641488_AA2096220.1	1D	490304629	490307216	2588	2588	100	100	0	.	.
chr1D_1	TRIAE_CS42_U_TGACv1_641488_AA2096240|TRIAE_CS42_U_TGACv1_641488_AA2096240.1	1D	490369058	490370292	1235	1235	100	100	0	GO:0003674, GO:0005515, GO:0005488	molecular_function, binding, protein binding
chr1D_1	TRIAE_CS42_1DL_TGACv1_062804_AA0220220|TRIAE_CS42_1DL_TGACv1_062804_AA0220220.1	1D	490417821	490420973	3153	3153	100	100	0	GO:0003674, GO:0003677, GO:0005488, GO:0003676, GO:0008150, GO:0008152, GO:0009987, GO:0009058, GO:0006139	molecular_function, nucleic acid binding, DNA binding, binding, nucleobase-containing compound metabolic process, biological_process, metabolic process, biosynthetic process, cellular process
chr1D_1	TRIAE_CS42_1DL_TGACv1_062804_AA0220200|TRIAE_CS42_1DL_TGACv1_062804_AA0220200.1	1D	490431221	490429213	2009	2009	100	100	0	GO:0005488, GO:0003674, GO:0003824, GO:0008152, GO:0008150	molecular_function, catalytic activity, binding, biological_process, metabolic process
chr1D_1	TRIAE_CS42_1DL_TGACv1_062804_AA0220190|TRIAE_CS42_1DL_TGACv1_062804_AA0220190.1	1D	490444017	490441027	2991	2991	100	100	0	.	.
chr1D_1	TRIAE_CS42_1DL_TGACv1_062934_AA0221850|TRIAE_CS42_1DL_TGACv1_062934_AA0221850.1;TRIAE_CS42_1DL_TGACv1_062934_AA0221850.2	1D	490503521	490501094	2428	2428	100	100	0	GO:0003674, GO:0005488, GO:0005515	molecular_function, binding, protein binding
chr1D_1	TRIAE_CS42_6DS_TGACv1_542653_AA1726580|TRIAE_CS42_6DS_TGACv1_542653_AA1726580.1	1D	490536957	490538696	1740	1740	100	100	0	.	.
chr1D_1	TRIAE_CS42_6DS_TGACv1_542653_AA1726570|TRIAE_CS42_6DS_TGACv1_542653_AA1726570.1	1D	490558337	490559453	1117	1117	100	100	0	.	.
chr1D_1	TRIAE_CS42_1DL_TGACv1_068899_AA0238440|TRIAE_CS42_1DL_TGACv1_068899_AA0238440.1	1D	490599923	490598649	1275	1275	100	100	0	.	.
chr1D_1	TRIAE_CS42_1DL_TGACv1_061089_AA0184700|TRIAE_CS42_1DL_TGACv1_061089_AA0184700.2;TRIAE_CS42_1DL_TGACv1_061089_AA0184700.3;TRIAE_CS42_1DL_TGACv1_061089_AA0184700.1	1D	491027807	491040615	12809	12809	100	100	0	GO:0003674, GO:0003677, GO:0005488, GO:0003676	molecular_function, nucleic acid binding, DNA binding, binding
chr1D_1	TRIAE_CS42_1DL_TGACv1_061089_AA0184690|TRIAE_CS42_1DL_TGACv1_061089_AA0184690.1	1D	491040667	491041905	1239	1239	100	100	0	.	.
chr1D_1	TRIAE_CS42_1DL_TGACv1_061089_AA0184680|TRIAE_CS42_1DL_TGACv1_061089_AA0184680.1	1D	491042705	491045463	2930	2759	94.1638	100	0	.	.
chr1D_1	TRIAE_CS42_1DL_TGACv1_061089_AA0184670|TRIAE_CS42_1DL_TGACv1_061089_AA0184670.1	1D	491047144	491052151	5008	5008	100	100	0	.	.
chr1D_1	TRIAE_CS42_1DL_TGACv1_062121_AA0209040|TRIAE_CS42_1DL_TGACv1_062121_AA0209040.1	1D	491409502	491401634	7879	7869	99.8731	100	0	GO:0003676, GO:0005488, GO:0003674	molecular_function, nucleic acid binding, binding
chr1D_1	TRIAE_CS42_1DL_TGACv1_062121_AA0209050|TRIAE_CS42_1DL_TGACv1_062121_AA0209050.1	1D	491416982	491408258	8725	8725	100	100	0	GO:0003674, GO:0005515, GO:0005488, GO:0008150, GO:0006950	molecular_function, binding, protein binding, response to stress, biological_process
chr1D_1	TRIAE_CS42_1DL_TGACv1_062739_AA0219130|TRIAE_CS42_1DL_TGACv1_062739_AA0219130.1	1D	491589924	491588657	1268	1268	100	100	0	GO:0006139, GO:0009058, GO:0008150, GO:0008152, GO:0009987, GO:0003674, GO:0003677, GO:0005488, GO:0003676	molecular_function, nucleic acid binding, DNA binding, binding, nucleobase-containing compound metabolic process, biological_process, metabolic process, biosynthetic process, cellular process
chr1D_1	TRIAE_CS42_1DL_TGACv1_062739_AA0219120|TRIAE_CS42_1DL_TGACv1_062739_AA0219120.1	1D	491592279	491595045	2767	2767	100	100	0	.	.
chr1D_1	TRIAE_CS42_1DL_TGACv1_062739_AA0219110|TRIAE_CS42_1DL_TGACv1_062739_AA0219110.1	1D	491604311	491603009	1303	1303	100	100	0	GO:0003674, GO:0005488, GO:0005515	molecular_function, binding, protein binding
chr1D_1	TRIAE_CS42_1DL_TGACv1_061232_AA0189370|TRIAE_CS42_1DL_TGACv1_061232_AA0189370.3;TRIAE_CS42_1DL_TGACv1_061232_AA0189370.2;TRIAE_CS42_1DL_TGACv1_061232_AA0189370.1;TRIAE_CS42_1DL_TGACv1_061232_AA0189370.4	1D	491632184	491637992	5809	5809	100	100	0	GO:0003674, GO:0005215, GO:0005575, GO:0016020, GO:0009987, GO:0008150, GO:0006810	molecular_function, transporter activity, cellular_component, transport, biological_process, cellular process, membrane
chr1D_1	TRIAE_CS42_1DL_TGACv1_061232_AA0189360|TRIAE_CS42_1DL_TGACv1_061232_AA0189360.1	1D	491640353	491638278	2076	2076	100	100	0	GO:0003674, GO:0005515, GO:0005488	molecular_function, binding, protein binding
chr1D_1	TRIAE_CS42_1DL_TGACv1_061232_AA0189350|TRIAE_CS42_1DL_TGACv1_061232_AA0189350.1	1D	491667136	491663510	3627	3627	100	100	0	GO:0003674, GO:0005515, GO:0005488	molecular_function, binding, protein binding
chr1D_1	TRIAE_CS42_1DL_TGACv1_061232_AA0189330|TRIAE_CS42_1DL_TGACv1_061232_AA0189330.1	1D	491697587	491694263	3325	3325	100	100	0	GO:0003674, GO:0005488, GO:0005515	molecular_function, binding, protein binding
chr1D_1	TRIAE_CS42_1DL_TGACv1_061232_AA0189320|TRIAE_CS42_1DL_TGACv1_061232_AA0189320.1	1D	491740576	491724672	15905	15905	100	100	0	.	.
chr1D_1	TRIAE_CS42_1DL_TGACv1_061232_AA0189310|TRIAE_CS42_1DL_TGACv1_061232_AA0189310.1	1D	491742047	491743528	1482	1482	100	100	0	.	.
chr1D_1	TRIAE_CS42_1DL_TGACv1_061589_AA0199260|TRIAE_CS42_1DL_TGACv1_061589_AA0199260.2;TRIAE_CS42_1DL_TGACv1_061589_AA0199260.1	1D	491803613	491806881	3269	3269	100	100	0	GO:0006464, GO:0008150, GO:0008152, GO:0019538, GO:0009987, GO:0003674, GO:0003824, GO:0005488, GO:0016787	molecular_function, catalytic activity, binding, cellular protein modification process, biological_process, metabolic process, cellular process, hydrolase activity, protein metabolic process
chr1D_1	TRIAE_CS42_1DL_TGACv1_061560_AA0198700|TRIAE_CS42_1DL_TGACv1_061560_AA0198700.2;TRIAE_CS42_1DL_TGACv1_061560_AA0198700.1	1D	491941766	491940177	1590	1590	100	100	0	.	.
chr1D_1	TRIAE_CS42_1DL_TGACv1_063968_AA0231990|TRIAE_CS42_1DL_TGACv1_063968_AA0231990.1	1D	492403815	492411344	7530	7530	100	100	0	.	.
chr1D_1	TRIAE_CS42_1DL_TGACv1_064926_AA0236210|TRIAE_CS42_1DL_TGACv1_064926_AA0236210.1	1D	492434874	492435518	645	645	100	100	0	.	.
chr1D_1	TRIAE_CS42_1DL_TGACv1_061729_AA0202630|TRIAE_CS42_1DL_TGACv1_061729_AA0202630.1	1D	492514255	492515323	1069	1069	100	100	0	.	.
chr1D_1	TRIAE_CS42_1DL_TGACv1_061729_AA0202600|TRIAE_CS42_1DL_TGACv1_061729_AA0202600.1;TRIAE_CS42_1DL_TGACv1_061729_AA0202600.2	1D	492539042	492540898	1857	1857	100	100	0	.	.
chr1D_1	TRIAE_CS42_1DL_TGACv1_064630_AA0235200|TRIAE_CS42_1DL_TGACv1_064630_AA0235200.1	1D	492619441	492606159	13588	13283	97.7554	100	0	GO:0000166, GO:0005488, GO:0003674, GO:0005515	nucleotide binding, molecular_function, binding, protein binding
chr1D_1	TRIAE_CS42_5DL_TGACv1_433388_AA1411710|TRIAE_CS42_5DL_TGACv1_433388_AA1411710.1;TRIAE_CS42_5DL_TGACv1_433388_AA1411710.2	1D	492644664	492639675	5353	4990	93.2188	100	0	GO:0003674, GO:0005488, GO:0000166, GO:0003824, GO:0016787, GO:0005575, GO:0008152, GO:0008150, GO:0019538, GO:0016020	nucleotide binding, molecular_function, catalytic activity, binding, cellular_component, biological_process, metabolic process, membrane, hydrolase activity, protein metabolic process
chr1D_1	TRIAE_CS42_5DL_TGACv1_433388_AA1411700|TRIAE_CS42_5DL_TGACv1_433388_AA1411700.2;TRIAE_CS42_5DL_TGACv1_433388_AA1411700.3;TRIAE_CS42_5DL_TGACv1_433388_AA1411700.1	1D	492650482	492646041	4705	4442	94.4102	100	0	GO:0000166, GO:0005488, GO:0003674, GO:0003824, GO:0016301, GO:0016740, GO:0009987, GO:0008152, GO:0008150, GO:0006464, GO:0019538	nucleotide binding, molecular_function, catalytic activity, binding, cellular protein modification process, biological_process, metabolic process, cellular process, kinase activity, transferase activity, protein metabolic process
chr1D_1	TRIAE_CS42_1DL_TGACv1_726703_AA2170640|TRIAE_CS42_1DL_TGACv1_726703_AA2170640.1	1D	492808036	492807349	688	688	100	99.42	0	.	.
chr1D_1	TRIAE_CS42_1DL_TGACv1_063666_AA0229610|TRIAE_CS42_1DL_TGACv1_063666_AA0229610.1;TRIAE_CS42_1DL_TGACv1_063666_AA0229610.2;TRIAE_CS42_1DL_TGACv1_063666_AA0229610.3	1D	492896687	492889502	7186	7186	100	100	0	.	.
chr1D_1	TRIAE_CS42_1DL_TGACv1_061646_AA0200850|TRIAE_CS42_1DL_TGACv1_061646_AA0200850.1	1D	492989432	492985990	3443	3443	100	100	0	.	.
chr1D_1	TRIAE_CS42_1DL_TGACv1_061646_AA0200860|TRIAE_CS42_1DL_TGACv1_061646_AA0200860.1	1D	493027250	493024969	2282	2282	100	100	0	GO:0000166, GO:0003674, GO:0005488, GO:0003824, GO:0016301, GO:0016740, GO:0008152, GO:0009987, GO:0008150, GO:0006464, GO:0019538	nucleotide binding, molecular_function, catalytic activity, binding, cellular protein modification process, biological_process, metabolic process, cellular process, kinase activity, transferase activity, protein metabolic process
chr1D_1	TRIAE_CS42_1DL_TGACv1_062086_AA0208550|TRIAE_CS42_1DL_TGACv1_062086_AA0208550.1	1D	493110287	493111611	1325	1325	100	100	0	.	.
chr1D_1	TRIAE_CS42_1DL_TGACv1_062086_AA0208560|TRIAE_CS42_1DL_TGACv1_062086_AA0208560.1	1D	493111877	493112879	1145	1003	87.5983	100	0	.	.
chr1D_1	TRIAE_CS42_1DL_TGACv1_063724_AA0230260|TRIAE_CS42_1DL_TGACv1_063724_AA0230260.1	1D	493220662	493222475	1814	1814	100	100	0	GO:0016740, GO:0003674, GO:0003824, GO:0006464, GO:0008150, GO:0008152, GO:0019538, GO:0009987	molecular_function, catalytic activity, cellular protein modification process, biological_process, metabolic process, cellular process, transferase activity, protein metabolic process
chr1D_1	TRIAE_CS42_1DL_TGACv1_063524_AA0228240|TRIAE_CS42_1DL_TGACv1_063524_AA0228240.1	1D	493348523	493347407	1117	1117	100	100	0	.	.
chr1D_1	TRIAE_CS42_1DL_TGACv1_063524_AA0228230|TRIAE_CS42_1DL_TGACv1_063524_AA0228230.1	1D	493368523	493372407	3885	3885	100	100	0	.	.
chr1D_1	TRIAE_CS42_1DL_TGACv1_062898_AA0221440|TRIAE_CS42_1DL_TGACv1_062898_AA0221440.2;TRIAE_CS42_1DL_TGACv1_062898_AA0221440.1;TRIAE_CS42_1DL_TGACv1_062898_AA0221440.3	1D	493478220	493483486	5267	5267	100	100	0	GO:0006464, GO:0008150, GO:0008152, GO:0009987, GO:0019538, GO:0000166, GO:0005488, GO:0003674, GO:0003824, GO:0016301, GO:0016740	nucleotide binding, molecular_function, catalytic activity, binding, cellular protein modification process, biological_process, metabolic process, cellular process, kinase activity, transferase activity, protein metabolic process
chr1D_1	TRIAE_CS42_1DL_TGACv1_072126_AA0238750|TRIAE_CS42_1DL_TGACv1_072126_AA0238750.1	1D	493620482	493621380	899	899	100	99.56	0	GO:0003674, GO:0030234, GO:0008150	molecular_function, biological_process, enzyme regulator activity
chr1D_1	TRIAE_CS42_1DL_TGACv1_061207_AA0188900|TRIAE_CS42_1DL_TGACv1_061207_AA0188900.2;TRIAE_CS42_1DL_TGACv1_061207_AA0188900.1	1D	493638872	493636856	2226	2017	90.611	100	0	GO:0016787, GO:0009987, GO:0016043, GO:0008150, GO:0003674, GO:0030312, GO:0005623, GO:0005618, GO:0005575, GO:0003824	molecular_function, catalytic activity, cellular_component, cell wall, cell, biological_process, cellular process, cellular component organization, hydrolase activity, external encapsulating structure
chr1D_1	TRIAE_CS42_1DL_TGACv1_061207_AA0188850|TRIAE_CS42_1DL_TGACv1_061207_AA0188850.1	1D	493703751	493702525	1227	1227	100	100	0	.	.
chr1D_1	TRIAE_CS42_1DL_TGACv1_061207_AA0188840|TRIAE_CS42_1DL_TGACv1_061207_AA0188840.2;TRIAE_CS42_1DL_TGACv1_061207_AA0188840.1	1D	493710511	493704997	5515	5515	100	100	0	GO:0007275, GO:0008150, GO:0003674, GO:0005575, GO:0005488, GO:0005622, GO:0005730, GO:0005634, GO:0005623, GO:0005515	molecular_function, binding, protein binding, cellular_component, intracellular, cell, nucleus, nucleolus, multicellular organismal development, biological_process
chr1D_1	TRIAE_CS42_1DL_TGACv1_061207_AA0188830|TRIAE_CS42_1DL_TGACv1_061207_AA0188830.1;TRIAE_CS42_1DL_TGACv1_061207_AA0188830.2	1D	493710616	493712694	2079	2079	100	100	0	.	.
chr1D_1	TRIAE_CS42_1DL_TGACv1_061207_AA0188800|TRIAE_CS42_1DL_TGACv1_061207_AA0188800.1	1D	493764719	493769272	4554	4554	100	100	0	GO:0008152, GO:0008150, GO:0005975, GO:0003824, GO:0003674	molecular_function, catalytic activity, carbohydrate metabolic process, biological_process, metabolic process
chr1D_1	TRIAE_CS42_1DL_TGACv1_061207_AA0188790|TRIAE_CS42_1DL_TGACv1_061207_AA0188790.1	1D	493773132	493772089	1044	1044	100	100	0	GO:0005575, GO:0005576	cellular_component, extracellular region
chr1D_1	TRIAE_CS42_1DL_TGACv1_061207_AA0188780|TRIAE_CS42_1DL_TGACv1_061207_AA0188780.2;TRIAE_CS42_1DL_TGACv1_061207_AA0188780.1	1D	493783625	493781730	1896	1896	100	100	0	GO:0008150, GO:0009987, GO:0007165, GO:0007154, GO:0005575, GO:0005623, GO:0005622	cellular_component, intracellular, cell, cell communication, signal transduction, biological_process, cellular process
chr1D_1	TRIAE_CS42_1DL_TGACv1_061176_AA0187860|TRIAE_CS42_1DL_TGACv1_061176_AA0187860.1;TRIAE_CS42_1DL_TGACv1_061176_AA0187860.2	1D	493924765	493929097	4333	4333	100	100	0	GO:0005488, GO:0005515, GO:0003674	molecular_function, binding, protein binding
chr1D_1	TRIAE_CS42_1DL_TGACv1_061176_AA0187850|TRIAE_CS42_1DL_TGACv1_061176_AA0187850.1	1D	493934412	493929768	4645	4645	100	100	0	GO:0006139, GO:0009987, GO:0008152, GO:0008150, GO:0009058, GO:0003824, GO:0016301, GO:0016740, GO:0003674	molecular_function, catalytic activity, nucleobase-containing compound metabolic process, biological_process, metabolic process, biosynthetic process, cellular process, kinase activity, transferase activity
chr1D_1	TRIAE_CS42_1DL_TGACv1_061176_AA0187840|TRIAE_CS42_1DL_TGACv1_061176_AA0187840.3;TRIAE_CS42_1DL_TGACv1_061176_AA0187840.1;TRIAE_CS42_1DL_TGACv1_061176_AA0187840.2	1D	493938278	493935524	2755	2755	100	100	0	.	.
chr1D_1	TRIAE_CS42_1DL_TGACv1_061176_AA0187810|TRIAE_CS42_1DL_TGACv1_061176_AA0187810.1	1D	493953752	493951603	2150	2150	100	100	0	.	.
chr1D_1	TRIAE_CS42_1DL_TGACv1_061176_AA0187800|TRIAE_CS42_1DL_TGACv1_061176_AA0187800.2;TRIAE_CS42_1DL_TGACv1_061176_AA0187800.1	1D	493982323	493977497	4827	4827	100	100	0	GO:0003674, GO:0005515, GO:0005488	molecular_function, binding, protein binding
chr1D_1	TRIAE_CS42_1DL_TGACv1_061176_AA0187790|TRIAE_CS42_1DL_TGACv1_061176_AA0187790.1	1D	494014462	494009486	4977	4977	100	100	0	GO:0003824, GO:0005515, GO:0016301, GO:0016740, GO:0003674, GO:0005488, GO:0000166, GO:0000003, GO:0008150, GO:0019538, GO:0007275, GO:0040007, GO:0009791, GO:0009908, GO:0006464, GO:0008152, GO:0009987	reproduction, nucleotide binding, molecular_function, catalytic activity, binding, protein binding, cellular protein modification process, multicellular organismal development, biological_process, metabolic process, post-embryonic development, flower development, cellular process, kinase activity, transferase activity, protein metabolic process, growth
chr1D_1	TRIAE_CS42_1DL_TGACv1_061277_AA0190880|TRIAE_CS42_1DL_TGACv1_061277_AA0190880.1	1D	494041764	494052894	11131	11131	100	100	0	.	.
chr1D_1	TRIAE_CS42_1DL_TGACv1_061277_AA0190890|TRIAE_CS42_1DL_TGACv1_061277_AA0190890.1	1D	494053734	494055672	1939	1939	100	100	0	GO:0003674, GO:0019538, GO:0008150, GO:0008152, GO:0016787, GO:0003824	molecular_function, catalytic activity, biological_process, metabolic process, hydrolase activity, protein metabolic process
chr1D_1	TRIAE_CS42_1DL_TGACv1_061277_AA0190900|TRIAE_CS42_1DL_TGACv1_061277_AA0190900.1	1D	494064893	494062845	2049	2049	100	100	0	.	.
chr1D_1	TRIAE_CS42_1DL_TGACv1_061277_AA0190920|TRIAE_CS42_1DL_TGACv1_061277_AA0190920.1	1D	494140539	494142451	1913	1913	100	100	0	GO:0005488, GO:0005515, GO:0003674	molecular_function, binding, protein binding
chr1D_1	TRIAE_CS42_1DL_TGACv1_061277_AA0190930|TRIAE_CS42_1DL_TGACv1_061277_AA0190930.3;TRIAE_CS42_1DL_TGACv1_061277_AA0190930.1;TRIAE_CS42_1DL_TGACv1_061277_AA0190930.2	1D	494153636	494143394	10243	10243	100	100	0	GO:0006259, GO:0006950, GO:0008150, GO:0008152, GO:0009987, GO:0006139, GO:0005623, GO:0007049, GO:0016043, GO:0005575, GO:0005622	cellular_component, intracellular, cell, nucleobase-containing compound metabolic process, DNA metabolic process, response to stress, cell cycle, biological_process, metabolic process, cellular process, cellular component organization
chr1D_1	TRIAE_CS42_1DL_TGACv1_061277_AA0190940|TRIAE_CS42_1DL_TGACv1_061277_AA0190940.1	1D	494168348	494169846	1499	1499	100	100	0	GO:0005575, GO:0005623, GO:0005622, GO:0007154, GO:0009987, GO:0008150, GO:0007165	cellular_component, intracellular, cell, cell communication, signal transduction, biological_process, cellular process
chr1D_1	TRIAE_CS42_1DL_TGACv1_061739_AA0202740|TRIAE_CS42_1DL_TGACv1_061739_AA0202740.1	1D	494305559	494307573	2015	2015	100	100	0	GO:0009987, GO:0007165, GO:0008150, GO:0007154, GO:0005575, GO:0005622, GO:0005623	cellular_component, intracellular, cell, cell communication, signal transduction, biological_process, cellular process
chr1D_1	TRIAE_CS42_1DL_TGACv1_061739_AA0202750|TRIAE_CS42_1DL_TGACv1_061739_AA0202750.1	1D	494327324	494328859	1536	1536	100	100	0	GO:0005575, GO:0005623, GO:0005622, GO:0007154, GO:0008150, GO:0009987, GO:0007165	cellular_component, intracellular, cell, cell communication, signal transduction, biological_process, cellular process
chr1D_1	TRIAE_CS42_1DL_TGACv1_062840_AA0220790|TRIAE_CS42_1DL_TGACv1_062840_AA0220790.1	1D	494465111	494473440	8330	8330	100	100	0	GO:0003674, GO:0003676, GO:0005488, GO:0005515	molecular_function, nucleic acid binding, binding, protein binding
chr1D_1	TRIAE_CS42_1DL_TGACv1_062840_AA0220800|TRIAE_CS42_1DL_TGACv1_062840_AA0220800.1	1D	494474975	494473608	1368	1368	100	100	0	.	.
chr1D_1	TRIAE_CS42_1DL_TGACv1_063461_AA0227530|TRIAE_CS42_1DL_TGACv1_063461_AA0227530.1	1D	494546859	494550647	3789	3789	100	100	0	GO:0016740, GO:0016301, GO:0005515, GO:0003824, GO:0019538, GO:0009987, GO:0008152, GO:0008150, GO:0006464, GO:0005488, GO:0003674, GO:0000166	nucleotide binding, molecular_function, catalytic activity, binding, protein binding, cellular protein modification process, biological_process, metabolic process, cellular process, kinase activity, transferase activity, protein metabolic process
chr1D_1	TRIAE_CS42_1DL_TGACv1_063461_AA0227520|TRIAE_CS42_1DL_TGACv1_063461_AA0227520.1;TRIAE_CS42_1DL_TGACv1_063461_AA0227520.5;TRIAE_CS42_1DL_TGACv1_063461_AA0227520.2;TRIAE_CS42_1DL_TGACv1_063461_AA0227520.3;TRIAE_CS42_1DL_TGACv1_063461_AA0227520.4	1D	494552159	494558005	5849	5847	99.9658	100	0	GO:0003674, GO:0005488	molecular_function, binding
chr1D_1	TRIAE_CS42_1DL_TGACv1_063461_AA0227510|TRIAE_CS42_1DL_TGACv1_063461_AA0227510.1;TRIAE_CS42_1DL_TGACv1_063461_AA0227510.3;TRIAE_CS42_1DL_TGACv1_063461_AA0227510.2	1D	494561957	494558757	3201	3201	100	100	0	.	.
chr1D_1	TRIAE_CS42_1DL_TGACv1_062329_AA0212710|TRIAE_CS42_1DL_TGACv1_062329_AA0212710.1	1D	494937412	494945080	7669	7669	100	100	0	GO:0005488, GO:0003674, GO:0000166	nucleotide binding, molecular_function, binding
chr1D_1	TRIAE_CS42_1DL_TGACv1_062889_AA0221390|TRIAE_CS42_1DL_TGACv1_062889_AA0221390.3;TRIAE_CS42_1DL_TGACv1_062889_AA0221390.2;TRIAE_CS42_1DL_TGACv1_062889_AA0221390.1	1D	495114040	495110886	3155	3155	100	100	0	GO:0003674, GO:0005488	molecular_function, binding
chr1D_1	TRIAE_CS42_1DL_TGACv1_062889_AA0221380|TRIAE_CS42_1DL_TGACv1_062889_AA0221380.1	1D	495127922	495124488	3435	3435	100	100	0	GO:0005623, GO:0005737, GO:0005575, GO:0005622, GO:0030234, GO:0003674	molecular_function, cellular_component, intracellular, cell, cytoplasm, enzyme regulator activity
chr2A_1	TRIAE_CS42_2AS_TGACv1_113596_AA0358300|TRIAE_CS42_2AS_TGACv1_113596_AA0358300.2;TRIAE_CS42_2AS_TGACv1_113596_AA0358300.1	2A	185125771	185127139	1369	1369	100	100	0	GO:0016020, GO:0015979, GO:0006091, GO:0009987, GO:0008150, GO:0008152, GO:0005575	cellular_component, generation of precursor metabolites and energy, biological_process, metabolic process, cellular process, photosynthesis, membrane
chr2A_1	TRIAE_CS42_2AS_TGACv1_113951_AA0362680|TRIAE_CS42_2AS_TGACv1_113951_AA0362680.1	2A	185264687	185266073	1904	1387	72.8466	100	0	GO:0003824, GO:0003674, GO:0005488, GO:0008152, GO:0008150	molecular_function, catalytic activity, binding, biological_process, metabolic process
chr2A_1	TRIAE_CS42_2AS_TGACv1_112690_AA0343520|TRIAE_CS42_2AS_TGACv1_112690_AA0343520.1	2A	185273179	185278183	5005	5005	100	100	0	GO:0006629, GO:0008150, GO:0008152, GO:0009987	lipid metabolic process, biological_process, metabolic process, cellular process
chr2A_1	TRIAE_CS42_2AS_TGACv1_112690_AA0343530|TRIAE_CS42_2AS_TGACv1_112690_AA0343530.1	2A	185284579	185286273	1695	1695	100	100	0	GO:0003674, GO:0003676, GO:0005488, GO:0003677	molecular_function, nucleic acid binding, DNA binding, binding
chr2A_1	TRIAE_CS42_2AS_TGACv1_112690_AA0343540|TRIAE_CS42_2AS_TGACv1_112690_AA0343540.1	2A	185365119	185362487	2633	2633	100	100	0	GO:0008152, GO:0009987, GO:0008150, GO:0019748, GO:0009056, GO:0003674, GO:0003824, GO:0005488, GO:0005576, GO:0005575	molecular_function, catalytic activity, binding, cellular_component, extracellular region, biological_process, metabolic process, catabolic process, cellular process, secondary metabolic process
chr2A_1	TRIAE_CS42_2AS_TGACv1_115169_AA0371290|TRIAE_CS42_2AS_TGACv1_115169_AA0371290.1	2A	185944225	185947593	3369	3369	100	100	0	.	.
chr2A_1	TRIAE_CS42_2AS_TGACv1_113822_AA0361060|TRIAE_CS42_2AS_TGACv1_113822_AA0361060.1	2A	186397951	186395457	2495	2495	100	100	0	.	.
chr2A_1	TRIAE_CS42_2AS_TGACv1_113822_AA0361090|TRIAE_CS42_2AS_TGACv1_113822_AA0361090.1	2A	186407140	186399620	7521	7521	100	100	0	GO:0016020, GO:0005575	cellular_component, membrane
chr2A_1	TRIAE_CS42_2AS_TGACv1_113822_AA0361110|TRIAE_CS42_2AS_TGACv1_113822_AA0361110.1	2A	186413999	186416042	2044	2044	100	100	0	.	.
chr2A_1	TRIAE_CS42_2AS_TGACv1_113822_AA0361130|TRIAE_CS42_2AS_TGACv1_113822_AA0361130.1;TRIAE_CS42_2AS_TGACv1_113822_AA0361130.3;TRIAE_CS42_2AS_TGACv1_113822_AA0361130.2	2A	186445516	186439517	6000	6000	100	100	0	GO:0003674, GO:0005488, GO:0005515	molecular_function, binding, protein binding
chr2A_1	TRIAE_CS42_2AS_TGACv1_112235_AA0333850|TRIAE_CS42_2AS_TGACv1_112235_AA0333850.1	2A	187203250	187204802	1553	1553	100	100	0	.	.
chr2A_1	TRIAE_CS42_2AS_TGACv1_112337_AA0335860|TRIAE_CS42_2AS_TGACv1_112337_AA0335860.1	2A	187310977	187308673	2305	2305	100	100	0	GO:0005215, GO:0005575, GO:0009987, GO:0016020, GO:0008150, GO:0006810, GO:0003674	molecular_function, transporter activity, cellular_component, transport, biological_process, cellular process, membrane
chr2A_1	TRIAE_CS42_2AS_TGACv1_112470_AA0338670|TRIAE_CS42_2AS_TGACv1_112470_AA0338670.4;TRIAE_CS42_2AS_TGACv1_112470_AA0338670.1;TRIAE_CS42_2AS_TGACv1_112470_AA0338670.2;TRIAE_CS42_2AS_TGACv1_112470_AA0338670.3	2A	187478715	187482797	4083	4083	100	100	0	GO:0005215, GO:0005575, GO:0003674, GO:0016020, GO:0009987, GO:0008150, GO:0006810	molecular_function, transporter activity, cellular_component, transport, biological_process, cellular process, membrane
chr2A_1	TRIAE_CS42_2AS_TGACv1_112834_AA0346010|TRIAE_CS42_2AS_TGACv1_112834_AA0346010.1	2A	187816702	187823149	6448	6448	100	100	0	.	.
chr2A_1	TRIAE_CS42_2AS_TGACv1_128249_AA0376150|TRIAE_CS42_2AS_TGACv1_128249_AA0376150.1	2A	187897052	187897685	634	634	100	100	0	.	.
chr2A_1	TRIAE_CS42_2AS_TGACv1_112314_AA0335200|TRIAE_CS42_2AS_TGACv1_112314_AA0335200.1	2A	187898995	187902575	3578	3582	100	99.11	0	GO:0003674, GO:0006139, GO:0006259, GO:0008150, GO:0008152, GO:0009987, GO:0016043, GO:0016787, GO:0003824, GO:0006950	molecular_function, catalytic activity, nucleobase-containing compound metabolic process, DNA metabolic process, response to stress, biological_process, metabolic process, cellular process, cellular component organization, hydrolase activity
chr2A_1	TRIAE_CS42_2AS_TGACv1_113886_AA0361900|TRIAE_CS42_2AS_TGACv1_113886_AA0361900.1	2A	187950299	187951787	1489	1489	100	100	0	GO:0005488, GO:0005515, GO:0003674	molecular_function, binding, protein binding
chr2A_1	TRIAE_CS42_2AS_TGACv1_113886_AA0361890|TRIAE_CS42_2AS_TGACv1_113886_AA0361890.1;TRIAE_CS42_2AS_TGACv1_113886_AA0361890.2	2A	187954261	187951972	2290	2290	100	100	0	GO:0005623, GO:0005622, GO:0005488, GO:0005575, GO:0016020, GO:0015979, GO:0009987, GO:0009579, GO:0008150, GO:0008152, GO:0003674, GO:0003824	molecular_function, catalytic activity, binding, cellular_component, intracellular, cell, biological_process, metabolic process, thylakoid, cellular process, photosynthesis, membrane
chr2A_1	TRIAE_CS42_2AS_TGACv1_113072_AA0350720|TRIAE_CS42_2AS_TGACv1_113072_AA0350720.1	2A	188602726	188606720	3995	3995	100	100	0	.	.
chr2A_1	TRIAE_CS42_2AS_TGACv1_112771_AA0344950|TRIAE_CS42_2AS_TGACv1_112771_AA0344950.1	2A	188899644	188898984	661	661	100	100	0	.	.
chr2A_1	TRIAE_CS42_2AS_TGACv1_112771_AA0344960|TRIAE_CS42_2AS_TGACv1_112771_AA0344960.1	2A	188903946	188905062	1117	1117	100	100	0	.	.
chr2A_1	TRIAE_CS42_U_TGACv1_720653_AA2168830|TRIAE_CS42_U_TGACv1_720653_AA2168830.1	2A	189814610	189814039	572	572	100	100	0	.	.
chr2A_1	TRIAE_CS42_2AS_TGACv1_112075_AA0329630|TRIAE_CS42_2AS_TGACv1_112075_AA0329630.1	2A	190210675	190206614	4062	4062	100	100	0	.	.
chr2A_1	TRIAE_CS42_2AS_TGACv1_113434_AA0356000|TRIAE_CS42_2AS_TGACv1_113434_AA0356000.3;TRIAE_CS42_2AS_TGACv1_113434_AA0356000.2;TRIAE_CS42_2AS_TGACv1_113434_AA0356000.1	2A	190318285	190314509	4749	3777	79.5325	100	0	GO:0005488, GO:0005515, GO:0003674	molecular_function, binding, protein binding
chr2A_1	TRIAE_CS42_2AS_TGACv1_112586_AA0341600|TRIAE_CS42_2AS_TGACv1_112586_AA0341600.1	2A	191636695	191639407	2713	2713	100	100	0	.	.
chr2A_1	TRIAE_CS42_2AS_TGACv1_114240_AA0365270|TRIAE_CS42_2AS_TGACv1_114240_AA0365270.1	2A	191897942	191896916	1032	1027	99.5155	100	0	.	.
chr2A_1	TRIAE_CS42_2AS_TGACv1_117045_AA0374330|TRIAE_CS42_2AS_TGACv1_117045_AA0374330.1	2A	191913786	191915703	1918	1918	100	100	0	GO:0005654, GO:0005634, GO:0008150, GO:0009987, GO:0008152, GO:0006139, GO:0009058, GO:0005575, GO:0005622, GO:0005623	cellular_component, intracellular, cell, nucleus, nucleoplasm, nucleobase-containing compound metabolic process, biological_process, metabolic process, biosynthetic process, cellular process
chr2A_1	TRIAE_CS42_2AS_TGACv1_112718_AA0343960|TRIAE_CS42_2AS_TGACv1_112718_AA0343960.1	2A	192074788	192067948	6841	6841	100	100	0	.	.
chr2A_1	TRIAE_CS42_U_TGACv1_640898_AA2078500|TRIAE_CS42_U_TGACv1_640898_AA2078500.1	2A	192192839	192196233	3395	3395	100	100	0	.	.
chr2A_1	TRIAE_CS42_U_TGACv1_640898_AA2078550|TRIAE_CS42_U_TGACv1_640898_AA2078550.1	2A	192247980	192250534	2555	2555	100	100	0	.	.
chr2A_1	TRIAE_CS42_2AS_TGACv1_114802_AA0369420|TRIAE_CS42_2AS_TGACv1_114802_AA0369420.1	2A	193546905	193548423	1519	1519	100	100	0	GO:0006464, GO:0007049, GO:0008150, GO:0008152, GO:0009987, GO:0019538, GO:0003674, GO:0005515, GO:0005488	molecular_function, binding, protein binding, cellular protein modification process, cell cycle, biological_process, metabolic process, cellular process, protein metabolic process
chr2A_1	TRIAE_CS42_2AS_TGACv1_114596_AA0368370|TRIAE_CS42_2AS_TGACv1_114596_AA0368370.1	2A	193704864	193708537	3674	3674	100	100	0	GO:0005575, GO:0016020	cellular_component, membrane
chr2A_1	TRIAE_CS42_2AS_TGACv1_114398_AA0366730|TRIAE_CS42_2AS_TGACv1_114398_AA0366730.1	2A	193728096	193727112	985	985	100	100	0	.	.
chr2A_1	TRIAE_CS42_2AS_TGACv1_114398_AA0366720|TRIAE_CS42_2AS_TGACv1_114398_AA0366720.1	2A	193734926	193733938	989	989	100	100	0	.	.
chr2A_1	TRIAE_CS42_2AS_TGACv1_112840_AA0346060|TRIAE_CS42_2AS_TGACv1_112840_AA0346060.3;TRIAE_CS42_2AS_TGACv1_112840_AA0346060.4;TRIAE_CS42_2AS_TGACv1_112840_AA0346060.1;TRIAE_CS42_2AS_TGACv1_112840_AA0346060.2	2A	193879532	193875070	4463	4463	100	100	0	GO:0005739, GO:0016020, GO:0005737, GO:0005623, GO:0005622, GO:0005575, GO:0006810, GO:0008150	cellular_component, intracellular, cell, cytoplasm, mitochondrion, transport, biological_process, membrane
chr2A_1	TRIAE_CS42_2AS_TGACv1_112322_AA0335310|TRIAE_CS42_2AS_TGACv1_112322_AA0335310.1	2A	194087876	194089890	2015	2015	100	100	0	.	.
chr2A_1	TRIAE_CS42_2AS_TGACv1_112322_AA0335300|TRIAE_CS42_2AS_TGACv1_112322_AA0335300.1	2A	194121866	194124629	2764	2764	100	100	0	GO:0016301, GO:0016740, GO:0005575, GO:0003824, GO:0016020, GO:0009856, GO:0009875, GO:0019538, GO:0009987, GO:0006464, GO:0008152, GO:0007154, GO:0000166, GO:0000003, GO:0008150, GO:0003674, GO:0005488	reproduction, nucleotide binding, molecular_function, catalytic activity, binding, cellular_component, cellular protein modification process, cell communication, biological_process, metabolic process, pollination, pollen-pistil interaction, cellular process, membrane, kinase activity, transferase activity, protein metabolic process
chr2A_1	TRIAE_CS42_2AS_TGACv1_112322_AA0335290|TRIAE_CS42_2AS_TGACv1_112322_AA0335290.1	2A	194132695	194128199	4497	4497	100	100	0	GO:0016740, GO:0016020, GO:0008150, GO:0008152, GO:0005975, GO:0009058, GO:0003674, GO:0003824, GO:0005575, GO:0009987	molecular_function, catalytic activity, cellular_component, carbohydrate metabolic process, biological_process, metabolic process, biosynthetic process, cellular process, membrane, transferase activity
chr2A_1	TRIAE_CS42_2AS_TGACv1_113659_AA0359050|TRIAE_CS42_2AS_TGACv1_113659_AA0359050.1	2A	194474734	194471142	3593	3593	100	100	0	GO:0003824, GO:0005575, GO:0009987, GO:0016020, GO:0016740, GO:0009058, GO:0005975, GO:0008150, GO:0008152, GO:0003674	molecular_function, catalytic activity, cellular_component, carbohydrate metabolic process, biological_process, metabolic process, biosynthetic process, cellular process, membrane, transferase activity
chr2A_1	TRIAE_CS42_2AS_TGACv1_114721_AA0369120|TRIAE_CS42_2AS_TGACv1_114721_AA0369120.2;TRIAE_CS42_2AS_TGACv1_114721_AA0369120.1	2A	194523587	194525621	2035	2035	100	100	0	.	.
chr2A_1	TRIAE_CS42_2AS_TGACv1_114721_AA0369110|TRIAE_CS42_2AS_TGACv1_114721_AA0369110.2;TRIAE_CS42_2AS_TGACv1_114721_AA0369110.1	2A	194538475	194539312	838	838	100	100	0	GO:0003674, GO:0005488	molecular_function, binding
chr2A_1	TRIAE_CS42_2AS_TGACv1_112790_AA0345230|TRIAE_CS42_2AS_TGACv1_112790_AA0345230.1	2A	194676317	194680461	4145	4145	100	100	0	GO:0016740, GO:0016020, GO:0016043, GO:0009987, GO:0005575, GO:0003824, GO:0003674, GO:0005975, GO:0008150, GO:0008152, GO:0009058	molecular_function, catalytic activity, cellular_component, carbohydrate metabolic process, biological_process, metabolic process, biosynthetic process, cellular process, membrane, cellular component organization, transferase activity
chr2A_1	TRIAE_CS42_2AS_TGACv1_112190_AA0332660|TRIAE_CS42_2AS_TGACv1_112190_AA0332660.2;TRIAE_CS42_2AS_TGACv1_112190_AA0332660.1	2A	194862771	194861940	832	832	100	100	0	GO:0005488, GO:0003674	molecular_function, binding
chr2A_1	TRIAE_CS42_2AS_TGACv1_112828_AA0345830|TRIAE_CS42_2AS_TGACv1_112828_AA0345830.1	2A	195309010	195314708	5699	5699	100	100	0	GO:0006950, GO:0008150	response to stress, biological_process
chr2A_1	TRIAE_CS42_2AS_TGACv1_114577_AA0368130|TRIAE_CS42_2AS_TGACv1_114577_AA0368130.6;TRIAE_CS42_2AS_TGACv1_114577_AA0368130.8;TRIAE_CS42_2AS_TGACv1_114577_AA0368130.7;TRIAE_CS42_2AS_TGACv1_114577_AA0368130.5;TRIAE_CS42_2AS_TGACv1_114577_AA0368130.2;TRIAE_CS42_2AS_TGACv1_114577_AA0368130.4;TRIAE_CS42_2AS_TGACv1_114577_AA0368130.1;TRIAE_CS42_2AS_TGACv1_114577_AA0368130.3;TRIAE_CS42_2AS_TGACv1_114577_AA0…	2A	195347468	195358480	11013	11013	100	100	0	GO:0000166, GO:0000003, GO:0008150, GO:0003674, GO:0005488, GO:0003824, GO:0016301, GO:0016740, GO:0005515, GO:0019538, GO:0007154, GO:0009875, GO:0009856, GO:0006464, GO:0009987, GO:0008152	reproduction, nucleotide binding, molecular_function, catalytic activity, binding, protein binding, cellular protein modification process, cell communication, biological_process, metabolic process, pollination, pollen-pistil interaction, cellular process, kinase activity, transferase activity, protein metabolic process
chr2A_1	TRIAE_CS42_2AS_TGACv1_114434_AA0367190|TRIAE_CS42_2AS_TGACv1_114434_AA0367190.3;TRIAE_CS42_2AS_TGACv1_114434_AA0367190.1;TRIAE_CS42_2AS_TGACv1_114434_AA0367190.2	2A	195644443	195649070	4628	4628	100	100	0	GO:0009875, GO:0009856, GO:0006464, GO:0009987, GO:0008152, GO:0007154, GO:0019538, GO:0003824, GO:0016301, GO:0016740, GO:0003674, GO:0005488, GO:0000166, GO:0008150, GO:0000003	reproduction, nucleotide binding, molecular_function, catalytic activity, binding, cellular protein modification process, cell communication, biological_process, metabolic process, pollination, pollen-pistil interaction, cellular process, kinase activity, transferase activity, protein metabolic process
chr2A_1	TRIAE_CS42_2AS_TGACv1_115004_AA0370400|TRIAE_CS42_2AS_TGACv1_115004_AA0370400.1	2A	195775352	195776357	1006	1006	100	100	0	GO:0005515, GO:0005488, GO:0003674	molecular_function, binding, protein binding
chr2A_1	TRIAE_CS42_2AS_TGACv1_115004_AA0370420|TRIAE_CS42_2AS_TGACv1_115004_AA0370420.1	2A	195788371	195783613	4759	4759	100	100	0	.	.
chr2A_1	TRIAE_CS42_2AS_TGACv1_112908_AA0347450|TRIAE_CS42_2AS_TGACv1_112908_AA0347450.1	2A	195807492	195809620	2129	2129	100	100	0	GO:0003674, GO:0005515, GO:0005488	molecular_function, binding, protein binding
chr2A_1	TRIAE_CS42_2AS_TGACv1_112908_AA0347430|TRIAE_CS42_2AS_TGACv1_112908_AA0347430.1	2A	195811696	195812661	1289	966	74.9418	100	0	.	.
chr2A_1	TRIAE_CS42_2AS_TGACv1_112908_AA0347440|TRIAE_CS42_2AS_TGACv1_112908_AA0347440.1	2A	195811823	195810382	1484	1442	97.1698	100	0	.	.
chr2A_1	TRIAE_CS42_2AS_TGACv1_114886_AA0369790|TRIAE_CS42_2AS_TGACv1_114886_AA0369790.12;TRIAE_CS42_2AS_TGACv1_114886_AA0369790.13;TRIAE_CS42_2AS_TGACv1_114886_AA0369790.10;TRIAE_CS42_2AS_TGACv1_114886_AA0369790.7;TRIAE_CS42_2AS_TGACv1_114886_AA0369790.11;TRIAE_CS42_2AS_TGACv1_114886_AA0369790.9;TRIAE_CS42_2AS_TGACv1_114886_AA0369790.4;TRIAE_CS42_2AS_TGACv1_114886_AA0369790.3;TRIAE_CS42_2AS_TGACv1_114886…	2A	196116988	196127038	10051	10051	100	100	0	GO:0005515, GO:0005488, GO:0003674	molecular_function, binding, protein binding
chr2A_1	TRIAE_CS42_2AS_TGACv1_113880_AA0361850|TRIAE_CS42_2AS_TGACv1_113880_AA0361850.1	2A	196207676	196206641	1036	1036	100	100	0	GO:0003674, GO:0005488	molecular_function, binding
chr2A_1	TRIAE_CS42_2AS_TGACv1_113880_AA0361840|TRIAE_CS42_2AS_TGACv1_113880_AA0361840.1	2A	196215101	196216499	1399	1399	100	100	0	GO:0005515, GO:0005488, GO:0003674	molecular_function, binding, protein binding
chr2A_1	TRIAE_CS42_2AS_TGACv1_113043_AA0350360|TRIAE_CS42_2AS_TGACv1_113043_AA0350360.1	2A	196512761	196512320	442	442	100	100	0	.	.
chr2A_1	TRIAE_CS42_2AS_TGACv1_113043_AA0350350|TRIAE_CS42_2AS_TGACv1_113043_AA0350350.1;TRIAE_CS42_2AS_TGACv1_113043_AA0350350.2	2A	196519259	196511635	7625	7625	100	100	0	GO:0000166, GO:0003676, GO:0005488, GO:0003674	nucleotide binding, molecular_function, nucleic acid binding, binding
chr2A_1	TRIAE_CS42_2AS_TGACv1_113043_AA0350340|TRIAE_CS42_2AS_TGACv1_113043_AA0350340.2;TRIAE_CS42_2AS_TGACv1_113043_AA0350340.1;TRIAE_CS42_2AS_TGACv1_113043_AA0350340.3	2A	196527839	196521285	6555	6555	100	100	0	GO:0005886, GO:0005794, GO:0005488, GO:0005215, GO:0003824, GO:0005575, GO:0005622, GO:0005623, GO:0005737, GO:0005773, GO:0016020, GO:0003674, GO:0016787, GO:0009987, GO:0006810, GO:0008150, GO:0009536	molecular_function, catalytic activity, transporter activity, binding, cellular_component, intracellular, cell, cytoplasm, vacuole, Golgi apparatus, plasma membrane, transport, biological_process, plastid, cellular process, membrane, hydrolase activity
chr2A_1	TRIAE_CS42_2AS_TGACv1_112616_AA0342330|TRIAE_CS42_2AS_TGACv1_112616_AA0342330.1	2A	197089904	197088036	1869	1869	100	100	0	GO:0003674, GO:0008150, GO:0000003, GO:0005488, GO:0005515, GO:0007275, GO:0009908, GO:0009791	reproduction, molecular_function, binding, protein binding, multicellular organismal development, biological_process, post-embryonic development, flower development
chr2A_1	TRIAE_CS42_2AS_TGACv1_112323_AA0335320|TRIAE_CS42_2AS_TGACv1_112323_AA0335320.1	2A	197211574	197218295	6722	6722	100	100	0	.	.
chr2A_1	TRIAE_CS42_2AS_TGACv1_112323_AA0335340|TRIAE_CS42_2AS_TGACv1_112323_AA0335340.1	2A	197226524	197227084	561	561	100	100	0	GO:0005575, GO:0016020	cellular_component, membrane
chr2A_1	TRIAE_CS42_2AS_TGACv1_112323_AA0335350|TRIAE_CS42_2AS_TGACv1_112323_AA0335350.1	2A	197248032	197249882	1851	1851	100	100	0	.	.
chr2A_1	TRIAE_CS42_2AS_TGACv1_114537_AA0367870|TRIAE_CS42_2AS_TGACv1_114537_AA0367870.1	2A	197540598	197550049	9452	9452	100	100	0	GO:0003674, GO:0003676, GO:0005488	molecular_function, nucleic acid binding, binding
chr2A_1	TRIAE_CS42_2AS_TGACv1_114537_AA0367880|TRIAE_CS42_2AS_TGACv1_114537_AA0367880.1	2A	197550418	197553498	3081	3081	100	100	0	.	.
chr2A_1	TRIAE_CS42_2AS_TGACv1_114537_AA0367910|TRIAE_CS42_2AS_TGACv1_114537_AA0367910.1	2A	197566417	197563734	2684	2684	100	100	0	GO:0005622, GO:0005737, GO:0005623, GO:0005575, GO:0008150, GO:0008152, GO:0009987, GO:0009056, GO:0003674, GO:0003824	molecular_function, catalytic activity, cellular_component, intracellular, cell, cytoplasm, biological_process, metabolic process, catabolic process, cellular process
chr2A_1	TRIAE_CS42_2AS_TGACv1_114273_AA0365680|TRIAE_CS42_2AS_TGACv1_114273_AA0365680.1	2A	197681932	197679487	2446	2446	100	100	0	GO:0003674, GO:0005515, GO:0005488	molecular_function, binding, protein binding
chr2A_1	TRIAE_CS42_2AS_TGACv1_112778_AA0345130|TRIAE_CS42_2AS_TGACv1_112778_AA0345130.1;TRIAE_CS42_2AS_TGACv1_112778_AA0345130.2	2A	197793081	197790243	2839	2839	100	100	0	.	.
chr2A_1	TRIAE_CS42_2AS_TGACv1_112928_AA0347980|TRIAE_CS42_2AS_TGACv1_112928_AA0347980.1	2A	197924424	197925108	685	685	100	100	0	.	.
chr2A_1	TRIAE_CS42_2AS_TGACv1_112976_AA0348950|TRIAE_CS42_2AS_TGACv1_112976_AA0348950.1	2A	198023662	198025496	1835	1835	100	100	0	.	.
chr2A_1	TRIAE_CS42_2AS_TGACv1_112870_AA0346330|TRIAE_CS42_2AS_TGACv1_112870_AA0346330.1	2A	198198691	198195450	3242	3242	100	100	0	.	.
chr2A_1	TRIAE_CS42_2AS_TGACv1_112744_AA0344440|TRIAE_CS42_2AS_TGACv1_112744_AA0344440.1	2A	198743443	198745717	2275	2275	100	100	0	GO:0005575, GO:0016020	cellular_component, membrane
chr2A_1	TRIAE_CS42_2AS_TGACv1_112858_AA0346220|TRIAE_CS42_2AS_TGACv1_112858_AA0346220.1;TRIAE_CS42_2AS_TGACv1_112858_AA0346220.2	2A	198853926	198856221	2296	2296	100	100	0	.	.
chr2A_1	TRIAE_CS42_2AS_TGACv1_114346_AA0366290|TRIAE_CS42_2AS_TGACv1_114346_AA0366290.1	2A	199028839	199031802	3448	2964	85.9629	100	0	.	.
chr2A_1	TRIAE_CS42_2AS_TGACv1_114346_AA0366300|TRIAE_CS42_2AS_TGACv1_114346_AA0366300.1;TRIAE_CS42_2AS_TGACv1_114346_AA0366300.2;TRIAE_CS42_2AS_TGACv1_114346_AA0366300.3	2A	199034082	199032117	1966	1966	100	100	0	.	.
chr2A_1	TRIAE_CS42_2AS_TGACv1_114934_AA0370020|TRIAE_CS42_2AS_TGACv1_114934_AA0370020.1	2A	199086461	199081281	5181	5181	100	100	0	GO:0003824, GO:0003674, GO:0016787	molecular_function, catalytic activity, hydrolase activity
chr2A_1	TRIAE_CS42_2AS_TGACv1_114934_AA0370010|TRIAE_CS42_2AS_TGACv1_114934_AA0370010.1	2A	199086740	199088363	1624	1624	100	100	0	GO:0005575, GO:0005840, GO:0005622, GO:0005737, GO:0005623, GO:0003674, GO:0005198, GO:0009987, GO:0019538, GO:0009058, GO:0008152, GO:0006412, GO:0008150	molecular_function, structural molecule activity, cellular_component, intracellular, cell, cytoplasm, ribosome, translation, biological_process, metabolic process, biosynthetic process, cellular process, protein metabolic process
chr2A_1	TRIAE_CS42_2AS_TGACv1_115251_AA0371660|TRIAE_CS42_2AS_TGACv1_115251_AA0371660.2;TRIAE_CS42_2AS_TGACv1_115251_AA0371660.1;TRIAE_CS42_2AS_TGACv1_115251_AA0371660.3	2A	199100052	199105274	5223	5223	100	100	0	GO:0005575, GO:0005623, GO:0005737, GO:0005622, GO:0003676, GO:0003674, GO:0005488, GO:0008135, GO:0003723, GO:0006412, GO:0008150, GO:0009987, GO:0016043, GO:0019538, GO:0009058, GO:0008152	molecular_function, nucleic acid binding, RNA binding, binding, cellular_component, intracellular, cell, cytoplasm, translation, translation factor activity, RNA binding, biological_process, metabolic process, biosynthetic process, cellular process, cellular component organization, protein metabolic process
chr2A_1	TRIAE_CS42_2AS_TGACv1_112306_AA0335170|TRIAE_CS42_2AS_TGACv1_112306_AA0335170.1;TRIAE_CS42_2AS_TGACv1_112306_AA0335170.2	2A	199276230	199272528	3703	3703	100	100	0	.	.
chr2A_1	TRIAE_CS42_2AS_TGACv1_112516_AA0339760|TRIAE_CS42_2AS_TGACv1_112516_AA0339760.1	2A	199586773	199582814	4610	3960	85.9002	100	0	GO:0008135, GO:0003723, GO:0003674, GO:0003676, GO:0005488, GO:0009987, GO:0019538, GO:0006412, GO:0008150, GO:0008152, GO:0009058	molecular_function, nucleic acid binding, RNA binding, binding, translation, translation factor activity, RNA binding, biological_process, metabolic process, biosynthetic process, cellular process, protein metabolic process
chr2A_1	TRIAE_CS42_2AS_TGACv1_113065_AA0350660|TRIAE_CS42_2AS_TGACv1_113065_AA0350660.1	2A	199716616	199713297	4647	3320	71.4439	100	0	GO:0003824, GO:0016740, GO:0016301, GO:0019538, GO:0006464, GO:0008152, GO:0009987, GO:0008150, GO:0030246, GO:0000166, GO:0005488, GO:0003674	nucleotide binding, molecular_function, catalytic activity, binding, cellular protein modification process, biological_process, metabolic process, cellular process, kinase activity, transferase activity, protein metabolic process, carbohydrate binding
chr2A_1	TRIAE_CS42_2AS_TGACv1_113065_AA0350650|TRIAE_CS42_2AS_TGACv1_113065_AA0350650.1	2A	199729130	199726841	2290	2290	100	100	0	GO:0019538, GO:0030246, GO:0016020, GO:0009987, GO:0008150, GO:0008152, GO:0006464, GO:0005575, GO:0003824, GO:0016301, GO:0016740, GO:0003674, GO:0005488, GO:0000166	nucleotide binding, molecular_function, catalytic activity, binding, cellular_component, cellular protein modification process, biological_process, metabolic process, cellular process, membrane, kinase activity, transferase activity, protein metabolic process, carbohydrate binding
chr2A_1	TRIAE_CS42_2AS_TGACv1_115051_AA0370670|TRIAE_CS42_2AS_TGACv1_115051_AA0370670.1	2A	199800222	199795818	4405	4405	100	100	0	GO:0003674, GO:0003824, GO:0016787, GO:0006629, GO:0008150, GO:0009987, GO:0008152, GO:0009058	molecular_function, catalytic activity, lipid metabolic process, biological_process, metabolic process, biosynthetic process, cellular process, hydrolase activity
chr2A_1	TRIAE_CS42_2AS_TGACv1_112732_AA0344280|TRIAE_CS42_2AS_TGACv1_112732_AA0344280.1	2A	200174183	200175181	999	999	100	100	0	.	.
chr2A_1	TRIAE_CS42_2AS_TGACv1_113113_AA0351370|TRIAE_CS42_2AS_TGACv1_113113_AA0351370.2;TRIAE_CS42_2AS_TGACv1_113113_AA0351370.1	2A	200619187	200626162	6976	6976	100	100	0	.	.
chr2A_1	TRIAE_CS42_2AS_TGACv1_113113_AA0351380|TRIAE_CS42_2AS_TGACv1_113113_AA0351380.2;TRIAE_CS42_2AS_TGACv1_113113_AA0351380.1	2A	200627276	200626241	1036	1036	100	100	0	GO:0003677, GO:0003674, GO:0005623, GO:0005575, GO:0005622, GO:0003676, GO:0005488, GO:0005515, GO:0005634	molecular_function, nucleic acid binding, DNA binding, binding, protein binding, cellular_component, intracellular, cell, nucleus
chr2A_1	TRIAE_CS42_2AS_TGACv1_113260_AA0353610|TRIAE_CS42_2AS_TGACv1_113260_AA0353610.1	2A	200898600	200902250	3651	3651	100	100	0	GO:0003674, GO:0003676, GO:0005488, GO:0006139, GO:0008152, GO:0008150, GO:0006259, GO:0009987	molecular_function, nucleic acid binding, binding, nucleobase-containing compound metabolic process, DNA metabolic process, biological_process, metabolic process, cellular process
chr2A_1	TRIAE_CS42_2AS_TGACv1_113985_AA0363050|TRIAE_CS42_2AS_TGACv1_113985_AA0363050.1;TRIAE_CS42_2AS_TGACv1_113985_AA0363050.2	2A	202036942	202042280	6259	5339	85.3012	100	0	GO:0009987, GO:0019538, GO:0008152, GO:0009058, GO:0006412, GO:0008150, GO:0003674, GO:0005198, GO:0005622, GO:0005737, GO:0005623, GO:0005575, GO:0005840	molecular_function, structural molecule activity, cellular_component, intracellular, cell, cytoplasm, ribosome, translation, biological_process, metabolic process, biosynthetic process, cellular process, protein metabolic process
chr2A_1	TRIAE_CS42_2AS_TGACv1_113985_AA0363060|TRIAE_CS42_2AS_TGACv1_113985_AA0363060.2;TRIAE_CS42_2AS_TGACv1_113985_AA0363060.1	2A	202043591	202042181	1411	1411	100	100	0	GO:0005575, GO:0005622, GO:0005488, GO:0005623, GO:0003674, GO:0009987, GO:0015979, GO:0016020, GO:0009579, GO:0008152, GO:0008150	molecular_function, binding, cellular_component, intracellular, cell, biological_process, metabolic process, thylakoid, cellular process, photosynthesis, membrane
chr2A_1	TRIAE_CS42_2AS_TGACv1_113985_AA0363070|TRIAE_CS42_2AS_TGACv1_113985_AA0363070.1;TRIAE_CS42_2AS_TGACv1_113985_AA0363070.2	2A	202050571	202047223	3349	3349	100	100	0	GO:0003674, GO:0005975, GO:0008150, GO:0008152, GO:0009056, GO:0016787, GO:0003824	molecular_function, catalytic activity, carbohydrate metabolic process, biological_process, metabolic process, catabolic process, hydrolase activity
chr2A_1	TRIAE_CS42_2AS_TGACv1_113985_AA0363090|TRIAE_CS42_2AS_TGACv1_113985_AA0363090.2;TRIAE_CS42_2AS_TGACv1_113985_AA0363090.1	2A	202070150	202066999	3152	3152	100	100	0	GO:0003824, GO:0016787, GO:0003674, GO:0005975, GO:0008150, GO:0008152, GO:0009056	molecular_function, catalytic activity, carbohydrate metabolic process, biological_process, metabolic process, catabolic process, hydrolase activity
chr2A_1	TRIAE_CS42_2AS_TGACv1_112070_AA0329290|TRIAE_CS42_2AS_TGACv1_112070_AA0329290.1	2A	202211326	202213433	2108	2108	100	100	0	.	.
chr2A_1	TRIAE_CS42_2AS_TGACv1_112268_AA0334520|TRIAE_CS42_2AS_TGACv1_112268_AA0334520.1	2A	202872529	202877446	5039	4918	97.5987	100	0	GO:0003674, GO:0005488, GO:0005515	molecular_function, binding, protein binding
chr2A_1	TRIAE_CS42_2AS_TGACv1_112268_AA0334510|TRIAE_CS42_2AS_TGACv1_112268_AA0334510.1;TRIAE_CS42_2AS_TGACv1_112268_AA0334510.2	2A	202879427	202878355	1073	1073	100	100	0	GO:0003674	molecular_function
chr2A_1	TRIAE_CS42_2AS_TGACv1_112268_AA0334500|TRIAE_CS42_2AS_TGACv1_112268_AA0334500.2;TRIAE_CS42_2AS_TGACv1_112268_AA0334500.1	2A	202887369	202883627	3743	3743	100	100	0	GO:0000166, GO:0003674, GO:0005488, GO:0009987, GO:0019538, GO:0008152, GO:0006464, GO:0008150, GO:0016740, GO:0016301, GO:0003824	nucleotide binding, molecular_function, catalytic activity, binding, cellular protein modification process, biological_process, metabolic process, cellular process, kinase activity, transferase activity, protein metabolic process
chr2A_1	TRIAE_CS42_2AS_TGACv1_112867_AA0346310|TRIAE_CS42_2AS_TGACv1_112867_AA0346310.1	2A	203001931	203003574	1644	1644	100	100	0	GO:0003674, GO:0016740, GO:0003824	molecular_function, catalytic activity, transferase activity
chr2A_1	TRIAE_CS42_2AS_TGACv1_112867_AA0346320|TRIAE_CS42_2AS_TGACv1_112867_AA0346320.1	2A	203009930	203003605	6326	6326	100	100	0	GO:0009987, GO:0016043, GO:0006810, GO:0008150, GO:0005622, GO:0005737, GO:0005739, GO:0016020, GO:0005623, GO:0005575	cellular_component, intracellular, cell, cytoplasm, mitochondrion, transport, biological_process, cellular process, membrane, cellular component organization
chr2A_1	TRIAE_CS42_2AS_TGACv1_112673_AA0343120|TRIAE_CS42_2AS_TGACv1_112673_AA0343120.1	2A	203226789	203229233	2445	2445	100	100	0	GO:0003674, GO:0003824, GO:0016787, GO:0005975, GO:0008150, GO:0008152	molecular_function, catalytic activity, carbohydrate metabolic process, biological_process, metabolic process, hydrolase activity
chr2A_1	TRIAE_CS42_2AS_TGACv1_112673_AA0343130|TRIAE_CS42_2AS_TGACv1_112673_AA0343130.1	2A	203258407	203254794	3614	3614	100	100	0	GO:0003674, GO:0005488, GO:0000166, GO:0005575, GO:0016740, GO:0016301, GO:0003824, GO:0008150, GO:0008152, GO:0009987, GO:0006464, GO:0019538, GO:0016020	nucleotide binding, molecular_function, catalytic activity, binding, cellular_component, cellular protein modification process, biological_process, metabolic process, cellular process, membrane, kinase activity, transferase activity, protein metabolic process
chr2A_1	TRIAE_CS42_2AS_TGACv1_112673_AA0343140|TRIAE_CS42_2AS_TGACv1_112673_AA0343140.1	2A	203260448	203263450	3003	3003	100	100	0	GO:0005488, GO:0003674, GO:0000166, GO:0006464, GO:0009987, GO:0008150, GO:0008152, GO:0019538, GO:0003824, GO:0016301, GO:0016740	nucleotide binding, molecular_function, catalytic activity, binding, cellular protein modification process, biological_process, metabolic process, cellular process, kinase activity, transferase activity, protein metabolic process
chr2A_1	TRIAE_CS42_2AS_TGACv1_112673_AA0343170|TRIAE_CS42_2AS_TGACv1_112673_AA0343170.2;TRIAE_CS42_2AS_TGACv1_112673_AA0343170.1	2A	203314542	203310463	4130	4080	98.7893	100	0	.	.
chr2A_1	TRIAE_CS42_2AS_TGACv1_112673_AA0343190|TRIAE_CS42_2AS_TGACv1_112673_AA0343190.1	2A	203321982	203317880	4103	4103	100	100	0	GO:0008152, GO:0008150, GO:0006464, GO:0009987, GO:0019538, GO:0016740, GO:0016301, GO:0003824, GO:0003674, GO:0005488, GO:0000166	nucleotide binding, molecular_function, catalytic activity, binding, cellular protein modification process, biological_process, metabolic process, cellular process, kinase activity, transferase activity, protein metabolic process
chr2A_1	TRIAE_CS42_2AS_TGACv1_112646_AA0342860|TRIAE_CS42_2AS_TGACv1_112646_AA0342860.1	2A	203465287	203456930	8358	8358	100	100	0	GO:0003824, GO:0016740, GO:0016301, GO:0000166, GO:0003674, GO:0005488, GO:0019538, GO:0008152, GO:0009987, GO:0008150, GO:0006464	nucleotide binding, molecular_function, catalytic activity, binding, cellular protein modification process, biological_process, metabolic process, cellular process, kinase activity, transferase activity, protein metabolic process
chr2A_1	TRIAE_CS42_2AS_TGACv1_114425_AA0367130|TRIAE_CS42_2AS_TGACv1_114425_AA0367130.1	2A	203727238	203718655	8584	8584	100	100	0	GO:0016740, GO:0016301, GO:0003824, GO:0019538, GO:0008150, GO:0008152, GO:0009987, GO:0006464, GO:0003674, GO:0005488, GO:0000166	nucleotide binding, molecular_function, catalytic activity, binding, cellular protein modification process, biological_process, metabolic process, cellular process, kinase activity, transferase activity, protein metabolic process
chr2A_1	TRIAE_CS42_2AS_TGACv1_115590_AA0372680|TRIAE_CS42_2AS_TGACv1_115590_AA0372680.1	2A	203766432	203757069	11235	9364	83.3467	100	0	GO:0005488, GO:0003674, GO:0000166, GO:0016740, GO:0016301, GO:0003824, GO:0009987, GO:0006464, GO:0008152, GO:0008150, GO:0019538	nucleotide binding, molecular_function, catalytic activity, binding, cellular protein modification process, biological_process, metabolic process, cellular process, kinase activity, transferase activity, protein metabolic process
chr2A_1	TRIAE_CS42_2AS_TGACv1_113918_AA0362410|TRIAE_CS42_2AS_TGACv1_113918_AA0362410.1	2A	203906243	203902709	3535	3535	100	100	0	GO:0019538, GO:0008152, GO:0006464, GO:0009987, GO:0008150, GO:0016301, GO:0016740, GO:0003824, GO:0003674, GO:0005488, GO:0000166	nucleotide binding, molecular_function, catalytic activity, binding, cellular protein modification process, biological_process, metabolic process, cellular process, kinase activity, transferase activity, protein metabolic process
chr2A_1	TRIAE_CS42_2AS_TGACv1_112173_AA0332400|TRIAE_CS42_2AS_TGACv1_112173_AA0332400.1	2A	204195989	204190431	5559	5559	100	100	0	GO:0003824, GO:0016301, GO:0016740, GO:0000166, GO:0005488, GO:0003674, GO:0009987, GO:0019538, GO:0006464, GO:0008152, GO:0008150	nucleotide binding, molecular_function, catalytic activity, binding, cellular protein modification process, biological_process, metabolic process, cellular process, kinase activity, transferase activity, protein metabolic process
chr2A_1	TRIAE_CS42_2AS_TGACv1_112913_AA0347580|TRIAE_CS42_2AS_TGACv1_112913_AA0347580.1	2A	204883920	204882976	945	945	100	100	0	.	.
chr2A_1	TRIAE_CS42_2AS_TGACv1_112913_AA0347570|TRIAE_CS42_2AS_TGACv1_112913_AA0347570.1	2A	204888308	204885067	3242	3242	100	100	0	GO:0000166, GO:0005488, GO:0003674, GO:0003824, GO:0016740, GO:0016301, GO:0019538, GO:0008150, GO:0008152, GO:0009987, GO:0006464	nucleotide binding, molecular_function, catalytic activity, binding, cellular protein modification process, biological_process, metabolic process, cellular process, kinase activity, transferase activity, protein metabolic process
chr2A_1	TRIAE_CS42_2AS_TGACv1_112913_AA0347560|TRIAE_CS42_2AS_TGACv1_112913_AA0347560.1	2A	204929623	204931338	1716	1716	100	100	0	GO:0019538, GO:0008152, GO:0008150, GO:0003674, GO:0016787, GO:0003824	molecular_function, catalytic activity, biological_process, metabolic process, hydrolase activity, protein metabolic process
chr2A_1	TRIAE_CS42_2AS_TGACv1_114294_AA0365950|TRIAE_CS42_2AS_TGACv1_114294_AA0365950.1	2A	204993062	204994729	1668	1668	100	100	0	GO:0003824, GO:0016787, GO:0008152, GO:0008150, GO:0019538, GO:0003674	molecular_function, catalytic activity, biological_process, metabolic process, hydrolase activity, protein metabolic process
chr2A_1	TRIAE_CS42_2AS_TGACv1_114294_AA0365960|TRIAE_CS42_2AS_TGACv1_114294_AA0365960.1;TRIAE_CS42_2AS_TGACv1_114294_AA0365960.2	2A	205011451	205012771	1321	1321	100	100	0	.	.
chr2A_1	TRIAE_CS42_2AS_TGACv1_112437_AA0337990|TRIAE_CS42_2AS_TGACv1_112437_AA0337990.1	2A	205130171	205132100	1930	1930	100	100	0	GO:0003674, GO:0008150, GO:0008152, GO:0019538, GO:0003824, GO:0016787	molecular_function, catalytic activity, biological_process, metabolic process, hydrolase activity, protein metabolic process
chr2A_1	TRIAE_CS42_2AS_TGACv1_112437_AA0337980|TRIAE_CS42_2AS_TGACv1_112437_AA0337980.2;TRIAE_CS42_2AS_TGACv1_112437_AA0337980.1	2A	205138213	205134034	5135	4180	81.4021	99.81	0	GO:0003674, GO:0005515, GO:0005488	molecular_function, binding, protein binding
chr2A_1	TRIAE_CS42_2AS_TGACv1_112437_AA0337950|TRIAE_CS42_2AS_TGACv1_112437_AA0337950.1	2A	205209009	205200455	8555	8555	100	100	0	GO:0005622, GO:0005575, GO:0005623, GO:0005634	cellular_component, intracellular, cell, nucleus
chr2A_1	TRIAE_CS42_2AS_TGACv1_112437_AA0337930|TRIAE_CS42_2AS_TGACv1_112437_AA0337930.1	2A	205219179	205218214	966	966	100	100	0	.	.
chr2A_1	TRIAE_CS42_2AS_TGACv1_114407_AA0366800|TRIAE_CS42_2AS_TGACv1_114407_AA0366800.1	2A	205487382	205490518	3137	3137	100	100	0	.	.
chr2A_1	TRIAE_CS42_2AS_TGACv1_114407_AA0366810|TRIAE_CS42_2AS_TGACv1_114407_AA0366810.1;TRIAE_CS42_2AS_TGACv1_114407_AA0366810.2	2A	205495202	205490370	4833	4833	100	100	0	GO:0009536, GO:0000166, GO:0005488, GO:0003674, GO:0003824, GO:0005575, GO:0005622, GO:0005737, GO:0005623, GO:0016740, GO:0016301	nucleotide binding, molecular_function, catalytic activity, binding, cellular_component, intracellular, cell, cytoplasm, plastid, kinase activity, transferase activity
chr2A_1	TRIAE_CS42_2AS_TGACv1_112504_AA0339490|TRIAE_CS42_2AS_TGACv1_112504_AA0339490.1	2A	205910859	205912619	1846	1761	95.3954	100	0	GO:0003674, GO:0005488, GO:0005515	molecular_function, binding, protein binding
chr2A_1	TRIAE_CS42_2AS_TGACv1_112504_AA0339480|TRIAE_CS42_2AS_TGACv1_112504_AA0339480.1	2A	205915686	205914054	1891	1633	86.3564	100	0	.	.
chr2A_1	TRIAE_CS42_2AS_TGACv1_112504_AA0339470|TRIAE_CS42_2AS_TGACv1_112504_AA0339470.4;TRIAE_CS42_2AS_TGACv1_112504_AA0339470.3;TRIAE_CS42_2AS_TGACv1_112504_AA0339470.1;TRIAE_CS42_2AS_TGACv1_112504_AA0339470.2	2A	205915933	205925138	11809	9206	77.9575	100	0	GO:0005623, GO:0005634, GO:0005488, GO:0003824, GO:0005575, GO:0005622, GO:0005515, GO:0003674, GO:0016787, GO:0008152, GO:0006139, GO:0008150, GO:0006950, GO:0009987, GO:0006259	molecular_function, catalytic activity, binding, protein binding, cellular_component, intracellular, cell, nucleus, nucleobase-containing compound metabolic process, DNA metabolic process, response to stress, biological_process, metabolic process, cellular process, hydrolase activity
chr2A_1	TRIAE_CS42_2AS_TGACv1_114965_AA0370250|TRIAE_CS42_2AS_TGACv1_114965_AA0370250.1	2A	206115820	206118099	2280	2280	100	100	0	GO:0006412, GO:0008150, GO:0008152, GO:0009058, GO:0009987, GO:0019538, GO:0008135, GO:0003723, GO:0003676, GO:0005488, GO:0003674	molecular_function, nucleic acid binding, RNA binding, binding, translation, translation factor activity, RNA binding, biological_process, metabolic process, biosynthetic process, cellular process, protein metabolic process
chr2A_1	TRIAE_CS42_2AS_TGACv1_116387_AA0373890|TRIAE_CS42_2AS_TGACv1_116387_AA0373890.1	2A	206306802	206304578	2225	2225	100	100	0	GO:0016740, GO:0003674, GO:0030312, GO:0005576, GO:0005618, GO:0005623, GO:0005575, GO:0003824, GO:0008152, GO:0009987, GO:0008150, GO:0005975, GO:0016787	molecular_function, catalytic activity, cellular_component, extracellular region, cell wall, cell, carbohydrate metabolic process, biological_process, metabolic process, cellular process, transferase activity, hydrolase activity, external encapsulating structure
chr2A_1	TRIAE_CS42_2AS_TGACv1_113828_AA0361190|TRIAE_CS42_2AS_TGACv1_113828_AA0361190.2;TRIAE_CS42_2AS_TGACv1_113828_AA0361190.1	2A	206403978	206406513	2536	2536	100	100	0	GO:0003674, GO:0003824, GO:0008152, GO:0009987, GO:0008150	molecular_function, catalytic activity, biological_process, metabolic process, cellular process
chr2A_1	TRIAE_CS42_2AS_TGACv1_113828_AA0361200|TRIAE_CS42_2AS_TGACv1_113828_AA0361200.1	2A	206413030	206409575	3456	3456	100	100	0	GO:0016043, GO:0016020, GO:0009987, GO:0008150, GO:0006810, GO:0005575, GO:0005623, GO:0005488, GO:0005515, GO:0005622, GO:0003674	molecular_function, binding, protein binding, cellular_component, intracellular, cell, transport, biological_process, cellular process, membrane, cellular component organization
chr2A_1	TRIAE_CS42_2AS_TGACv1_113875_AA0361800|TRIAE_CS42_2AS_TGACv1_113875_AA0361800.1	2A	206447045	206442564	5005	4482	89.5504	100	0	GO:0003674, GO:0005488, GO:0005515	molecular_function, binding, protein binding
chr2A_1	TRIAE_CS42_2AS_TGACv1_112343_AA0336050|TRIAE_CS42_2AS_TGACv1_112343_AA0336050.1	2A	206858604	206853065	5540	5540	100	100	0	.	.
chr2A_1	TRIAE_CS42_2AS_TGACv1_112072_AA0329560|TRIAE_CS42_2AS_TGACv1_112072_AA0329560.1	2A	207053153	207055837	2685	2685	100	100	0	GO:0005575, GO:0005215, GO:0003674, GO:0016020, GO:0009987, GO:0006810, GO:0008150	molecular_function, transporter activity, cellular_component, transport, biological_process, cellular process, membrane
chr2A_1	TRIAE_CS42_2AS_TGACv1_114156_AA0364480|TRIAE_CS42_2AS_TGACv1_114156_AA0364480.1	2A	207476627	207478812	2186	2186	100	100	0	GO:0016020, GO:0009987, GO:0006810, GO:0008150, GO:0005575, GO:0005215, GO:0003674	molecular_function, transporter activity, cellular_component, transport, biological_process, cellular process, membrane
chr2A_1	TRIAE_CS42_2AS_TGACv1_114156_AA0364490|TRIAE_CS42_2AS_TGACv1_114156_AA0364490.1	2A	207487415	207488622	1208	1208	100	100	0	GO:0016020, GO:0005575	cellular_component, membrane
chr2A_1	TRIAE_CS42_2AS_TGACv1_122626_AA0375460|TRIAE_CS42_2AS_TGACv1_122626_AA0375460.1	2A	207564876	207563224	1650	1653	100	99.76	0	.	.
chr2A_1	TRIAE_CS42_2AS_TGACv1_114000_AA0363290|TRIAE_CS42_2AS_TGACv1_114000_AA0363290.1	2A	207596000	207590897	7027	5104	72.6341	100	0	GO:0008150, GO:0019725, GO:0009987	biological_process, cellular process, cellular homeostasis
chr2A_1	TRIAE_CS42_2AS_TGACv1_114000_AA0363280|TRIAE_CS42_2AS_TGACv1_114000_AA0363280.2;TRIAE_CS42_2AS_TGACv1_114000_AA0363280.3;TRIAE_CS42_2AS_TGACv1_114000_AA0363280.5;TRIAE_CS42_2AS_TGACv1_114000_AA0363280.1;TRIAE_CS42_2AS_TGACv1_114000_AA0363280.4	2A	207596001	207590897	7136	5105	71.5387	100	0	GO:0019725, GO:0009987, GO:0008150	biological_process, cellular process, cellular homeostasis
chr2A_1	TRIAE_CS42_2AS_TGACv1_114731_AA0369190|TRIAE_CS42_2AS_TGACv1_114731_AA0369190.1	2A	207654798	207653591	1208	1208	100	100	0	.	.
chr2A_1	TRIAE_CS42_2AS_TGACv1_112483_AA0338910|TRIAE_CS42_2AS_TGACv1_112483_AA0338910.1;TRIAE_CS42_2AS_TGACv1_112483_AA0338910.2	2A	208109208	208111550	2343	2343	100	100	0	GO:0005215, GO:0005575, GO:0003674, GO:0016020, GO:0006810, GO:0008150	molecular_function, transporter activity, cellular_component, transport, biological_process, membrane
chr2A_1	TRIAE_CS42_2AS_TGACv1_112643_AA0342800|TRIAE_CS42_2AS_TGACv1_112643_AA0342800.1	2A	208242768	208243850	1083	1083	100	100	0	.	.
chr2A_1	TRIAE_CS42_2AS_TGACv1_112127_AA0331080|TRIAE_CS42_2AS_TGACv1_112127_AA0331080.1	2A	208550715	208551271	557	557	100	100	0	GO:0003674, GO:0003676, GO:0005488	molecular_function, nucleic acid binding, binding
chr2A_1	TRIAE_CS42_2AS_TGACv1_112095_AA0330180|TRIAE_CS42_2AS_TGACv1_112095_AA0330180.1	2A	209181259	209185787	4529	4529	100	100	0	GO:0006139, GO:0008150, GO:0008152, GO:0009987, GO:0006259, GO:0003676, GO:0005488, GO:0003674	molecular_function, nucleic acid binding, binding, nucleobase-containing compound metabolic process, DNA metabolic process, biological_process, metabolic process, cellular process
chr2A_1	TRIAE_CS42_2AS_TGACv1_112095_AA0330150|TRIAE_CS42_2AS_TGACv1_112095_AA0330150.1	2A	209209186	209205672	3515	3515	100	100	0	GO:0000166, GO:0003674, GO:0005488, GO:0007165, GO:0009987, GO:0007154, GO:0008150	nucleotide binding, molecular_function, binding, cell communication, signal transduction, biological_process, cellular process
chr2A_1	TRIAE_CS42_2AS_TGACv1_112095_AA0330140|TRIAE_CS42_2AS_TGACv1_112095_AA0330140.3;TRIAE_CS42_2AS_TGACv1_112095_AA0330140.2;TRIAE_CS42_2AS_TGACv1_112095_AA0330140.1	2A	209262527	209257533	4995	4995	100	100	0	GO:0003674, GO:0005575, GO:0004871, GO:0004872, GO:0005215, GO:0016020, GO:0007154, GO:0007165, GO:0008150, GO:0009987	molecular_function, signal transducer activity, receptor activity, transporter activity, cellular_component, cell communication, signal transduction, biological_process, cellular process, membrane
chr2A_1	TRIAE_CS42_2AS_TGACv1_113202_AA0353030|TRIAE_CS42_2AS_TGACv1_113202_AA0353030.1	2A	209386833	209383834	3000	3000	100	100	0	GO:0005575, GO:0016020	cellular_component, membrane
chr2A_1	TRIAE_CS42_2AS_TGACv1_116926_AA0374280|TRIAE_CS42_2AS_TGACv1_116926_AA0374280.3;TRIAE_CS42_2AS_TGACv1_116926_AA0374280.1;TRIAE_CS42_2AS_TGACv1_116926_AA0374280.4;TRIAE_CS42_2AS_TGACv1_116926_AA0374280.2	2A	209389093	209395025	5933	5933	100	100	0	GO:0005488, GO:0005515, GO:0008152, GO:0006629, GO:0008150, GO:0003674	molecular_function, binding, protein binding, lipid metabolic process, biological_process, metabolic process
chr2A_1	TRIAE_CS42_2AS_TGACv1_116926_AA0374270|TRIAE_CS42_2AS_TGACv1_116926_AA0374270.1	2A	209395961	209395315	647	647	100	100	0	GO:0009536, GO:0008150, GO:0009987, GO:0016043, GO:0006810, GO:0005575, GO:0005622, GO:0005737, GO:0005623	cellular_component, intracellular, cell, cytoplasm, transport, biological_process, plastid, cellular process, cellular component organization
chr2A_1	TRIAE_CS42_2AS_TGACv1_112494_AA0339280|TRIAE_CS42_2AS_TGACv1_112494_AA0339280.1	2A	209576544	209578551	2008	2008	100	100	0	GO:0003676, GO:0005488, GO:0003674	molecular_function, nucleic acid binding, binding
chr2A_1	TRIAE_CS42_2AS_TGACv1_112494_AA0339290|TRIAE_CS42_2AS_TGACv1_112494_AA0339290.2;TRIAE_CS42_2AS_TGACv1_112494_AA0339290.1	2A	209585563	209582745	2819	2819	100	100	0	.	.
chr2A_1	TRIAE_CS42_2AS_TGACv1_112450_AA0338320|TRIAE_CS42_2AS_TGACv1_112450_AA0338320.2;TRIAE_CS42_2AS_TGACv1_112450_AA0338320.1	2A	210330043	210328154	1890	1890	100	100	0	GO:0005488, GO:0003676, GO:0003723, GO:0003674	molecular_function, nucleic acid binding, RNA binding, binding
chr2B_1	TRIAE_CS42_2BL_TGACv1_130987_AA0420940|TRIAE_CS42_2BL_TGACv1_130987_AA0420940.1;TRIAE_CS42_2BL_TGACv1_130987_AA0420940.3;TRIAE_CS42_2BL_TGACv1_130987_AA0420940.2	2B	730569967	730563022	7753	6946	89.5911	100	0	GO:0000166, GO:0003824, GO:0003674, GO:0005488, GO:0008152, GO:0008150	nucleotide binding, molecular_function, catalytic activity, binding, biological_process, metabolic process
chr2B_1	TRIAE_CS42_2BL_TGACv1_132844_AA0440080|TRIAE_CS42_2BL_TGACv1_132844_AA0440080.1	2B	730610165	730613535	3371	3371	100	100	0	GO:0019538, GO:0006464, GO:0008150, GO:0009987, GO:0008152	cellular protein modification process, biological_process, metabolic process, cellular process, protein metabolic process
chr2B_1	TRIAE_CS42_2BL_TGACv1_130773_AA0417810|TRIAE_CS42_2BL_TGACv1_130773_AA0417810.1	2B	730647040	730646038	1003	1003	100	100	0	GO:0008152, GO:0008150, GO:0009987, GO:0009058, GO:0003674, GO:0005515, GO:0005622, GO:0005575, GO:0005488, GO:0005634, GO:0005623, GO:0006139	molecular_function, binding, protein binding, cellular_component, intracellular, cell, nucleus, nucleobase-containing compound metabolic process, biological_process, metabolic process, biosynthetic process, cellular process
chr2B_1	TRIAE_CS42_2BL_TGACv1_132135_AA0435540|TRIAE_CS42_2BL_TGACv1_132135_AA0435540.2;TRIAE_CS42_2BL_TGACv1_132135_AA0435540.1	2B	730853332	730848588	4745	4745	100	100	0	GO:0003674, GO:0008150, GO:0006810, GO:0009987, GO:0016020, GO:0005215, GO:0005575	molecular_function, transporter activity, cellular_component, transport, biological_process, cellular process, membrane
chr2B_1	TRIAE_CS42_2BL_TGACv1_130655_AA0415390|TRIAE_CS42_2BL_TGACv1_130655_AA0415390.4;TRIAE_CS42_2BL_TGACv1_130655_AA0415390.5;TRIAE_CS42_2BL_TGACv1_130655_AA0415390.1;TRIAE_CS42_2BL_TGACv1_130655_AA0415390.3;TRIAE_CS42_2BL_TGACv1_130655_AA0415390.2	2B	731004667	730999869	4799	4799	100	100	0	.	.
chr2B_1	TRIAE_CS42_2BL_TGACv1_131289_AA0425540|TRIAE_CS42_2BL_TGACv1_131289_AA0425540.1	2B	731218458	731220457	2000	2000	100	100	0	GO:0009058, GO:0009987, GO:0008150, GO:0008152, GO:0003674, GO:0006139	molecular_function, nucleobase-containing compound metabolic process, biological_process, metabolic process, biosynthetic process, cellular process
chr2B_1	TRIAE_CS42_2BL_TGACv1_130259_AA0407510|TRIAE_CS42_2BL_TGACv1_130259_AA0407510.1	2B	731339920	731343290	3371	3371	100	100	0	GO:0003674, GO:0003824, GO:0016787	molecular_function, catalytic activity, hydrolase activity
chr2B_1	TRIAE_CS42_2BL_TGACv1_130746_AA0417270|TRIAE_CS42_2BL_TGACv1_130746_AA0417270.1	2B	731462979	731460163	2817	2817	100	100	0	GO:0006259, GO:0009056, GO:0008150, GO:0009987, GO:0008152, GO:0006139, GO:0003674, GO:0005488, GO:0003676, GO:0003824, GO:0004518, GO:0016787	molecular_function, nucleic acid binding, catalytic activity, nuclease activity, binding, nucleobase-containing compound metabolic process, DNA metabolic process, biological_process, metabolic process, catabolic process, cellular process, hydrolase activity
chr2B_1	TRIAE_CS42_2BL_TGACv1_130746_AA0417320|TRIAE_CS42_2BL_TGACv1_130746_AA0417320.1	2B	731536470	731535027	1444	1444	100	100	0	GO:0003674, GO:0003824, GO:0006629, GO:0009058, GO:0016020, GO:0016740, GO:0005575, GO:0008150, GO:0009987, GO:0008152	molecular_function, catalytic activity, cellular_component, lipid metabolic process, biological_process, metabolic process, biosynthetic process, cellular process, membrane, transferase activity
chr2B_1	TRIAE_CS42_2BL_TGACv1_130657_AA0415410|TRIAE_CS42_2BL_TGACv1_130657_AA0415410.1	2B	731564411	731561423	2989	2989	100	100	0	.	.
chr2B_1	TRIAE_CS42_2BL_TGACv1_130657_AA0415440|TRIAE_CS42_2BL_TGACv1_130657_AA0415440.1	2B	731600392	731603376	2985	2985	100	100	0	GO:0003674, GO:0005515, GO:0005488	molecular_function, binding, protein binding
chr2B_1	TRIAE_CS42_2BL_TGACv1_131057_AA0421930|TRIAE_CS42_2BL_TGACv1_131057_AA0421930.1	2B	731710474	731711897	1424	1424	100	100	0	.	.
chr2B_1	TRIAE_CS42_2BL_TGACv1_129525_AA0387260|TRIAE_CS42_2BL_TGACv1_129525_AA0387260.1	2B	731889700	731896974	7275	7275	100	100	0	GO:0005575, GO:0005215, GO:0009987, GO:0016020, GO:0006810, GO:0008150, GO:0003674	molecular_function, transporter activity, cellular_component, transport, biological_process, cellular process, membrane
chr2B_1	TRIAE_CS42_2BL_TGACv1_129525_AA0387240|TRIAE_CS42_2BL_TGACv1_129525_AA0387240.1	2B	731935592	731933868	1725	1725	100	100	0	GO:0016740, GO:0003824, GO:0003674	molecular_function, catalytic activity, transferase activity
chr2B_1	TRIAE_CS42_2BL_TGACv1_129525_AA0387230|TRIAE_CS42_2BL_TGACv1_129525_AA0387230.1	2B	732042188	732037590	4599	4599	100	100	0	GO:0005575, GO:0016740, GO:0016301, GO:0003824, GO:0003674, GO:0005488, GO:0000166, GO:0008150, GO:0008152, GO:0009987, GO:0006464, GO:0019538, GO:0016020, GO:0030246	nucleotide binding, molecular_function, catalytic activity, binding, cellular_component, cellular protein modification process, biological_process, metabolic process, cellular process, membrane, kinase activity, transferase activity, protein metabolic process, carbohydrate binding
chr2B_1	TRIAE_CS42_2BL_TGACv1_129525_AA0387220|TRIAE_CS42_2BL_TGACv1_129525_AA0387220.1	2B	732046732	732044635	2098	2098	100	100	0	GO:0000166, GO:0005488, GO:0003674, GO:0006464, GO:0008150, GO:0009987, GO:0008152, GO:0019538, GO:0016740, GO:0016301, GO:0003824	nucleotide binding, molecular_function, catalytic activity, binding, cellular protein modification process, biological_process, metabolic process, cellular process, kinase activity, transferase activity, protein metabolic process
chr2B_1	TRIAE_CS42_2BL_TGACv1_129525_AA0387190|TRIAE_CS42_2BL_TGACv1_129525_AA0387190.1	2B	732049751	732051089	1339	1339	100	100	0	.	.
chr2B_1	TRIAE_CS42_2BL_TGACv1_129888_AA0398800|TRIAE_CS42_2BL_TGACv1_129888_AA0398800.1	2B	732211258	732214961	3704	3704	100	100	0	.	.
chr2B_1	TRIAE_CS42_2BL_TGACv1_129888_AA0398810|TRIAE_CS42_2BL_TGACv1_129888_AA0398810.1	2B	732222124	732224417	2405	2294	95.3846	100	0	GO:0019538, GO:0006464, GO:0008152, GO:0009987, GO:0008150, GO:0005488, GO:0003674, GO:0000166, GO:0016740, GO:0016301, GO:0003824	nucleotide binding, molecular_function, catalytic activity, binding, cellular protein modification process, biological_process, metabolic process, cellular process, kinase activity, transferase activity, protein metabolic process
chr2B_1	TRIAE_CS42_2BL_TGACv1_129888_AA0398820|TRIAE_CS42_2BL_TGACv1_129888_AA0398820.1	2B	732231886	732231154	733	733	100	100	0	.	.
chr2B_1	TRIAE_CS42_2BL_TGACv1_130463_AA0411940|TRIAE_CS42_2BL_TGACv1_130463_AA0411940.2;TRIAE_CS42_2BL_TGACv1_130463_AA0411940.1	2B	732342303	732344345	2127	2043	96.0508	100	0	GO:0005488, GO:0000166, GO:0003674	nucleotide binding, molecular_function, binding
chr2B_1	TRIAE_CS42_2BL_TGACv1_130544_AA0413210|TRIAE_CS42_2BL_TGACv1_130544_AA0413210.1	2B	732570532	732567172	3361	3361	100	100	0	GO:0003674, GO:0008152, GO:0005975, GO:0008150, GO:0003824, GO:0016787	molecular_function, catalytic activity, carbohydrate metabolic process, biological_process, metabolic process, hydrolase activity
chr2B_1	TRIAE_CS42_2BL_TGACv1_130544_AA0413260|TRIAE_CS42_2BL_TGACv1_130544_AA0413260.1	2B	732597381	732606640	9260	9260	100	100	0	.	.
chr2B_1	TRIAE_CS42_2BL_TGACv1_130544_AA0413270|TRIAE_CS42_2BL_TGACv1_130544_AA0413270.1	2B	732609945	732606738	3208	3208	100	100	0	GO:0008150, GO:0009987, GO:0008152, GO:0009058, GO:0005488, GO:0003824, GO:0003674, GO:0000166	nucleotide binding, molecular_function, catalytic activity, binding, biological_process, metabolic process, biosynthetic process, cellular process
chr2B_1	TRIAE_CS42_2BL_TGACv1_130364_AA0409500|TRIAE_CS42_2BL_TGACv1_130364_AA0409500.1	2B	732888051	732894742	6692	6692	100	100	0	GO:0019538, GO:0009987, GO:0006464, GO:0008152, GO:0008150, GO:0016740, GO:0016301, GO:0003824, GO:0000166, GO:0003674, GO:0005488	nucleotide binding, molecular_function, catalytic activity, binding, cellular protein modification process, biological_process, metabolic process, cellular process, kinase activity, transferase activity, protein metabolic process
chr2B_1	TRIAE_CS42_2BL_TGACv1_130134_AA0404680|TRIAE_CS42_2BL_TGACv1_130134_AA0404680.1	2B	733078051	733076607	1445	1445	100	100	0	GO:0003674, GO:0003824, GO:0005488, GO:0005575, GO:0005576, GO:0008152, GO:0009056, GO:0009987, GO:0006950, GO:0008150	molecular_function, catalytic activity, binding, cellular_component, extracellular region, response to stress, biological_process, metabolic process, catabolic process, cellular process
chr2B_1	TRIAE_CS42_2BL_TGACv1_131754_AA0431670|TRIAE_CS42_2BL_TGACv1_131754_AA0431670.1	2B	733178165	733187022	8858	8858	100	100	0	GO:0005488, GO:0000166, GO:0003674, GO:0003824, GO:0016740, GO:0016301, GO:0006464, GO:0008152, GO:0008150, GO:0009987, GO:0019538	nucleotide binding, molecular_function, catalytic activity, binding, cellular protein modification process, biological_process, metabolic process, cellular process, kinase activity, transferase activity, protein metabolic process
chr2B_1	TRIAE_CS42_2BL_TGACv1_131754_AA0431680|TRIAE_CS42_2BL_TGACv1_131754_AA0431680.1	2B	733178934	733180078	1145	1145	100	100	0	GO:0003674, GO:0005488, GO:0030246	molecular_function, binding, carbohydrate binding
chr2B_1	TRIAE_CS42_2BL_TGACv1_130978_AA0420810|TRIAE_CS42_2BL_TGACv1_130978_AA0420810.3;TRIAE_CS42_2BL_TGACv1_130978_AA0420810.2;TRIAE_CS42_2BL_TGACv1_130978_AA0420810.1	2B	733646970	733642180	4791	4791	100	100	0	GO:0000166, GO:0005488, GO:0003674, GO:0009987, GO:0019538, GO:0006464, GO:0008152, GO:0008150, GO:0003824, GO:0016301, GO:0016740	nucleotide binding, molecular_function, catalytic activity, binding, cellular protein modification process, biological_process, metabolic process, cellular process, kinase activity, transferase activity, protein metabolic process
chr2B_1	TRIAE_CS42_2BL_TGACv1_131671_AA0430630|TRIAE_CS42_2BL_TGACv1_131671_AA0430630.1;TRIAE_CS42_2BL_TGACv1_131671_AA0430630.2	2B	733716689	733713148	3542	3542	100	100	0	GO:0016740, GO:0016301, GO:0003824, GO:0005488, GO:0003674, GO:0000166, GO:0009987, GO:0019538, GO:0006464, GO:0008150, GO:0008152	nucleotide binding, molecular_function, catalytic activity, binding, cellular protein modification process, biological_process, metabolic process, cellular process, kinase activity, transferase activity, protein metabolic process
chr2B_1	TRIAE_CS42_2BL_TGACv1_131671_AA0430610|TRIAE_CS42_2BL_TGACv1_131671_AA0430610.1	2B	733729816	733730414	599	599	100	100	0	.	.
chr2B_1	TRIAE_CS42_2BL_TGACv1_131671_AA0430600|TRIAE_CS42_2BL_TGACv1_131671_AA0430600.1	2B	733733735	733730431	3305	3305	100	100	0	GO:0005488, GO:0003674, GO:0000166, GO:0003824, GO:0016301, GO:0016740, GO:0019538, GO:0009987, GO:0008150, GO:0008152, GO:0006464	nucleotide binding, molecular_function, catalytic activity, binding, cellular protein modification process, biological_process, metabolic process, cellular process, kinase activity, transferase activity, protein metabolic process
chr2B_1	TRIAE_CS42_2BL_TGACv1_131671_AA0430590|TRIAE_CS42_2BL_TGACv1_131671_AA0430590.2;TRIAE_CS42_2BL_TGACv1_131671_AA0430590.1;TRIAE_CS42_2BL_TGACv1_131671_AA0430590.3	2B	733747822	733742970	4853	4853	100	100	0	GO:0003824, GO:0016740, GO:0016301, GO:0009987, GO:0019538, GO:0008150, GO:0008152, GO:0006464, GO:0000166, GO:0003674, GO:0005488	nucleotide binding, molecular_function, catalytic activity, binding, cellular protein modification process, biological_process, metabolic process, cellular process, kinase activity, transferase activity, protein metabolic process
chr2B_1	TRIAE_CS42_2BL_TGACv1_131671_AA0430580|TRIAE_CS42_2BL_TGACv1_131671_AA0430580.1	2B	733747923	733749392	1476	1470	99.5935	100	0	.	.
chr2B_1	TRIAE_CS42_2BL_TGACv1_129317_AA0378320|TRIAE_CS42_2BL_TGACv1_129317_AA0378320.1	2B	733842400	733845675	4033	3276	81.2299	100	0	.	.
chr2B_1	TRIAE_CS42_2BL_TGACv1_129317_AA0378360|TRIAE_CS42_2BL_TGACv1_129317_AA0378360.1	2B	733892351	733889860	2492	2492	100	100	0	GO:0003674, GO:0016787, GO:0003824	molecular_function, catalytic activity, hydrolase activity
chr2B_1	TRIAE_CS42_2BL_TGACv1_131110_AA0422710|TRIAE_CS42_2BL_TGACv1_131110_AA0422710.1	2B	733973386	733969681	3706	3706	100	100	0	GO:0003674, GO:0016787, GO:0003824	molecular_function, catalytic activity, hydrolase activity
chr2B_1	TRIAE_CS42_2BL_TGACv1_130210_AA0406380|TRIAE_CS42_2BL_TGACv1_130210_AA0406380.1;TRIAE_CS42_2BL_TGACv1_130210_AA0406380.2	2B	734051072	734048339	2734	2734	100	100	0	GO:0016787, GO:0003674, GO:0003824	molecular_function, catalytic activity, hydrolase activity
chr2B_1	TRIAE_CS42_2BL_TGACv1_130460_AA0411890|TRIAE_CS42_2BL_TGACv1_130460_AA0411890.1	2B	734123920	734127569	3650	3650	100	100	0	GO:0003676, GO:0005488, GO:0003674	molecular_function, nucleic acid binding, binding
chr2B_1	TRIAE_CS42_2BL_TGACv1_130460_AA0411880|TRIAE_CS42_2BL_TGACv1_130460_AA0411880.1	2B	734185830	734184876	955	955	100	100	0	.	.
chr2D_1	TRIAE_CS42_2DL_TGACv1_161986_AA0561340|TRIAE_CS42_2DL_TGACv1_161986_AA0561340.2;TRIAE_CS42_2DL_TGACv1_161986_AA0561340.1	2D	635953247	635950570	3249	2678	82.4254	100	0	GO:0008150, GO:0006810, GO:0016020, GO:0009987, GO:0003674, GO:0005575, GO:0005215	molecular_function, transporter activity, cellular_component, transport, biological_process, cellular process, membrane
chr2D_1	TRIAE_CS42_2DL_TGACv1_158027_AA0506420|TRIAE_CS42_2DL_TGACv1_158027_AA0506420.1	2D	636065618	636069596	3979	3979	100	100	0	GO:0000166, GO:0003674, GO:0005488	nucleotide binding, molecular_function, binding
chr2D_1	TRIAE_CS42_2DL_TGACv1_158027_AA0506390|TRIAE_CS42_2DL_TGACv1_158027_AA0506390.1	2D	636097771	636100101	2331	2331	100	100	0	GO:0003677, GO:0003674, GO:0005488, GO:0003676, GO:0009058, GO:0009987, GO:0008152, GO:0008150, GO:0006139	molecular_function, nucleic acid binding, DNA binding, binding, nucleobase-containing compound metabolic process, biological_process, metabolic process, biosynthetic process, cellular process
chr2D_1	TRIAE_CS42_2DL_TGACv1_158027_AA0506380|TRIAE_CS42_2DL_TGACv1_158027_AA0506380.1	2D	636100321	636102036	1716	1716	100	100	0	.	.
chr2D_1	TRIAE_CS42_2DL_TGACv1_159017_AA0530650|TRIAE_CS42_2DL_TGACv1_159017_AA0530650.1	2D	636184857	636188150	3294	3294	100	100	0	GO:0008150, GO:0008152, GO:0009987, GO:0009058, GO:0006139, GO:0003676, GO:0005488, GO:0003674, GO:0003677	molecular_function, nucleic acid binding, DNA binding, binding, nucleobase-containing compound metabolic process, biological_process, metabolic process, biosynthetic process, cellular process
chr2D_1	TRIAE_CS42_2DL_TGACv1_159017_AA0530660|TRIAE_CS42_2DL_TGACv1_159017_AA0530660.1	2D	636190117	636190935	821	821	100	99.76	0	.	.
chr2D_1	TRIAE_CS42_2DL_TGACv1_159017_AA0530690|TRIAE_CS42_2DL_TGACv1_159017_AA0530690.1	2D	636207536	636208829	1294	1294	100	100	0	.	.
chr2D_1	TRIAE_CS42_2DL_TGACv1_158272_AA0514330|TRIAE_CS42_2DL_TGACv1_158272_AA0514330.2;TRIAE_CS42_2DL_TGACv1_158272_AA0514330.1	2D	636521425	636528712	7784	7288	93.628	100	0	GO:0005488, GO:0000166, GO:0003674	nucleotide binding, molecular_function, binding
chr2D_1	TRIAE_CS42_2DL_TGACv1_158272_AA0514290|TRIAE_CS42_2DL_TGACv1_158272_AA0514290.1	2D	636595998	636593585	3062	2414	78.8374	100	0	GO:0008152, GO:0009987, GO:0008150, GO:0009058, GO:0006139, GO:0003676, GO:0005488, GO:0003677, GO:0003700, GO:0003674	molecular_function, nucleic acid binding, DNA binding, transcription factor activity, sequence-specific DNA binding, binding, nucleobase-containing compound metabolic process, biological_process, metabolic process, biosynthetic process, cellular process
chr2D_1	TRIAE_CS42_2DL_TGACv1_158272_AA0514280|TRIAE_CS42_2DL_TGACv1_158272_AA0514280.4;TRIAE_CS42_2DL_TGACv1_158272_AA0514280.1;TRIAE_CS42_2DL_TGACv1_158272_AA0514280.2;TRIAE_CS42_2DL_TGACv1_158272_AA0514280.3	2D	636603367	636599754	3614	3614	100	100	0	GO:0006139, GO:0003676, GO:0005488, GO:0003677, GO:0003700, GO:0003674, GO:0009987, GO:0008150, GO:0008152, GO:0009058	molecular_function, nucleic acid binding, DNA binding, transcription factor activity, sequence-specific DNA binding, binding, nucleobase-containing compound metabolic process, biological_process, metabolic process, biosynthetic process, cellular process
chr2D_1	TRIAE_CS42_2DL_TGACv1_158677_AA0524370|TRIAE_CS42_2DL_TGACv1_158677_AA0524370.1;TRIAE_CS42_2DL_TGACv1_158677_AA0524370.2	2D	636736285	636734009	2525	2277	90.1782	100	0	.	.
chr2D_1	TRIAE_CS42_2DL_TGACv1_158677_AA0524360|TRIAE_CS42_2DL_TGACv1_158677_AA0524360.1	2D	636738809	636736236	2574	2574	100	100	0	GO:0003674, GO:0000166, GO:0005488	nucleotide binding, molecular_function, binding
chr2D_1	TRIAE_CS42_2DL_TGACv1_158677_AA0524350|TRIAE_CS42_2DL_TGACv1_158677_AA0524350.1	2D	636740081	636742309	2229	2229	100	100	0	.	.
chr2D_1	TRIAE_CS42_2DL_TGACv1_162216_AA0562150|TRIAE_CS42_2DL_TGACv1_162216_AA0562150.1	2D	636775640	636771927	4379	3714	84.8139	100	0	GO:0000166, GO:0003674, GO:0005488	nucleotide binding, molecular_function, binding
chr2D_1	TRIAE_CS42_2DL_TGACv1_161760_AA0560520|TRIAE_CS42_2DL_TGACv1_161760_AA0560520.1;TRIAE_CS42_2DL_TGACv1_161760_AA0560520.2	2D	636796478	636789904	6575	6575	100	100	0	.	.
chr2D_1	TRIAE_CS42_2DL_TGACv1_159279_AA0535800|TRIAE_CS42_2DL_TGACv1_159279_AA0535800.1	2D	636922987	636921861	1127	1127	100	100	0	.	.
chr2D_1	TRIAE_CS42_2DL_TGACv1_158252_AA0513670|TRIAE_CS42_2DL_TGACv1_158252_AA0513670.1	2D	637033412	637031938	1475	1475	100	100	0	.	.
chr2D_1	TRIAE_CS42_2DL_TGACv1_161997_AA0561390|TRIAE_CS42_2DL_TGACv1_161997_AA0561390.1	2D	637150251	637153340	3090	3090	100	100	0	.	.
chr2D_1	TRIAE_CS42_2DL_TGACv1_159010_AA0530490|TRIAE_CS42_2DL_TGACv1_159010_AA0530490.1	2D	637354120	637352909	1212	1212	100	100	0	.	.
chr2D_1	TRIAE_CS42_2DL_TGACv1_159010_AA0530530|TRIAE_CS42_2DL_TGACv1_159010_AA0530530.1	2D	637375683	637374408	1276	1276	100	100	0	GO:0003674, GO:0008152, GO:0008150, GO:0019538, GO:0016787, GO:0003824	molecular_function, catalytic activity, biological_process, metabolic process, hydrolase activity, protein metabolic process
chr2D_1	TRIAE_CS42_2DL_TGACv1_159225_AA0534790|TRIAE_CS42_2DL_TGACv1_159225_AA0534790.1	2D	637423184	637421646	1539	1539	100	100	0	GO:0016043, GO:0008150, GO:0009987	biological_process, cellular process, cellular component organization
chr2D_1	TRIAE_CS42_2DL_TGACv1_159225_AA0534800|TRIAE_CS42_2DL_TGACv1_159225_AA0534800.1	2D	637427936	637424456	4239	3481	82.1184	100	0	.	.
chr2D_1	TRIAE_CS42_2DL_TGACv1_159225_AA0534810|TRIAE_CS42_2DL_TGACv1_159225_AA0534810.1	2D	637433906	637429760	4147	4147	100	100	0	GO:0003674, GO:0016740, GO:0008152, GO:0008150, GO:0003824	molecular_function, catalytic activity, biological_process, metabolic process, transferase activity
chr2D_1	TRIAE_CS42_2DL_TGACv1_159225_AA0534840|TRIAE_CS42_2DL_TGACv1_159225_AA0534840.1	2D	637448258	637443773	6330	4486	70.8689	100	0	.	.
chr2D_1	TRIAE_CS42_2DL_TGACv1_159225_AA0534850|TRIAE_CS42_2DL_TGACv1_159225_AA0534850.1	2D	637468829	637470485	1657	1657	100	100	0	GO:0005488, GO:0005515, GO:0003674	molecular_function, binding, protein binding
chr2D_1	TRIAE_CS42_2DL_TGACv1_159420_AA0538120|TRIAE_CS42_2DL_TGACv1_159420_AA0538120.1;TRIAE_CS42_2DL_TGACv1_159420_AA0538120.2	2D	637505839	637503677	2163	2163	100	100	0	.	.
chr2D_1	TRIAE_CS42_2DL_TGACv1_159420_AA0538100|TRIAE_CS42_2DL_TGACv1_159420_AA0538100.2;TRIAE_CS42_2DL_TGACv1_159420_AA0538100.3;TRIAE_CS42_2DL_TGACv1_159420_AA0538100.1	2D	637515463	637518740	3278	3278	100	100	0	GO:0005488, GO:0003674	molecular_function, binding
chr2D_1	TRIAE_CS42_2DL_TGACv1_159420_AA0538090|TRIAE_CS42_2DL_TGACv1_159420_AA0538090.2;TRIAE_CS42_2DL_TGACv1_159420_AA0538090.1;TRIAE_CS42_2DL_TGACv1_159420_AA0538090.3;TRIAE_CS42_2DL_TGACv1_159420_AA0538090.7;TRIAE_CS42_2DL_TGACv1_159420_AA0538090.11;TRIAE_CS42_2DL_TGACv1_159420_AA0538090.9;TRIAE_CS42_2DL_TGACv1_159420_AA0538090.5;TRIAE_CS42_2DL_TGACv1_159420_AA0538090.4;TRIAE_CS42_2DL_TGACv1_159420_AA…	2D	637519352	637523202	3851	3851	100	100	0	GO:0005488, GO:0003674	molecular_function, binding
chr2D_1	TRIAE_CS42_2DL_TGACv1_159420_AA0538080|TRIAE_CS42_2DL_TGACv1_159420_AA0538080.2;TRIAE_CS42_2DL_TGACv1_159420_AA0538080.1	2D	637523685	637522224	1462	1462	100	100	0	.	.
chr2D_1	TRIAE_CS42_2DL_TGACv1_159420_AA0538070|TRIAE_CS42_2DL_TGACv1_159420_AA0538070.1	2D	637523822	637524928	1107	1107	100	100	0	.	.
chr2D_1	TRIAE_CS42_2DL_TGACv1_159420_AA0538060|TRIAE_CS42_2DL_TGACv1_159420_AA0538060.1	2D	637529392	637526988	2405	2405	100	100	0	.	.
chr2D_1	TRIAE_CS42_2DL_TGACv1_159420_AA0538050|TRIAE_CS42_2DL_TGACv1_159420_AA0538050.1	2D	637544353	637545199	847	847	100	100	0	.	.
chr2D_1	TRIAE_CS42_2DL_TGACv1_161038_AA0556220|TRIAE_CS42_2DL_TGACv1_161038_AA0556220.1	2D	637589094	637587024	2071	2071	100	100	0	.	.
chr2D_1	TRIAE_CS42_2DL_TGACv1_158525_AA0520810|TRIAE_CS42_2DL_TGACv1_158525_AA0520810.1	2D	637610134	637611991	2056	1858	90.3696	100	0	.	.
chr2D_1	TRIAE_CS42_2DL_TGACv1_158525_AA0520840|TRIAE_CS42_2DL_TGACv1_158525_AA0520840.1;TRIAE_CS42_2DL_TGACv1_158525_AA0520840.4;TRIAE_CS42_2DL_TGACv1_158525_AA0520840.3;TRIAE_CS42_2DL_TGACv1_158525_AA0520840.2	2D	637634006	637637102	3097	3097	100	100	0	GO:0005515, GO:0005488, GO:0003674	molecular_function, binding, protein binding
chr2D_1	TRIAE_CS42_2DL_TGACv1_158525_AA0520830|TRIAE_CS42_2DL_TGACv1_158525_AA0520830.1	2D	637634342	637631396	2947	2947	100	100	0	.	.
chr2D_1	TRIAE_CS42_2DL_TGACv1_158525_AA0520850|TRIAE_CS42_2DL_TGACv1_158525_AA0520850.1	2D	637640888	637637062	3827	3827	100	100	0	GO:0005515, GO:0016301, GO:0016740, GO:0003824, GO:0003674, GO:0005488, GO:0000166, GO:0006464, GO:0008152, GO:0008150, GO:0009987, GO:0019538	nucleotide binding, molecular_function, catalytic activity, binding, protein binding, cellular protein modification process, biological_process, metabolic process, cellular process, kinase activity, transferase activity, protein metabolic process
chr2D_1	TRIAE_CS42_2DL_TGACv1_158525_AA0520860|TRIAE_CS42_2DL_TGACv1_158525_AA0520860.1	2D	637649855	637652333	2756	2479	89.9492	100	0	.	.
chr2D_1	TRIAE_CS42_2DL_TGACv1_158525_AA0520870|TRIAE_CS42_2DL_TGACv1_158525_AA0520870.1;TRIAE_CS42_2DL_TGACv1_158525_AA0520870.2	2D	637659547	637651765	7783	7783	100	100	0	GO:0000166, GO:0005488, GO:0003674, GO:0006629, GO:0016301, GO:0016740, GO:0008152, GO:0008150, GO:0009987, GO:0003824	nucleotide binding, molecular_function, catalytic activity, binding, lipid metabolic process, biological_process, metabolic process, cellular process, kinase activity, transferase activity
chr2D_1	TRIAE_CS42_2DL_TGACv1_159104_AA0532490|TRIAE_CS42_2DL_TGACv1_159104_AA0532490.1	2D	637802111	637803292	1182	1182	100	100	0	GO:0009987, GO:0003824, GO:0005488, GO:0016787, GO:0005975, GO:0008150, GO:0008152, GO:0009056, GO:0003674	molecular_function, catalytic activity, binding, carbohydrate metabolic process, biological_process, metabolic process, catabolic process, cellular process, hydrolase activity
chr2D_1	TRIAE_CS42_2DL_TGACv1_159104_AA0532470|TRIAE_CS42_2DL_TGACv1_159104_AA0532470.1	2D	637837196	637837854	659	659	100	100	0	GO:0003674, GO:0005488	molecular_function, binding
chr2D_1	TRIAE_CS42_2DL_TGACv1_157886_AA0500190|TRIAE_CS42_2DL_TGACv1_157886_AA0500190.4;TRIAE_CS42_2DL_TGACv1_157886_AA0500190.2;TRIAE_CS42_2DL_TGACv1_157886_AA0500190.1;TRIAE_CS42_2DL_TGACv1_157886_AA0500190.5;TRIAE_CS42_2DL_TGACv1_157886_AA0500190.3;TRIAE_CS42_2DL_TGACv1_157886_AA0500190.6	2D	638143209	638149191	5983	5983	100	100	0	GO:0003674, GO:0000166, GO:0005488, GO:0008150, GO:0006464, GO:0008152, GO:0009987, GO:0019538, GO:0003824, GO:0016740, GO:0016301	nucleotide binding, molecular_function, catalytic activity, binding, cellular protein modification process, biological_process, metabolic process, cellular process, kinase activity, transferase activity, protein metabolic process
chr2D_1	TRIAE_CS42_2DL_TGACv1_157886_AA0500210|TRIAE_CS42_2DL_TGACv1_157886_AA0500210.1	2D	638153083	638152359	725	725	100	100	0	.	.
chr2D_1	TRIAE_CS42_2DL_TGACv1_157886_AA0500220|TRIAE_CS42_2DL_TGACv1_157886_AA0500220.1	2D	638165582	638161835	3748	3748	100	100	0	.	.
chr2D_1	TRIAE_CS42_2DL_TGACv1_157886_AA0500270|TRIAE_CS42_2DL_TGACv1_157886_AA0500270.1	2D	638310235	638308968	1268	1268	100	100	0	GO:0005622, GO:0005737, GO:0005623, GO:0005575, GO:0005840, GO:0003674, GO:0005198, GO:0006412, GO:0008150, GO:0009058, GO:0008152, GO:0009987, GO:0019538	molecular_function, structural molecule activity, cellular_component, intracellular, cell, cytoplasm, ribosome, translation, biological_process, metabolic process, biosynthetic process, cellular process, protein metabolic process
chr2D_1	TRIAE_CS42_2DL_TGACv1_157886_AA0500310|TRIAE_CS42_2DL_TGACv1_157886_AA0500310.1	2D	638316976	638319495	2520	2520	100	100	0	.	.
chr2D_1	TRIAE_CS42_2DL_TGACv1_157886_AA0500340|TRIAE_CS42_2DL_TGACv1_157886_AA0500340.1	2D	638341900	638338178	3723	3723	100	100	0	GO:0008150, GO:0006464, GO:0008152, GO:0009987, GO:0019538, GO:0003824, GO:0016740, GO:0016301, GO:0005488, GO:0000166, GO:0003674	nucleotide binding, molecular_function, catalytic activity, binding, cellular protein modification process, biological_process, metabolic process, cellular process, kinase activity, transferase activity, protein metabolic process
chr2D_1	TRIAE_CS42_2DL_TGACv1_157886_AA0500370|TRIAE_CS42_2DL_TGACv1_157886_AA0500370.3;TRIAE_CS42_2DL_TGACv1_157886_AA0500370.2;TRIAE_CS42_2DL_TGACv1_157886_AA0500370.1	2D	638378633	638367401	11233	11233	100	100	0	GO:0003674, GO:0006810, GO:0008150, GO:0005488, GO:0005515	molecular_function, binding, protein binding, transport, biological_process
chr2D_1	TRIAE_CS42_2DL_TGACv1_161565_AA0559290|TRIAE_CS42_2DL_TGACv1_161565_AA0559290.1	2D	638506693	638505024	1670	1670	100	100	0	GO:0003674, GO:0003824	molecular_function, catalytic activity
chr2D_1	TRIAE_CS42_2DL_TGACv1_160888_AA0554970|TRIAE_CS42_2DL_TGACv1_160888_AA0554970.1;TRIAE_CS42_2DL_TGACv1_160888_AA0554970.2	2D	638615785	638612028	3758	3758	100	100	0	.	.
chr2D_1	TRIAE_CS42_2DL_TGACv1_159585_AA0540200|TRIAE_CS42_2DL_TGACv1_159585_AA0540200.1	2D	638724086	638728135	4050	4050	100	100	0	GO:0008152, GO:0006464, GO:0008150, GO:0009987, GO:0019538, GO:0003824, GO:0005515, GO:0016740, GO:0016301, GO:0005488, GO:0000166, GO:0003674	nucleotide binding, molecular_function, catalytic activity, binding, protein binding, cellular protein modification process, biological_process, metabolic process, cellular process, kinase activity, transferase activity, protein metabolic process
chr2D_1	TRIAE_CS42_2DL_TGACv1_159642_AA0540850|TRIAE_CS42_2DL_TGACv1_159642_AA0540850.1	2D	638804730	638807138	2409	2409	100	100	0	GO:0005515, GO:0003824, GO:0016740, GO:0016301, GO:0005488, GO:0000166, GO:0003674, GO:0008150, GO:0006464, GO:0008152, GO:0009987, GO:0019538	nucleotide binding, molecular_function, catalytic activity, binding, protein binding, cellular protein modification process, biological_process, metabolic process, cellular process, kinase activity, transferase activity, protein metabolic process
chr2D_1	TRIAE_CS42_2DL_TGACv1_159642_AA0540830|TRIAE_CS42_2DL_TGACv1_159642_AA0540830.2;TRIAE_CS42_2DL_TGACv1_159642_AA0540830.1	2D	638815549	638810237	5313	5313	100	100	0	GO:0005515, GO:0005488, GO:0003674	molecular_function, binding, protein binding
chr2D_1	TRIAE_CS42_2DL_TGACv1_158406_AA0517840|TRIAE_CS42_2DL_TGACv1_158406_AA0517840.1	2D	639092976	639087250	5727	5727	100	100	0	GO:0003674, GO:0000166, GO:0005488	nucleotide binding, molecular_function, binding
chr2D_1	TRIAE_CS42_2DL_TGACv1_158406_AA0517820|TRIAE_CS42_2DL_TGACv1_158406_AA0517820.2;TRIAE_CS42_2DL_TGACv1_158406_AA0517820.1	2D	639121565	639130688	9124	9124	100	100	0	.	.
chr2D_1	TRIAE_CS42_2DL_TGACv1_158406_AA0517800|TRIAE_CS42_2DL_TGACv1_158406_AA0517800.1	2D	639150631	639150002	630	630	100	100	0	.	.
chr2D_1	TRIAE_CS42_2DL_TGACv1_158245_AA0513420|TRIAE_CS42_2DL_TGACv1_158245_AA0513420.1	2D	639281177	639277085	4093	4093	100	100	0	GO:0003674, GO:0005488, GO:0000166	nucleotide binding, molecular_function, binding
chr2D_1	TRIAE_CS42_2DL_TGACv1_158245_AA0513440|TRIAE_CS42_2DL_TGACv1_158245_AA0513440.1	2D	639295847	639288478	7370	7370	100	100	0	.	.
chr2D_1	TRIAE_CS42_2DL_TGACv1_158245_AA0513450|TRIAE_CS42_2DL_TGACv1_158245_AA0513450.1	2D	639309336	639306307	3030	3030	100	100	0	.	.
chr2D_1	TRIAE_CS42_2DL_TGACv1_159781_AA0542640|TRIAE_CS42_2DL_TGACv1_159781_AA0542640.1	2D	639393489	639398403	4915	4915	100	100	0	GO:0005575, GO:0009987, GO:0003824, GO:0009058, GO:0005975, GO:0008150, GO:0008152, GO:0003674, GO:0016740, GO:0016020	molecular_function, catalytic activity, cellular_component, carbohydrate metabolic process, biological_process, metabolic process, biosynthetic process, cellular process, membrane, transferase activity
chr2D_1	TRIAE_CS42_2DL_TGACv1_159781_AA0542650|TRIAE_CS42_2DL_TGACv1_159781_AA0542650.1	2D	639425484	639431863	6380	6380	100	100	0	GO:0008150, GO:0009987, GO:0005515, GO:0000166, GO:0003674, GO:0005488	nucleotide binding, molecular_function, binding, protein binding, biological_process, cellular process
chr2D_1	TRIAE_CS42_2DL_TGACv1_162400_AA0562620|TRIAE_CS42_2DL_TGACv1_162400_AA0562620.1	2D	639460275	639461651	1377	1377	100	100	0	GO:0003824, GO:0008150, GO:0008152, GO:0016740, GO:0003674	molecular_function, catalytic activity, biological_process, metabolic process, transferase activity
chr2D_1	TRIAE_CS42_2DL_TGACv1_158047_AA0507230|TRIAE_CS42_2DL_TGACv1_158047_AA0507230.1	2D	639535265	639531257	5525	4009	72.5611	100	0	GO:0005515, GO:0005488, GO:0003674	molecular_function, binding, protein binding
chr2D_1	TRIAE_CS42_2DL_TGACv1_158047_AA0507190|TRIAE_CS42_2DL_TGACv1_158047_AA0507190.1	2D	639627125	639630033	2909	2909	100	100	0	GO:0016740, GO:0009058, GO:0009987, GO:0008152, GO:0008150, GO:0006629, GO:0003824, GO:0003674	molecular_function, catalytic activity, lipid metabolic process, biological_process, metabolic process, biosynthetic process, cellular process, transferase activity
chr2D_1	TRIAE_CS42_2DL_TGACv1_160109_AA0546890|TRIAE_CS42_2DL_TGACv1_160109_AA0546890.1	2D	639665632	639669116	3485	3485	100	100	0	GO:0003674, GO:0008150, GO:0008152, GO:0005975, GO:0009058, GO:0016020, GO:0016740, GO:0005575, GO:0003824, GO:0009987	molecular_function, catalytic activity, cellular_component, carbohydrate metabolic process, biological_process, metabolic process, biosynthetic process, cellular process, membrane, transferase activity
chr2D_1	TRIAE_CS42_U_TGACv1_692812_AA2161410|TRIAE_CS42_U_TGACv1_692812_AA2161410.1	2D	639670044	639670870	827	827	100	99.76	0	.	.
chr2D_1	TRIAE_CS42_2DL_TGACv1_160109_AA0546910|TRIAE_CS42_2DL_TGACv1_160109_AA0546910.1;TRIAE_CS42_2DL_TGACv1_160109_AA0546910.4;TRIAE_CS42_2DL_TGACv1_160109_AA0546910.2;TRIAE_CS42_2DL_TGACv1_160109_AA0546910.3	2D	639680704	639677432	3273	3273	100	100	0	GO:0016020, GO:0008150, GO:0006810, GO:0005575, GO:0005215, GO:0003674	molecular_function, transporter activity, cellular_component, transport, biological_process, membrane
chr2D_1	TRIAE_CS42_2DL_TGACv1_160109_AA0546920|TRIAE_CS42_2DL_TGACv1_160109_AA0546920.1;TRIAE_CS42_2DL_TGACv1_160109_AA0546920.2	2D	639691733	639687997	4465	3737	83.6954	100	0	GO:0005488, GO:0000166, GO:0003674	nucleotide binding, molecular_function, binding
chr2D_1	TRIAE_CS42_2DL_TGACv1_157932_AA0502410|TRIAE_CS42_2DL_TGACv1_157932_AA0502410.1	2D	639731730	639734662	2933	2933	100	100	0	GO:0003674, GO:0003676, GO:0005488, GO:0003677, GO:0008152, GO:0008150, GO:0009987, GO:0009058, GO:0006139	molecular_function, nucleic acid binding, DNA binding, binding, nucleobase-containing compound metabolic process, biological_process, metabolic process, biosynthetic process, cellular process
chr2D_1	TRIAE_CS42_2DL_TGACv1_157932_AA0502420|TRIAE_CS42_2DL_TGACv1_157932_AA0502420.1	2D	639748089	639745370	2720	2720	100	100	0	GO:0006139, GO:0005575, GO:0005622, GO:0005634, GO:0005623, GO:0003677, GO:0003674, GO:0005488, GO:0003676, GO:0009058, GO:0009987, GO:0008152, GO:0008150	molecular_function, nucleic acid binding, DNA binding, binding, cellular_component, intracellular, cell, nucleus, nucleobase-containing compound metabolic process, biological_process, metabolic process, biosynthetic process, cellular process
chr2D_1	TRIAE_CS42_2DL_TGACv1_157932_AA0502430|TRIAE_CS42_2DL_TGACv1_157932_AA0502430.2;TRIAE_CS42_2DL_TGACv1_157932_AA0502430.1	2D	639822171	639820505	1667	1667	100	100	0	GO:0008150, GO:0009987, GO:0008152, GO:0009058, GO:0006139, GO:0003676, GO:0005488, GO:0003677, GO:0003674	molecular_function, nucleic acid binding, DNA binding, binding, nucleobase-containing compound metabolic process, biological_process, metabolic process, biosynthetic process, cellular process
chr2D_1	TRIAE_CS42_2DL_TGACv1_157932_AA0502440|TRIAE_CS42_2DL_TGACv1_157932_AA0502440.2;TRIAE_CS42_2DL_TGACv1_157932_AA0502440.1	2D	639892158	639889517	2642	2642	100	100	0	GO:0006139, GO:0003677, GO:0003674, GO:0003676, GO:0005488, GO:0009987, GO:0008152, GO:0008150, GO:0009058	molecular_function, nucleic acid binding, DNA binding, binding, nucleobase-containing compound metabolic process, biological_process, metabolic process, biosynthetic process, cellular process
chr2D_1	TRIAE_CS42_2DL_TGACv1_159047_AA0531310|TRIAE_CS42_2DL_TGACv1_159047_AA0531310.2;TRIAE_CS42_2DL_TGACv1_159047_AA0531310.1	2D	640014386	640025790	11405	11405	100	100	0	GO:0005488, GO:0000166, GO:0003674, GO:0019538, GO:0009987, GO:0008150, GO:0006464, GO:0008152, GO:0016740, GO:0016301, GO:0003824, GO:0005515	nucleotide binding, molecular_function, catalytic activity, binding, protein binding, cellular protein modification process, biological_process, metabolic process, cellular process, kinase activity, transferase activity, protein metabolic process
chr2D_1	TRIAE_CS42_2DL_TGACv1_160444_AA0550550|TRIAE_CS42_2DL_TGACv1_160444_AA0550550.1	2D	640177651	640181053	3403	3403	100	100	0	GO:0016020, GO:0019538, GO:0008150, GO:0008152, GO:0016787, GO:0003824, GO:0005575, GO:0003674	molecular_function, catalytic activity, cellular_component, biological_process, metabolic process, membrane, hydrolase activity, protein metabolic process
chr2D_1	TRIAE_CS42_2DL_TGACv1_158325_AA0515600|TRIAE_CS42_2DL_TGACv1_158325_AA0515600.1	2D	640234051	640232070	1982	1982	100	100	0	GO:0003674, GO:0005515, GO:0005488	molecular_function, binding, protein binding
chr2D_1	TRIAE_CS42_2DL_TGACv1_158325_AA0515610|TRIAE_CS42_2DL_TGACv1_158325_AA0515610.1	2D	640235146	640240537	5392	5392	100	100	0	.	.
chr2D_1	TRIAE_CS42_2DL_TGACv1_158325_AA0515620|TRIAE_CS42_2DL_TGACv1_158325_AA0515620.1	2D	640240632	640242346	1715	1715	100	100	0	GO:0016740, GO:0003824, GO:0003674	molecular_function, catalytic activity, transferase activity
chr2D_1	TRIAE_CS42_2DL_TGACv1_160045_AA0545970|TRIAE_CS42_2DL_TGACv1_160045_AA0545970.1	2D	640389988	640392163	2176	2176	100	100	0	.	.
chr2D_1	TRIAE_CS42_2DL_TGACv1_161843_AA0560790|TRIAE_CS42_2DL_TGACv1_161843_AA0560790.1	2D	640425704	640426141	438	438	100	100	0	.	.
chr2D_1	TRIAE_CS42_2DL_TGACv1_160275_AA0548950|TRIAE_CS42_2DL_TGACv1_160275_AA0548950.1	2D	640515685	640516278	594	594	100	100	0	.	.
chr2D_1	TRIAE_CS42_2DL_TGACv1_158475_AA0519620|TRIAE_CS42_2DL_TGACv1_158475_AA0519620.1	2D	640654013	640633604	25149	20410	81.1563	100	0	GO:0000166, GO:0005488, GO:0003674	nucleotide binding, molecular_function, binding
chr2D_1	TRIAE_CS42_2DL_TGACv1_158464_AA0519400|TRIAE_CS42_2DL_TGACv1_158464_AA0519400.2;TRIAE_CS42_2DL_TGACv1_158464_AA0519400.1	2D	640949563	640946399	3165	3165	100	100	0	.	.
chr2D_1	TRIAE_CS42_2DL_TGACv1_158464_AA0519370|TRIAE_CS42_2DL_TGACv1_158464_AA0519370.1	2D	640997609	641002592	4984	4984	100	100	0	GO:0006139, GO:0005623, GO:0005634, GO:0005575, GO:0005622, GO:0009719, GO:0009058, GO:0008152, GO:0009987, GO:0008150, GO:0003677, GO:0003674, GO:0005488, GO:0003676	molecular_function, nucleic acid binding, DNA binding, binding, cellular_component, intracellular, cell, nucleus, nucleobase-containing compound metabolic process, biological_process, metabolic process, biosynthetic process, response to endogenous stimulus, cellular process
chr2D_1	TRIAE_CS42_2DL_TGACv1_158464_AA0519360|TRIAE_CS42_2DL_TGACv1_158464_AA0519360.2;TRIAE_CS42_2DL_TGACv1_158464_AA0519360.1	2D	641005839	641002953	2887	2887	100	100	0	.	.
chr2D_1	TRIAE_CS42_2DL_TGACv1_160301_AA0549130|TRIAE_CS42_2DL_TGACv1_160301_AA0549130.1	2D	641045138	641046200	1063	1063	100	100	0	.	.
chr2D_1	TRIAE_CS42_2DL_TGACv1_160301_AA0549140|TRIAE_CS42_2DL_TGACv1_160301_AA0549140.1	2D	641064911	641068243	3333	3333	100	100	0	.	.
chr2D_1	TRIAE_CS42_2DL_TGACv1_158152_AA0510670|TRIAE_CS42_2DL_TGACv1_158152_AA0510670.1	2D	641120400	641118163	2238	2238	100	100	0	.	.
chr2D_1	TRIAE_CS42_2DL_TGACv1_158152_AA0510640|TRIAE_CS42_2DL_TGACv1_158152_AA0510640.1	2D	641225659	641224853	807	807	100	100	0	.	.
chr2D_1	TRIAE_CS42_2DL_TGACv1_163044_AA0564030|TRIAE_CS42_2DL_TGACv1_163044_AA0564030.1	2D	641311104	641304706	6684	6399	95.7361	100	0	GO:0003674, GO:0005488, GO:0005515	molecular_function, binding, protein binding
chr2D_1	TRIAE_CS42_2DL_TGACv1_160847_AA0554640|TRIAE_CS42_2DL_TGACv1_160847_AA0554640.1;TRIAE_CS42_2DL_TGACv1_160847_AA0554640.2	2D	641486914	641484114	2801	2801	100	100	0	.	.
chr2D_1	TRIAE_CS42_2DL_TGACv1_158413_AA0518070|TRIAE_CS42_2DL_TGACv1_158413_AA0518070.1	2D	641577732	641579847	2116	2116	100	100	0	.	.
chr2D_1	TRIAE_CS42_2DL_TGACv1_158413_AA0518090|TRIAE_CS42_2DL_TGACv1_158413_AA0518090.1	2D	641599645	641606260	6616	6616	100	100	0	GO:0003674, GO:0005488	molecular_function, binding
chr2D_1	TRIAE_CS42_2DL_TGACv1_158413_AA0518100|TRIAE_CS42_2DL_TGACv1_158413_AA0518100.1	2D	641608554	641607002	1553	1553	100	100	0	GO:0008152, GO:0008150, GO:0003674, GO:0003824	molecular_function, catalytic activity, biological_process, metabolic process
chr2D_1	TRIAE_CS42_2DL_TGACv1_158413_AA0518110|TRIAE_CS42_2DL_TGACv1_158413_AA0518110.1	2D	641610475	641614257	3783	3783	100	100	0	.	.
chr2D_1	TRIAE_CS42_2DL_TGACv1_158413_AA0518130|TRIAE_CS42_2DL_TGACv1_158413_AA0518130.1	2D	641620911	641624713	3803	3803	100	100	0	.	.
chr2D_1	TRIAE_CS42_2DL_TGACv1_159888_AA0543930|TRIAE_CS42_2DL_TGACv1_159888_AA0543930.1	2D	641950781	641946687	4095	4095	100	100	0	.	.
chr2D_1	TRIAE_CS42_2DL_TGACv1_159888_AA0543920|TRIAE_CS42_2DL_TGACv1_159888_AA0543920.1	2D	641958459	641957229	1231	1231	100	100	0	.	.
chr2D_1	TRIAE_CS42_2DL_TGACv1_159888_AA0543910|TRIAE_CS42_2DL_TGACv1_159888_AA0543910.2;TRIAE_CS42_2DL_TGACv1_159888_AA0543910.1	2D	641960603	641963935	3333	3333	100	100	0	GO:0005515, GO:0005488, GO:0003674	molecular_function, binding, protein binding
chr2D_1	TRIAE_CS42_2DL_TGACv1_159888_AA0543900|TRIAE_CS42_2DL_TGACv1_159888_AA0543900.1	2D	641982976	641979432	3545	3545	100	100	0	GO:0005488, GO:0003674, GO:0000166, GO:0016301, GO:0016740, GO:0003824, GO:0019538, GO:0009987, GO:0008150, GO:0006464, GO:0008152	nucleotide binding, molecular_function, catalytic activity, binding, cellular protein modification process, biological_process, metabolic process, cellular process, kinase activity, transferase activity, protein metabolic process
chr2D_1	TRIAE_CS42_U_TGACv1_658643_AA2151850|TRIAE_CS42_U_TGACv1_658643_AA2151850.1	2D	642014389	642018029	3643	3643	100	99.95	0	.	.
chr2D_1	TRIAE_CS42_1AL_TGACv1_000696_AA0017230|TRIAE_CS42_1AL_TGACv1_000696_AA0017230.1	2D	642050437	642049297	1141	1141	100	100	0	GO:0003674, GO:0005488, GO:0000166	nucleotide binding, molecular_function, binding
chr2D_1	TRIAE_CS42_2DL_TGACv1_164953_AA0564980|TRIAE_CS42_2DL_TGACv1_164953_AA0564980.1	2D	642053587	642055642	2840	2056	72.3592	99.08	0	GO:0005488, GO:0003674, GO:0000166	nucleotide binding, molecular_function, binding
chr2D_1	TRIAE_CS42_2DL_TGACv1_161554_AA0559210|TRIAE_CS42_2DL_TGACv1_161554_AA0559210.1	2D	642055564	642060676	6016	5113	84.99	100	0	GO:0000166, GO:0003674, GO:0005488, GO:0006464, GO:0008152, GO:0008150, GO:0019538, GO:0009987, GO:0016740, GO:0016301, GO:0003824	nucleotide binding, molecular_function, catalytic activity, binding, cellular protein modification process, biological_process, metabolic process, cellular process, kinase activity, transferase activity, protein metabolic process
chr2D_1	TRIAE_CS42_2DL_TGACv1_163136_AA0564120|TRIAE_CS42_2DL_TGACv1_163136_AA0564120.1	2D	642056169	642060676	5041	4508	89.387	99.45	0	GO:0003824, GO:0016301, GO:0016740, GO:0008150, GO:0008152, GO:0006464, GO:0019538, GO:0009987, GO:0005488, GO:0003674, GO:0000166	nucleotide binding, molecular_function, catalytic activity, binding, cellular protein modification process, biological_process, metabolic process, cellular process, kinase activity, transferase activity, protein metabolic process
chr2D_1	TRIAE_CS42_2DL_TGACv1_162630_AA0563240|TRIAE_CS42_2DL_TGACv1_162630_AA0563240.1;TRIAE_CS42_2DL_TGACv1_162630_AA0563240.2	2D	642100269	642101791	1523	1523	100	100	0	.	.
chr2D_1	TRIAE_CS42_2DL_TGACv1_161712_AA0560200|TRIAE_CS42_2DL_TGACv1_161712_AA0560200.1	2D	642128109	642127197	913	913	100	100	0	GO:0003674, GO:0005515, GO:0005488	molecular_function, binding, protein binding
chr2D_1	TRIAE_CS42_2DL_TGACv1_160141_AA0547420|TRIAE_CS42_2DL_TGACv1_160141_AA0547420.4;TRIAE_CS42_2DL_TGACv1_160141_AA0547420.2;TRIAE_CS42_2DL_TGACv1_160141_AA0547420.1;TRIAE_CS42_2DL_TGACv1_160141_AA0547420.3;TRIAE_CS42_2DL_TGACv1_160141_AA0547420.5	2D	642197551	642202839	5289	5289	100	100	0	GO:0019538, GO:0009987, GO:0006464, GO:0008152, GO:0008150, GO:0000166, GO:0003674, GO:0005488, GO:0016740, GO:0016301, GO:0005515, GO:0003824	nucleotide binding, molecular_function, catalytic activity, binding, protein binding, cellular protein modification process, biological_process, metabolic process, cellular process, kinase activity, transferase activity, protein metabolic process
chr2D_1	TRIAE_CS42_2DL_TGACv1_160141_AA0547400|TRIAE_CS42_2DL_TGACv1_160141_AA0547400.1	2D	642205471	642210915	5445	5445	100	100	0	.	.
chr2D_1	TRIAE_CS42_2DL_TGACv1_160141_AA0547380|TRIAE_CS42_2DL_TGACv1_160141_AA0547380.1	2D	642214961	642219224	4264	4264	100	100	0	.	.
chr2D_1	TRIAE_CS42_2DL_TGACv1_160198_AA0548050|TRIAE_CS42_2DL_TGACv1_160198_AA0548050.1	2D	642241371	642238573	2799	2799	100	100	0	.	.
chr2D_1	TRIAE_CS42_2DL_TGACv1_160198_AA0548060|TRIAE_CS42_2DL_TGACv1_160198_AA0548060.1	2D	642253835	642251240	2656	2596	97.741	100	0	.	.
chr2D_1	TRIAE_CS42_2DL_TGACv1_159558_AA0539800|TRIAE_CS42_2DL_TGACv1_159558_AA0539800.1	2D	642332344	642335102	2759	2759	100	100	0	GO:0003674, GO:0005488, GO:0016740, GO:0003824	molecular_function, catalytic activity, binding, transferase activity
chr2D_1	TRIAE_CS42_2DL_TGACv1_159558_AA0539780|TRIAE_CS42_2DL_TGACv1_159558_AA0539780.1	2D	642345803	642343498	2827	2306	81.5706	100	0	GO:0003674, GO:0003676, GO:0005488	molecular_function, nucleic acid binding, binding
chr2D_1	TRIAE_CS42_2DL_TGACv1_161399_AA0558440|TRIAE_CS42_2DL_TGACv1_161399_AA0558440.1	2D	642478013	642476848	1249	1166	93.3547	100	0	.	.
chr2D_1	TRIAE_CS42_2DL_TGACv1_163194_AA0564180|TRIAE_CS42_2DL_TGACv1_163194_AA0564180.1	2D	642781572	642783921	2350	2350	100	100	0	GO:0005198, GO:0003674, GO:0005515, GO:0005488, GO:0005575, GO:0005622, GO:0005737, GO:0005623, GO:0005840, GO:0009987, GO:0019538, GO:0008152, GO:0009058, GO:0006412, GO:0008150	molecular_function, structural molecule activity, binding, protein binding, cellular_component, intracellular, cell, cytoplasm, ribosome, translation, biological_process, metabolic process, biosynthetic process, cellular process, protein metabolic process
chr2D_1	TRIAE_CS42_2DL_TGACv1_159471_AA0538790|TRIAE_CS42_2DL_TGACv1_159471_AA0538790.1	2D	642830524	642828485	2040	2040	100	100	0	.	.
chr2D_1	TRIAE_CS42_2DL_TGACv1_159471_AA0538820|TRIAE_CS42_2DL_TGACv1_159471_AA0538820.1;TRIAE_CS42_2DL_TGACv1_159471_AA0538820.2	2D	642870834	642872870	2037	2037	100	100	0	.	.
chr2D_1	TRIAE_CS42_2DL_TGACv1_159240_AA0535180|TRIAE_CS42_2DL_TGACv1_159240_AA0535180.1	2D	642965425	642967382	1958	1958	100	100	0	GO:0008152, GO:0008150, GO:0003824, GO:0003674	molecular_function, catalytic activity, biological_process, metabolic process
chr2D_1	TRIAE_CS42_2DL_TGACv1_159240_AA0535200|TRIAE_CS42_2DL_TGACv1_159240_AA0535200.1;TRIAE_CS42_2DL_TGACv1_159240_AA0535200.2	2D	642988364	642990706	2343	2343	100	100	0	GO:0000166, GO:0005488, GO:0003674, GO:0003676	nucleotide binding, molecular_function, nucleic acid binding, binding
chr2D_1	TRIAE_CS42_2DL_TGACv1_159240_AA0535210|TRIAE_CS42_2DL_TGACv1_159240_AA0535210.2;TRIAE_CS42_2DL_TGACv1_159240_AA0535210.1	2D	642990744	642992958	2215	2215	100	100	0	.	.
chr2D_1	TRIAE_CS42_2DL_TGACv1_159240_AA0535230|TRIAE_CS42_2DL_TGACv1_159240_AA0535230.1	2D	643006923	643005254	1670	1670	100	100	0	GO:0003674, GO:0003824, GO:0016740	molecular_function, catalytic activity, transferase activity
chr2D_1	TRIAE_CS42_2DL_TGACv1_162439_AA0562740|TRIAE_CS42_2DL_TGACv1_162439_AA0562740.1	2D	643046199	643050396	4194	4198	100	99.81	0	.	.
chr2D_1	TRIAE_CS42_2DL_TGACv1_161013_AA0555930|TRIAE_CS42_2DL_TGACv1_161013_AA0555930.1	2D	643071199	643065870	7518	5330	70.8965	100	0	GO:0003674, GO:0003824, GO:0008152, GO:0008150	molecular_function, catalytic activity, biological_process, metabolic process
chr2D_1	TRIAE_CS42_2DL_TGACv1_161624_AA0559560|TRIAE_CS42_2DL_TGACv1_161624_AA0559560.1	2D	643124165	643122148	2018	2018	100	100	0	GO:0003674, GO:0016740, GO:0003824	molecular_function, catalytic activity, transferase activity
chr2D_1	TRIAE_CS42_U_TGACv1_640957_AA2080840|TRIAE_CS42_U_TGACv1_640957_AA2080840.1	2D	643171210	643174312	3103	3103	100	100	0	.	.
chr2D_1	TRIAE_CS42_U_TGACv1_640957_AA2080820|TRIAE_CS42_U_TGACv1_640957_AA2080820.2;TRIAE_CS42_U_TGACv1_640957_AA2080820.1	2D	643191913	643194019	2107	2107	100	100	0	.	.
chr2D_1	TRIAE_CS42_U_TGACv1_640957_AA2080790|TRIAE_CS42_U_TGACv1_640957_AA2080790.1	2D	643209427	643206014	3415	3414	99.9707	100	0	GO:0019538, GO:0009987, GO:0008152, GO:0008150, GO:0006464, GO:0003824, GO:0016301, GO:0016740, GO:0003674, GO:0005488, GO:0000166	nucleotide binding, molecular_function, catalytic activity, binding, cellular protein modification process, biological_process, metabolic process, cellular process, kinase activity, transferase activity, protein metabolic process
chr2D_1	TRIAE_CS42_U_TGACv1_640957_AA2080770|TRIAE_CS42_U_TGACv1_640957_AA2080770.1	2D	643229878	643232940	3063	3063	100	100	0	GO:0003824, GO:0003674, GO:0008150, GO:0006629, GO:0016787, GO:0008152	molecular_function, catalytic activity, lipid metabolic process, biological_process, metabolic process, hydrolase activity
chr2D_1	TRIAE_CS42_U_TGACv1_640957_AA2080760|TRIAE_CS42_U_TGACv1_640957_AA2080760.1	2D	643259540	643257369	2935	2172	74.0034	100	0	GO:0003674, GO:0000166, GO:0005488, GO:0009987, GO:0019538, GO:0030246, GO:0006464, GO:0008150, GO:0008152, GO:0016740, GO:0016301, GO:0003824	nucleotide binding, molecular_function, catalytic activity, binding, cellular protein modification process, biological_process, metabolic process, cellular process, kinase activity, transferase activity, protein metabolic process, carbohydrate binding
chr2D_1	TRIAE_CS42_2DL_TGACv1_164232_AA0564820|TRIAE_CS42_2DL_TGACv1_164232_AA0564820.1	2D	643269018	643266279	2740	2740	100	100	0	GO:0030246, GO:0009987, GO:0019538, GO:0008150, GO:0008152, GO:0006464, GO:0005488, GO:0000166, GO:0003674, GO:0016740, GO:0016301, GO:0003824	nucleotide binding, molecular_function, catalytic activity, binding, cellular protein modification process, biological_process, metabolic process, cellular process, kinase activity, transferase activity, protein metabolic process, carbohydrate binding
chr2D_1	TRIAE_CS42_2DL_TGACv1_158829_AA0526800|TRIAE_CS42_2DL_TGACv1_158829_AA0526800.1	2D	643318161	643322985	5627	4825	85.7473	100	0	GO:0030246, GO:0006464, GO:0008152, GO:0008150, GO:0009987, GO:0019538, GO:0003674, GO:0000166, GO:0005488, GO:0016740, GO:0016301, GO:0003824	nucleotide binding, molecular_function, catalytic activity, binding, cellular protein modification process, biological_process, metabolic process, cellular process, kinase activity, transferase activity, protein metabolic process, carbohydrate binding
chr2D_1	TRIAE_CS42_2DL_TGACv1_158829_AA0526810|TRIAE_CS42_2DL_TGACv1_158829_AA0526810.1	2D	643330193	643331647	1455	1455	100	100	0	GO:0005488, GO:0008150, GO:0006950, GO:0008152, GO:0003824, GO:0003674	molecular_function, catalytic activity, binding, response to stress, biological_process, metabolic process
chr2D_1	TRIAE_CS42_2DL_TGACv1_162108_AA0561870|TRIAE_CS42_2DL_TGACv1_162108_AA0561870.1	2D	643468714	643467331	1384	1384	100	100	0	GO:0008152, GO:0008150, GO:0006950, GO:0005488, GO:0003674, GO:0003824	molecular_function, catalytic activity, binding, response to stress, biological_process, metabolic process
chr2D_1	TRIAE_CS42_2DL_TGACv1_158354_AA0516480|TRIAE_CS42_2DL_TGACv1_158354_AA0516480.1	2D	643640295	643641623	1329	1329	100	100	0	GO:0005488, GO:0003824, GO:0003674, GO:0006950, GO:0008150, GO:0008152	molecular_function, catalytic activity, binding, response to stress, biological_process, metabolic process
chr2D_1	TRIAE_CS42_2DL_TGACv1_157927_AA0502130|TRIAE_CS42_2DL_TGACv1_157927_AA0502130.1	2D	643674528	643687200	12673	12673	100	100	0	GO:0016020, GO:0006810, GO:0008150, GO:0003674, GO:0005575, GO:0005215	molecular_function, transporter activity, cellular_component, transport, biological_process, membrane
chr2D_1	TRIAE_CS42_2DL_TGACv1_157927_AA0502140|TRIAE_CS42_2DL_TGACv1_157927_AA0502140.1	2D	643685439	643682124	3316	3316	100	100	0	GO:0003676, GO:0005488, GO:0003674	molecular_function, nucleic acid binding, binding
chr2D_1	TRIAE_CS42_2DL_TGACv1_157927_AA0502180|TRIAE_CS42_2DL_TGACv1_157927_AA0502180.2;TRIAE_CS42_2DL_TGACv1_157927_AA0502180.1	2D	643761681	643769904	8224	8224	100	100	0	GO:0008150, GO:0006810, GO:0016020, GO:0005215, GO:0005575, GO:0003674	molecular_function, transporter activity, cellular_component, transport, biological_process, membrane
chr2D_1	TRIAE_CS42_2DL_TGACv1_157927_AA0502220|TRIAE_CS42_2DL_TGACv1_157927_AA0502220.2;TRIAE_CS42_2DL_TGACv1_157927_AA0502220.1	2D	643788243	643789707	1465	1465	100	100	0	GO:0008152, GO:0009056, GO:0009987, GO:0008150, GO:0006950, GO:0005488, GO:0005575, GO:0005576, GO:0003824, GO:0003674	molecular_function, catalytic activity, binding, cellular_component, extracellular region, response to stress, biological_process, metabolic process, catabolic process, cellular process
chr2D_1	TRIAE_CS42_2DL_TGACv1_157927_AA0502230|TRIAE_CS42_2DL_TGACv1_157927_AA0502230.1	2D	643793883	643795597	1715	1715	100	100	0	GO:0005488, GO:0005576, GO:0005575, GO:0003824, GO:0003674, GO:0009056, GO:0008152, GO:0008150, GO:0006950, GO:0009987	molecular_function, catalytic activity, binding, cellular_component, extracellular region, response to stress, biological_process, metabolic process, catabolic process, cellular process
chr2D_1	TRIAE_CS42_2DL_TGACv1_157927_AA0502240|TRIAE_CS42_2DL_TGACv1_157927_AA0502240.2;TRIAE_CS42_2DL_TGACv1_157927_AA0502240.1	2D	643800293	643802077	1785	1785	100	100	0	GO:0008152, GO:0006950, GO:0008150, GO:0005488, GO:0003674, GO:0003824	molecular_function, catalytic activity, binding, response to stress, biological_process, metabolic process
chr2D_1	TRIAE_CS42_2DL_TGACv1_157927_AA0502250|TRIAE_CS42_2DL_TGACv1_157927_AA0502250.2;TRIAE_CS42_2DL_TGACv1_157927_AA0502250.1	2D	643804583	643808649	4067	4067	100	100	0	.	.
chr2D_1	TRIAE_CS42_2DL_TGACv1_157927_AA0502280|TRIAE_CS42_2DL_TGACv1_157927_AA0502280.1	2D	643841649	643842763	1115	1115	100	100	0	.	.
chr2D_1	TRIAE_CS42_2DL_TGACv1_157927_AA0502290|TRIAE_CS42_2DL_TGACv1_157927_AA0502290.1	2D	643852504	643854641	2138	2138	100	100	0	GO:0016020, GO:0005575, GO:0003824, GO:0003674	molecular_function, catalytic activity, cellular_component, membrane
chr2D_1	TRIAE_CS42_2DL_TGACv1_157927_AA0502300|TRIAE_CS42_2DL_TGACv1_157927_AA0502300.1	2D	643867502	643869825	2324	2324	100	100	0	.	.
chr2D_1	TRIAE_CS42_2DL_TGACv1_157927_AA0502310|TRIAE_CS42_2DL_TGACv1_157927_AA0502310.1;TRIAE_CS42_2DL_TGACv1_157927_AA0502310.2	2D	643870112	643871929	1818	1818	100	100	0	GO:0003674, GO:0003824, GO:0008150, GO:0006950, GO:0008152, GO:0005488	molecular_function, catalytic activity, binding, response to stress, biological_process, metabolic process
chr2D_1	TRIAE_CS42_2DL_TGACv1_157927_AA0502320|TRIAE_CS42_2DL_TGACv1_157927_AA0502320.1	2D	643878322	643880085	1764	1764	100	100	0	GO:0003674, GO:0003824, GO:0008150, GO:0006950, GO:0008152, GO:0005488	molecular_function, catalytic activity, binding, response to stress, biological_process, metabolic process
chr2D_1	TRIAE_CS42_2DL_TGACv1_157927_AA0502330|TRIAE_CS42_2DL_TGACv1_157927_AA0502330.1	2D	643901040	643902573	1534	1534	100	100	0	GO:0005488, GO:0005575, GO:0005576, GO:0003824, GO:0003674, GO:0008152, GO:0009056, GO:0009987, GO:0006950, GO:0008150	molecular_function, catalytic activity, binding, cellular_component, extracellular region, response to stress, biological_process, metabolic process, catabolic process, cellular process
chr2D_1	TRIAE_CS42_2DL_TGACv1_162892_AA0563770|TRIAE_CS42_2DL_TGACv1_162892_AA0563770.1	2D	643923859	643925065	1207	1207	100	100	0	GO:0003674, GO:0003824, GO:0008152, GO:0006950, GO:0008150, GO:0005488	molecular_function, catalytic activity, binding, response to stress, biological_process, metabolic process
chr2D_1	TRIAE_CS42_2DL_TGACv1_159181_AA0533940|TRIAE_CS42_2DL_TGACv1_159181_AA0533940.2;TRIAE_CS42_2DL_TGACv1_159181_AA0533940.1	2D	644016312	644018370	2059	2059	100	100	0	GO:0005488, GO:0003824, GO:0003674, GO:0008150, GO:0006950, GO:0008152	molecular_function, catalytic activity, binding, response to stress, biological_process, metabolic process
chr2D_1	TRIAE_CS42_2DL_TGACv1_160679_AA0553050|TRIAE_CS42_2DL_TGACv1_160679_AA0553050.1	2D	644092615	644096697	4083	4083	100	100	0	GO:0005515, GO:0005488, GO:0003674	molecular_function, binding, protein binding
chr2D_1	TRIAE_CS42_2DL_TGACv1_159573_AA0540050|TRIAE_CS42_2DL_TGACv1_159573_AA0540050.1	2D	644137797	644139327	1531	1531	100	100	0	.	.
chr2D_1	TRIAE_CS42_2DL_TGACv1_158669_AA0524240|TRIAE_CS42_2DL_TGACv1_158669_AA0524240.1	2D	644282576	644283247	672	672	100	100	0	GO:0019538, GO:0009056, GO:0009987, GO:0008150, GO:0008152	biological_process, metabolic process, catabolic process, cellular process, protein metabolic process
chr2D_1	TRIAE_CS42_2DL_TGACv1_158669_AA0524250|TRIAE_CS42_2DL_TGACv1_158669_AA0524250.1	2D	644285566	644288423	2858	2858	100	100	0	GO:0003674, GO:0005515, GO:0005488	molecular_function, binding, protein binding
chr2D_1	TRIAE_CS42_2DL_TGACv1_161347_AA0558120|TRIAE_CS42_2DL_TGACv1_161347_AA0558120.2;TRIAE_CS42_2DL_TGACv1_161347_AA0558120.1	2D	644329862	644333076	3215	3215	100	100	0	GO:0009719, GO:0006629, GO:0019538, GO:0007165, GO:0007154, GO:0008150, GO:0008152, GO:0009987, GO:0009056, GO:0003674, GO:0003824, GO:0005622, GO:0005575, GO:0005623, GO:0005773, GO:0016020, GO:0005737	molecular_function, catalytic activity, cellular_component, intracellular, cell, cytoplasm, vacuole, lipid metabolic process, cell communication, signal transduction, biological_process, metabolic process, catabolic process, response to endogenous stimulus, cellular process, membrane, protein metabolic process
chr2D_1	TRIAE_CS42_2DL_TGACv1_158795_AA0526230|TRIAE_CS42_2DL_TGACv1_158795_AA0526230.1	2D	644376031	644373587	2445	2445	100	100	0	GO:0005575, GO:0003824, GO:0005488, GO:0003674, GO:0000166, GO:0016787, GO:0016020	nucleotide binding, molecular_function, catalytic activity, binding, cellular_component, membrane, hydrolase activity
chr2D_1	TRIAE_CS42_2DL_TGACv1_158795_AA0526200|TRIAE_CS42_2DL_TGACv1_158795_AA0526200.1	2D	644407695	644411514	3820	3820	100	100	0	GO:0005515, GO:0005488, GO:0003674	molecular_function, binding, protein binding
chr2D_1	TRIAE_CS42_2DL_TGACv1_159752_AA0542330|TRIAE_CS42_2DL_TGACv1_159752_AA0542330.1	2D	644484511	644487002	2492	2492	100	100	0	.	.
chr2D_1	TRIAE_CS42_2DL_TGACv1_159752_AA0542310|TRIAE_CS42_2DL_TGACv1_159752_AA0542310.1	2D	644522048	644520336	1713	1713	100	100	0	.	.
chr2D_1	TRIAE_CS42_2DL_TGACv1_163816_AA0564600|TRIAE_CS42_2DL_TGACv1_163816_AA0564600.1	2D	644582751	644587071	4321	4321	100	100	0	GO:0005488, GO:0000166, GO:0003674	nucleotide binding, molecular_function, binding
chr2D_1	TRIAE_CS42_2DL_TGACv1_161101_AA0556730|TRIAE_CS42_2DL_TGACv1_161101_AA0556730.1	2D	644587055	644589879	2825	2825	100	100	0	GO:0000166, GO:0003674, GO:0005488	nucleotide binding, molecular_function, binding
chr2D_1	TRIAE_CS42_2DL_TGACv1_159685_AA0541540|TRIAE_CS42_2DL_TGACv1_159685_AA0541540.1	2D	644637094	644636040	1055	1055	100	100	0	.	.
chr2D_1	TRIAE_CS42_2DL_TGACv1_161069_AA0556410|TRIAE_CS42_2DL_TGACv1_161069_AA0556410.3;TRIAE_CS42_2DL_TGACv1_161069_AA0556410.1;TRIAE_CS42_2DL_TGACv1_161069_AA0556410.2	2D	644717564	644720778	3215	3215	100	100	0	GO:0003674, GO:0005488, GO:0005515	molecular_function, binding, protein binding
chr2D_1	TRIAE_CS42_2DL_TGACv1_161069_AA0556420|TRIAE_CS42_2DL_TGACv1_161069_AA0556420.1	2D	644723133	644721094	2040	2040	100	100	0	GO:0005622, GO:0005575, GO:0005840, GO:0005737, GO:0005623, GO:0006412, GO:0008150, GO:0008152, GO:0009058, GO:0009987, GO:0019538, GO:0003674, GO:0005198	molecular_function, structural molecule activity, cellular_component, intracellular, cell, cytoplasm, ribosome, translation, biological_process, metabolic process, biosynthetic process, cellular process, protein metabolic process
chr2D_1	TRIAE_CS42_2DL_TGACv1_161069_AA0556430|TRIAE_CS42_2DL_TGACv1_161069_AA0556430.1	2D	644724664	644726259	1596	1596	100	100	0	GO:0003824, GO:0003674, GO:0008150, GO:0008152, GO:0019725, GO:0009987	molecular_function, catalytic activity, biological_process, metabolic process, cellular process, cellular homeostasis
chr2D_1	TRIAE_CS42_2DL_TGACv1_161069_AA0556450|TRIAE_CS42_2DL_TGACv1_161069_AA0556450.1	2D	644733663	644732937	727	727	100	100	0	GO:0030234, GO:0003674	molecular_function, enzyme regulator activity
chr2D_1	TRIAE_CS42_2DL_TGACv1_158177_AA0511430|TRIAE_CS42_2DL_TGACv1_158177_AA0511430.1	2D	644815443	644815957	515	515	100	100	0	.	.
chr2D_1	TRIAE_CS42_2DL_TGACv1_158177_AA0511450|TRIAE_CS42_2DL_TGACv1_158177_AA0511450.1	2D	644834710	644831058	3653	3653	100	100	0	GO:0003674, GO:0005575, GO:0005215, GO:0016020, GO:0009987, GO:0006810, GO:0008150	molecular_function, transporter activity, cellular_component, transport, biological_process, cellular process, membrane
chr2D_1	TRIAE_CS42_2DL_TGACv1_158177_AA0511470|TRIAE_CS42_2DL_TGACv1_158177_AA0511470.1	2D	644897159	644897763	605	605	100	100	0	GO:0003674, GO:0030234	molecular_function, enzyme regulator activity
chr2D_1	TRIAE_CS42_2DL_TGACv1_158177_AA0511480|TRIAE_CS42_2DL_TGACv1_158177_AA0511480.1	2D	644924415	644923740	676	676	100	100	0	GO:0030234, GO:0003674	molecular_function, enzyme regulator activity
chr2D_1	TRIAE_CS42_2DL_TGACv1_159926_AA0544450|TRIAE_CS42_2DL_TGACv1_159926_AA0544450.1	2D	644979031	644980215	1185	1185	100	100	0	.	.
chr2D_1	TRIAE_CS42_2DL_TGACv1_159926_AA0544440|TRIAE_CS42_2DL_TGACv1_159926_AA0544440.1	2D	644980700	644975087	6344	5614	88.4931	100	0	GO:0003674, GO:0030234	molecular_function, enzyme regulator activity
chr2D_1	TRIAE_CS42_2DL_TGACv1_159926_AA0544460|TRIAE_CS42_2DL_TGACv1_159926_AA0544460.1	2D	644995935	644996360	429	426	99.3007	100	0	.	.
chr2D_1	TRIAE_CS42_2DL_TGACv1_159926_AA0544470|TRIAE_CS42_2DL_TGACv1_159926_AA0544470.1	2D	645000345	645002082	1738	1738	100	100	0	.	.
chr2D_1	TRIAE_CS42_2DL_TGACv1_159926_AA0544480|TRIAE_CS42_2DL_TGACv1_159926_AA0544480.2;TRIAE_CS42_2DL_TGACv1_159926_AA0544480.1;TRIAE_CS42_2DL_TGACv1_159926_AA0544480.3	2D	645012871	645009232	3640	3640	100	100	0	GO:0003674, GO:0005488, GO:0005622, GO:0016787, GO:0003824, GO:0005575, GO:0005737, GO:0005623, GO:0008150, GO:0008152, GO:0009987	molecular_function, catalytic activity, binding, cellular_component, intracellular, cell, cytoplasm, biological_process, metabolic process, cellular process, hydrolase activity
chr2D_1	TRIAE_CS42_2DL_TGACv1_159456_AA0538510|TRIAE_CS42_2DL_TGACv1_159456_AA0538510.1	2D	645044135	645045319	1185	1185	100	100	0	.	.
chr2D_1	TRIAE_CS42_2DL_TGACv1_159456_AA0538520|TRIAE_CS42_2DL_TGACv1_159456_AA0538520.1	2D	645049214	645045745	3470	3470	100	100	0	.	.
chr2D_1	TRIAE_CS42_2DL_TGACv1_159456_AA0538560|TRIAE_CS42_2DL_TGACv1_159456_AA0538560.1	2D	645085572	645082487	3086	3086	100	100	0	.	.
chr2D_1	TRIAE_CS42_2DL_TGACv1_159456_AA0538570|TRIAE_CS42_2DL_TGACv1_159456_AA0538570.1;TRIAE_CS42_2DL_TGACv1_159456_AA0538570.2	2D	645091122	645090154	969	969	100	100	0	.	.
chr2D_1	TRIAE_CS42_2DL_TGACv1_160008_AA0545520|TRIAE_CS42_2DL_TGACv1_160008_AA0545520.2;TRIAE_CS42_2DL_TGACv1_160008_AA0545520.1	2D	645281417	645276483	4935	4935	100	100	0	.	.
chr2D_1	TRIAE_CS42_2DL_TGACv1_161388_AA0558410|TRIAE_CS42_2DL_TGACv1_161388_AA0558410.3;TRIAE_CS42_2DL_TGACv1_161388_AA0558410.2;TRIAE_CS42_2DL_TGACv1_161388_AA0558410.1	2D	645358061	645355371	3176	2691	84.7292	100	0	.	.
chr2D_1	TRIAE_CS42_4DL_TGACv1_343619_AA1137380|TRIAE_CS42_4DL_TGACv1_343619_AA1137380.1	2D	645366480	645367924	1445	1445	100	100	0	.	.
chr2D_1	TRIAE_CS42_2DL_TGACv1_163358_AA0564340|TRIAE_CS42_2DL_TGACv1_163358_AA0564340.1	2D	645427760	645430953	3194	3194	100	100	0	GO:0003674, GO:0005198, GO:0005575, GO:0005623, GO:0005737, GO:0005840, GO:0005622, GO:0008150, GO:0006412, GO:0009058, GO:0008152, GO:0019538, GO:0009987	molecular_function, structural molecule activity, cellular_component, intracellular, cell, cytoplasm, ribosome, translation, biological_process, metabolic process, biosynthetic process, cellular process, protein metabolic process
chr2D_1	TRIAE_CS42_2DL_TGACv1_159511_AA0539160|TRIAE_CS42_2DL_TGACv1_159511_AA0539160.1	2D	645561075	645558907	2169	2169	100	100	0	.	.
chr2D_1	TRIAE_CS42_2DL_TGACv1_160589_AA0552100|TRIAE_CS42_2DL_TGACv1_160589_AA0552100.1	2D	645602717	645598756	3962	3962	100	100	0	.	.
chr2D_1	TRIAE_CS42_2DL_TGACv1_160589_AA0552080|TRIAE_CS42_2DL_TGACv1_160589_AA0552080.1	2D	645608552	645607336	1217	1217	100	100	0	.	.
chr2D_1	TRIAE_CS42_2DL_TGACv1_160589_AA0552070|TRIAE_CS42_2DL_TGACv1_160589_AA0552070.1	2D	645614425	645611544	2954	2882	97.5626	100	0	.	.
chr2D_1	TRIAE_CS42_2DL_TGACv1_160351_AA0549610|TRIAE_CS42_2DL_TGACv1_160351_AA0549610.1	2D	645650228	645653722	3495	3495	100	100	0	GO:0016787, GO:0008150, GO:0008152, GO:0009058, GO:0006412, GO:0009987, GO:0019538, GO:0003824, GO:0003674	molecular_function, catalytic activity, translation, biological_process, metabolic process, biosynthetic process, cellular process, hydrolase activity, protein metabolic process
chr2D_1	TRIAE_CS42_2DL_TGACv1_160351_AA0549620|TRIAE_CS42_2DL_TGACv1_160351_AA0549620.1	2D	645656927	645653844	3084	3084	100	100	0	.	.
chr2D_1	TRIAE_CS42_2DL_TGACv1_160351_AA0549630|TRIAE_CS42_2DL_TGACv1_160351_AA0549630.1	2D	645662167	645660665	1503	1503	100	100	0	.	.
chr2D_1	TRIAE_CS42_2DL_TGACv1_160351_AA0549640|TRIAE_CS42_2DL_TGACv1_160351_AA0549640.1	2D	645682107	645683675	1569	1569	100	100	0	GO:0003674, GO:0005515, GO:0005488	molecular_function, binding, protein binding
chr2D_1	TRIAE_CS42_2DL_TGACv1_158087_AA0508660|TRIAE_CS42_2DL_TGACv1_158087_AA0508660.3;TRIAE_CS42_2DL_TGACv1_158087_AA0508660.1;TRIAE_CS42_2DL_TGACv1_158087_AA0508660.2	2D	645705546	645715076	9531	9531	100	100	0	GO:0003824, GO:0016301, GO:0016740, GO:0000166, GO:0005488, GO:0003674, GO:0006464, GO:0008150, GO:0008152, GO:0009987, GO:0019538	nucleotide binding, molecular_function, catalytic activity, binding, cellular protein modification process, biological_process, metabolic process, cellular process, kinase activity, transferase activity, protein metabolic process
chr2D_1	TRIAE_CS42_2DL_TGACv1_158087_AA0508650|TRIAE_CS42_2DL_TGACv1_158087_AA0508650.1	2D	645722589	645725046	2458	2458	100	100	0	.	.
chr2D_1	TRIAE_CS42_2DL_TGACv1_158087_AA0508620|TRIAE_CS42_2DL_TGACv1_158087_AA0508620.1	2D	645743920	645740451	3470	3470	100	100	0	GO:0003674, GO:0005488, GO:0005515	molecular_function, binding, protein binding
chr2D_1	TRIAE_CS42_2DL_TGACv1_158087_AA0508610|TRIAE_CS42_2DL_TGACv1_158087_AA0508610.1	2D	645759226	645757032	2195	2195	100	100	0	GO:0016740, GO:0016301, GO:0003824, GO:0019538, GO:0009987, GO:0008150, GO:0008152, GO:0006464, GO:0003674, GO:0005488, GO:0000166	nucleotide binding, molecular_function, catalytic activity, binding, cellular protein modification process, biological_process, metabolic process, cellular process, kinase activity, transferase activity, protein metabolic process
chr2D_1	TRIAE_CS42_2DL_TGACv1_158087_AA0508590|TRIAE_CS42_2DL_TGACv1_158087_AA0508590.1	2D	645781106	645779132	1975	1975	100	100	0	GO:0009058, GO:0008150, GO:0009987, GO:0008152, GO:0006139	nucleobase-containing compound metabolic process, biological_process, metabolic process, biosynthetic process, cellular process
chr2D_1	TRIAE_CS42_2DL_TGACv1_158087_AA0508570|TRIAE_CS42_2DL_TGACv1_158087_AA0508570.1	2D	645806848	645796224	10692	10625	99.3734	100	0	GO:0003674, GO:0000166, GO:0005488, GO:0008152, GO:0006464, GO:0008150, GO:0009987, GO:0019538, GO:0003824, GO:0016301, GO:0016740	nucleotide binding, molecular_function, catalytic activity, binding, cellular protein modification process, biological_process, metabolic process, cellular process, kinase activity, transferase activity, protein metabolic process
chr2D_1	TRIAE_CS42_2DL_TGACv1_158087_AA0508550|TRIAE_CS42_2DL_TGACv1_158087_AA0508550.1	2D	645817172	645814717	2456	2456	100	100	0	.	.
chr2D_1	TRIAE_CS42_2DL_TGACv1_158087_AA0508540|TRIAE_CS42_2DL_TGACv1_158087_AA0508540.2;TRIAE_CS42_2DL_TGACv1_158087_AA0508540.1	2D	645821680	645823837	2158	2158	100	100	0	.	.
chr2D_1	TRIAE_CS42_2DL_TGACv1_158087_AA0508530|TRIAE_CS42_2DL_TGACv1_158087_AA0508530.1	2D	645824500	645827068	2569	2569	100	100	0	GO:0005515, GO:0005488, GO:0003674	molecular_function, binding, protein binding
chr2D_1	TRIAE_CS42_2DL_TGACv1_158087_AA0508520|TRIAE_CS42_2DL_TGACv1_158087_AA0508520.1	2D	645832249	645827895	4355	4355	100	100	0	GO:0005575, GO:0008150, GO:0009987, GO:0008152, GO:0005622, GO:0005623, GO:0005737, GO:0003824, GO:0005488, GO:0003674, GO:0000166, GO:0009058	nucleotide binding, molecular_function, catalytic activity, binding, cellular_component, intracellular, cell, cytoplasm, biological_process, metabolic process, biosynthetic process, cellular process
chr2D_1	TRIAE_CS42_2DL_TGACv1_158087_AA0508510|TRIAE_CS42_2DL_TGACv1_158087_AA0508510.3;TRIAE_CS42_2DL_TGACv1_158087_AA0508510.1;TRIAE_CS42_2DL_TGACv1_158087_AA0508510.2	2D	645832283	645834711	2429	2429	100	100	0	.	.
chr2D_1	TRIAE_CS42_2DL_TGACv1_158087_AA0508500|TRIAE_CS42_2DL_TGACv1_158087_AA0508500.1	2D	645837930	645839866	1937	1937	100	100	0	GO:0005488, GO:0008152, GO:0008150, GO:0003674, GO:0003824	molecular_function, catalytic activity, binding, biological_process, metabolic process
chr2D_1	TRIAE_CS42_2DL_TGACv1_161295_AA0557770|TRIAE_CS42_2DL_TGACv1_161295_AA0557770.1	2D	645893326	645894354	1029	1029	100	100	0	GO:0005488, GO:0005515, GO:0003674	molecular_function, binding, protein binding
chr2D_1	TRIAE_CS42_2DL_TGACv1_160660_AA0552830|TRIAE_CS42_2DL_TGACv1_160660_AA0552830.1	2D	645932122	645934643	2522	2522	100	100	0	GO:0003674, GO:0005488, GO:0005515	molecular_function, binding, protein binding
chr2D_1	TRIAE_CS42_2DL_TGACv1_160660_AA0552820|TRIAE_CS42_2DL_TGACv1_160660_AA0552820.1	2D	645942442	645943752	1311	1311	100	100	0	GO:0005515, GO:0005488, GO:0003674	molecular_function, binding, protein binding
chr2D_1	TRIAE_CS42_2DL_TGACv1_160660_AA0552810|TRIAE_CS42_2DL_TGACv1_160660_AA0552810.1	2D	645947792	645948797	1006	1006	100	100	0	GO:0003674, GO:0005488, GO:0005515	molecular_function, binding, protein binding
chr2D_1	TRIAE_CS42_2DL_TGACv1_160660_AA0552800|TRIAE_CS42_2DL_TGACv1_160660_AA0552800.1	2D	645954721	645951502	3220	3220	100	100	0	.	.
chr2D_1	TRIAE_CS42_2DL_TGACv1_160660_AA0552790|TRIAE_CS42_2DL_TGACv1_160660_AA0552790.1	2D	645958635	645959319	685	685	100	100	0	GO:0030234, GO:0003674	molecular_function, enzyme regulator activity
chr2D_1	TRIAE_CS42_2DL_TGACv1_158347_AA0516290|TRIAE_CS42_2DL_TGACv1_158347_AA0516290.2;TRIAE_CS42_2DL_TGACv1_158347_AA0516290.1	2D	646028148	646034956	6809	6809	100	100	0	GO:0003674, GO:0005488	molecular_function, binding
chr2D_1	TRIAE_CS42_2DL_TGACv1_158347_AA0516300|TRIAE_CS42_2DL_TGACv1_158347_AA0516300.1	2D	646045366	646043958	1409	1409	100	100	0	.	.
chr2D_1	TRIAE_CS42_2DL_TGACv1_160896_AA0555000|TRIAE_CS42_2DL_TGACv1_160896_AA0555000.1	2D	646258866	646256510	2799	2357	84.2086	100	0	GO:0009987, GO:0030154, GO:0016049, GO:0040007, GO:0008152, GO:0008150, GO:0019538, GO:0009653, GO:0016787, GO:0007275, GO:0003824, GO:0003674	molecular_function, catalytic activity, multicellular organismal development, biological_process, metabolic process, anatomical structure morphogenesis, cellular process, cell growth, hydrolase activity, protein metabolic process, cell differentiation, growth
chr2D_1	TRIAE_CS42_2DL_TGACv1_160039_AA0545860|TRIAE_CS42_2DL_TGACv1_160039_AA0545860.2;TRIAE_CS42_2DL_TGACv1_160039_AA0545860.1	2D	646417347	646419771	2425	2425	100	100	0	GO:0016020, GO:0005575	cellular_component, membrane
chr2D_1	TRIAE_CS42_2DL_TGACv1_160039_AA0545920|TRIAE_CS42_2DL_TGACv1_160039_AA0545920.1	2D	646462335	646461457	879	879	100	100	0	GO:0016740, GO:0003674, GO:0003824	molecular_function, catalytic activity, transferase activity
chr2D_1	TRIAE_CS42_2DL_TGACv1_160646_AA0552620|TRIAE_CS42_2DL_TGACv1_160646_AA0552620.1	2D	646488097	646491909	3813	3813	100	100	0	GO:0005488, GO:0003674, GO:0000166, GO:0009987, GO:0019538, GO:0006464, GO:0008150, GO:0008152, GO:0005515, GO:0016740, GO:0016301, GO:0003824	nucleotide binding, molecular_function, catalytic activity, binding, protein binding, cellular protein modification process, biological_process, metabolic process, cellular process, kinase activity, transferase activity, protein metabolic process
chr2D_1	TRIAE_CS42_2DL_TGACv1_160646_AA0552610|TRIAE_CS42_2DL_TGACv1_160646_AA0552610.1	2D	646498416	646496491	1926	1926	100	100	0	GO:0000166, GO:0003674, GO:0005488	nucleotide binding, molecular_function, binding
chr2D_1	TRIAE_CS42_2DL_TGACv1_160074_AA0546400|TRIAE_CS42_2DL_TGACv1_160074_AA0546400.2;TRIAE_CS42_2DL_TGACv1_160074_AA0546400.1	2D	646574945	646569448	6548	5498	83.9646	100	0	GO:0000166, GO:0005488, GO:0003674	nucleotide binding, molecular_function, binding
chr2D_1	TRIAE_CS42_2DL_TGACv1_158593_AA0522690|TRIAE_CS42_2DL_TGACv1_158593_AA0522690.1	2D	646595372	646592998	2375	2375	100	100	0	GO:0003824, GO:0016301, GO:0016740, GO:0000166, GO:0003674, GO:0005488, GO:0009987, GO:0019538, GO:0008150, GO:0008152, GO:0006464	nucleotide binding, molecular_function, catalytic activity, binding, cellular protein modification process, biological_process, metabolic process, cellular process, kinase activity, transferase activity, protein metabolic process
chr2D_1	TRIAE_CS42_2DL_TGACv1_158593_AA0522680|TRIAE_CS42_2DL_TGACv1_158593_AA0522680.1	2D	646608784	646609783	1076	1000	92.9368	100	0	.	.
chr2D_1	TRIAE_CS42_2DL_TGACv1_158593_AA0522660|TRIAE_CS42_2DL_TGACv1_158593_AA0522660.1	2D	646634482	646632192	2291	2291	100	100	0	GO:0003674, GO:0005488, GO:0000166	nucleotide binding, molecular_function, binding
chr2D_1	TRIAE_CS42_2DL_TGACv1_158593_AA0522650|TRIAE_CS42_2DL_TGACv1_158593_AA0522650.1	2D	646653759	646652569	1191	1191	100	100	0	GO:0000166, GO:0005488, GO:0003674	nucleotide binding, molecular_function, binding
chr2D_1	TRIAE_CS42_2DL_TGACv1_158561_AA0521850|TRIAE_CS42_2DL_TGACv1_158561_AA0521850.1	2D	646787540	646788618	1079	1079	100	100	0	GO:0005488, GO:0003674, GO:0000166	nucleotide binding, molecular_function, binding
chr2D_1	TRIAE_CS42_2DL_TGACv1_158178_AA0511550|TRIAE_CS42_2DL_TGACv1_158178_AA0511550.1	2D	646850891	646852708	1818	1818	100	100	0	.	.
chr2D_1	TRIAE_CS42_2DL_TGACv1_158178_AA0511530|TRIAE_CS42_2DL_TGACv1_158178_AA0511530.1	2D	646871141	646872301	1161	1161	100	100	0	GO:0000166, GO:0003674, GO:0005488	nucleotide binding, molecular_function, binding
chr2D_1	TRIAE_CS42_2DL_TGACv1_158178_AA0511510|TRIAE_CS42_2DL_TGACv1_158178_AA0511510.1	2D	646892997	646895419	2423	2423	100	100	0	GO:0005488, GO:0003674, GO:0000166	nucleotide binding, molecular_function, binding
chr2D_1	TRIAE_CS42_2DL_TGACv1_164600_AA0564910|TRIAE_CS42_2DL_TGACv1_164600_AA0564910.2;TRIAE_CS42_2DL_TGACv1_164600_AA0564910.1	2D	646970968	646973918	2951	2951	100	100	0	GO:0003674, GO:0005488, GO:0000166	nucleotide binding, molecular_function, binding
chr2D_1	TRIAE_CS42_2DL_TGACv1_158930_AA0528980|TRIAE_CS42_2DL_TGACv1_158930_AA0528980.2;TRIAE_CS42_2DL_TGACv1_158930_AA0528980.1	2D	647146554	647148859	2306	2306	100	100	0	.	.
chr2D_1	TRIAE_CS42_2DL_TGACv1_158917_AA0528640|TRIAE_CS42_2DL_TGACv1_158917_AA0528640.1	2D	647231815	647229567	2287	2249	98.3384	100	0	.	.
chr2D_1	TRIAE_CS42_1BL_TGACv1_031610_AA0117120|TRIAE_CS42_1BL_TGACv1_031610_AA0117120.1	2D	647287368	647282622	4816	4747	98.5673	100	0	GO:0005215, GO:0005575, GO:0008150, GO:0006810, GO:0009987, GO:0016020, GO:0003674	molecular_function, transporter activity, cellular_component, transport, biological_process, cellular process, membrane
chr2D_1	TRIAE_CS42_U_TGACv1_642297_AA2115370|TRIAE_CS42_U_TGACv1_642297_AA2115370.1	2D	647432826	647429895	2932	2932	100	100	0	GO:0005488, GO:0005515, GO:0003674	molecular_function, binding, protein binding
chr2D_1	TRIAE_CS42_U_TGACv1_642297_AA2115360|TRIAE_CS42_U_TGACv1_642297_AA2115360.1	2D	647488830	647484818	4013	4013	100	100	0	GO:0003674, GO:0005515, GO:0005488	molecular_function, binding, protein binding
chr2D_1	TRIAE_CS42_2AL_TGACv1_095245_AA0308640|TRIAE_CS42_2AL_TGACv1_095245_AA0308640.1	2D	647509493	647511175	1942	1683	86.6632	100	0	.	.
chr2D_1	TRIAE_CS42_2AL_TGACv1_095245_AA0308630|TRIAE_CS42_2AL_TGACv1_095245_AA0308630.1	2D	647515593	647511352	4270	4242	99.2037	99.67	0	GO:0003723, GO:0003676, GO:0005488, GO:0003674, GO:0005575, GO:0003824, GO:0005623, GO:0005654, GO:0005634, GO:0005622, GO:0016787, GO:0009987, GO:0008152, GO:0008150, GO:0006139	molecular_function, nucleic acid binding, RNA binding, catalytic activity, binding, cellular_component, intracellular, cell, nucleus, nucleoplasm, nucleobase-containing compound metabolic process, biological_process, metabolic process, cellular process, hydrolase activity
chr2D_1	TRIAE_CS42_2DL_TGACv1_162757_AA0563510|TRIAE_CS42_2DL_TGACv1_162757_AA0563510.1	2D	647664673	647665997	1325	1325	100	100	0	.	.
chr2D_1	TRIAE_CS42_2DL_TGACv1_162665_AA0563310|TRIAE_CS42_2DL_TGACv1_162665_AA0563310.1	2D	647705956	647701867	4090	4090	100	100	0	.	.
chr2D_1	TRIAE_CS42_2DL_TGACv1_159462_AA0538630|TRIAE_CS42_2DL_TGACv1_159462_AA0538630.1	2D	647800537	647808181	7645	7645	100	100	0	.	.
chr2D_1	TRIAE_CS42_2DL_TGACv1_159462_AA0538640|TRIAE_CS42_2DL_TGACv1_159462_AA0538640.1	2D	647808581	647802533	6049	6049	100	100	0	GO:0000166, GO:0005488, GO:0003674	nucleotide binding, molecular_function, binding
chr2D_1	TRIAE_CS42_2DL_TGACv1_159462_AA0538660|TRIAE_CS42_2DL_TGACv1_159462_AA0538660.1	2D	647823439	647818971	4633	4469	96.4602	100	0	.	.
chr2D_1	TRIAE_CS42_2DL_TGACv1_159462_AA0538670|TRIAE_CS42_2DL_TGACv1_159462_AA0538670.1	2D	647836183	647842030	5900	5848	99.1186	100	0	GO:0003723, GO:0003674, GO:0005488, GO:0003676, GO:0003824, GO:0016787, GO:0008150, GO:0008152, GO:0006139, GO:0009987	molecular_function, nucleic acid binding, RNA binding, catalytic activity, binding, nucleobase-containing compound metabolic process, biological_process, metabolic process, cellular process, hydrolase activity
chr2D_1	TRIAE_CS42_2DL_TGACv1_163041_AA0564010|TRIAE_CS42_2DL_TGACv1_163041_AA0564010.1	2D	647863800	647865350	1551	1551	100	100	0	GO:0003674, GO:0005488	molecular_function, binding
chr2D_1	TRIAE_CS42_2DL_TGACv1_161730_AA0560380|TRIAE_CS42_2DL_TGACv1_161730_AA0560380.1	2D	647967730	647970773	3044	3044	100	100	0	GO:0009058, GO:0009987, GO:0008152, GO:0008150, GO:0003674, GO:0003824, GO:0006139, GO:0005737, GO:0005623, GO:0005622, GO:0005575	molecular_function, catalytic activity, cellular_component, intracellular, cell, cytoplasm, nucleobase-containing compound metabolic process, biological_process, metabolic process, biosynthetic process, cellular process
chr2D_1	TRIAE_CS42_2DL_TGACv1_161730_AA0560370|TRIAE_CS42_2DL_TGACv1_161730_AA0560370.1	2D	647975414	647974130	1285	1285	100	100	0	.	.
chr2D_1	TRIAE_CS42_2DL_TGACv1_160027_AA0545710|TRIAE_CS42_2DL_TGACv1_160027_AA0545710.1	2D	648101693	648104963	4320	3271	75.7176	100	0	GO:0005515, GO:0005488, GO:0003674	molecular_function, binding, protein binding
chr2D_1	TRIAE_CS42_2DL_TGACv1_160027_AA0545720|TRIAE_CS42_2DL_TGACv1_160027_AA0545720.1	2D	648116826	648112086	4741	4741	100	100	0	GO:0003674, GO:0005488, GO:0003676, GO:0000166, GO:0003723	nucleotide binding, molecular_function, nucleic acid binding, RNA binding, binding
chr2D_1	TRIAE_CS42_2DL_TGACv1_160027_AA0545730|TRIAE_CS42_2DL_TGACv1_160027_AA0545730.1	2D	648119817	648122506	2690	2690	100	100	0	GO:0003674, GO:0005488, GO:0005515	molecular_function, binding, protein binding
chr2D_1	TRIAE_CS42_2DL_TGACv1_160027_AA0545740|TRIAE_CS42_2DL_TGACv1_160027_AA0545740.2;TRIAE_CS42_2DL_TGACv1_160027_AA0545740.1	2D	648128306	648122855	5452	5452	100	100	0	GO:0003723, GO:0005488, GO:0003674, GO:0000166, GO:0003676	nucleotide binding, molecular_function, nucleic acid binding, RNA binding, binding
chr2D_1	TRIAE_CS42_2DL_TGACv1_161020_AA0556020|TRIAE_CS42_2DL_TGACv1_161020_AA0556020.1;TRIAE_CS42_2DL_TGACv1_161020_AA0556020.2	2D	648170504	648165703	4802	4802	100	100	0	GO:0003674, GO:0006139, GO:0008152, GO:0008150, GO:0009987, GO:0009058	molecular_function, nucleobase-containing compound metabolic process, biological_process, metabolic process, biosynthetic process, cellular process
chr2D_1	TRIAE_CS42_2DL_TGACv1_161808_AA0560690|TRIAE_CS42_2DL_TGACv1_161808_AA0560690.2;TRIAE_CS42_2DL_TGACv1_161808_AA0560690.1	2D	648204111	648208645	4535	4535	100	100	0	GO:0003824, GO:0003674, GO:0016787	molecular_function, catalytic activity, hydrolase activity
chr2D_1	TRIAE_CS42_2DL_TGACv1_161808_AA0560700|TRIAE_CS42_2DL_TGACv1_161808_AA0560700.2;TRIAE_CS42_2DL_TGACv1_161808_AA0560700.1	2D	648209551	648215175	5625	5625	100	100	0	GO:0006139, GO:0008150, GO:0008152, GO:0009987	nucleobase-containing compound metabolic process, biological_process, metabolic process, cellular process
chr2D_1	TRIAE_CS42_2DL_TGACv1_158758_AA0525550|TRIAE_CS42_2DL_TGACv1_158758_AA0525550.2;TRIAE_CS42_2DL_TGACv1_158758_AA0525550.1	2D	648242922	648238205	4718	4718	100	100	0	GO:0003674, GO:0009536, GO:0008152, GO:0008150, GO:0005975, GO:0003824, GO:0005575, GO:0016787, GO:0005737, GO:0005623, GO:0005622	molecular_function, catalytic activity, cellular_component, intracellular, cell, cytoplasm, carbohydrate metabolic process, biological_process, metabolic process, plastid, hydrolase activity
chr2D_1	TRIAE_CS42_2DL_TGACv1_158758_AA0525590|TRIAE_CS42_2DL_TGACv1_158758_AA0525590.1;TRIAE_CS42_2DL_TGACv1_158758_AA0525590.2	2D	648281185	648288875	7691	7691	100	100	0	GO:0000166, GO:0003674, GO:0005488, GO:0003824, GO:0016787	nucleotide binding, molecular_function, catalytic activity, binding, hydrolase activity
chr2D_1	TRIAE_CS42_2DL_TGACv1_158572_AA0522140|TRIAE_CS42_2DL_TGACv1_158572_AA0522140.1	2D	648342046	648343784	1739	1739	100	100	0	GO:0003824, GO:0016740, GO:0005488, GO:0008152, GO:0008150, GO:0006464, GO:0019538, GO:0009987, GO:0003674	molecular_function, catalytic activity, binding, cellular protein modification process, biological_process, metabolic process, cellular process, transferase activity, protein metabolic process
chr2D_1	TRIAE_CS42_2DL_TGACv1_158572_AA0522130|TRIAE_CS42_2DL_TGACv1_158572_AA0522130.2;TRIAE_CS42_2DL_TGACv1_158572_AA0522130.1	2D	648350738	648355538	4801	4801	100	100	0	GO:0003676, GO:0005488, GO:0003674, GO:0000166	nucleotide binding, molecular_function, nucleic acid binding, binding
chr2D_1	TRIAE_CS42_2DL_TGACv1_158572_AA0522120|TRIAE_CS42_2DL_TGACv1_158572_AA0522120.1	2D	648359228	648357427	1802	1802	100	100	0	GO:0003674, GO:0005515, GO:0005488	molecular_function, binding, protein binding
chr2D_1	TRIAE_CS42_2DL_TGACv1_160399_AA0550130|TRIAE_CS42_2DL_TGACv1_160399_AA0550130.3;TRIAE_CS42_2DL_TGACv1_160399_AA0550130.1;TRIAE_CS42_2DL_TGACv1_160399_AA0550130.2	2D	648466796	648471451	4656	4656	100	100	0	GO:0006464, GO:0008150, GO:0008152, GO:0009987, GO:0019538, GO:0016740, GO:0016301, GO:0003824, GO:0005515, GO:0000166, GO:0005488, GO:0003674	nucleotide binding, molecular_function, catalytic activity, binding, protein binding, cellular protein modification process, biological_process, metabolic process, cellular process, kinase activity, transferase activity, protein metabolic process
chr2D_1	TRIAE_CS42_2DL_TGACv1_160399_AA0550120|TRIAE_CS42_2DL_TGACv1_160399_AA0550120.1	2D	648476952	648472436	4517	4517	100	100	0	GO:0003674, GO:0016787, GO:0003824	molecular_function, catalytic activity, hydrolase activity
chr2D_1	TRIAE_CS42_2DL_TGACv1_158933_AA0529030|TRIAE_CS42_2DL_TGACv1_158933_AA0529030.1	2D	648512172	648516144	3973	3973	100	100	0	.	.
chr2D_1	TRIAE_CS42_2DL_TGACv1_158933_AA0529050|TRIAE_CS42_2DL_TGACv1_158933_AA0529050.1	2D	648548982	648546604	2379	2379	100	100	0	GO:0003674, GO:0005488, GO:0000166	nucleotide binding, molecular_function, binding
chr2D_1	TRIAE_CS42_2DL_TGACv1_158933_AA0529090|TRIAE_CS42_2DL_TGACv1_158933_AA0529090.1	2D	648570417	648573832	3416	3416	100	100	0	.	.
chr2D_1	TRIAE_CS42_2DL_TGACv1_158933_AA0529100|TRIAE_CS42_2DL_TGACv1_158933_AA0529100.1	2D	648576486	648578875	2390	2390	100	100	0	GO:0000166, GO:0005488, GO:0003674	nucleotide binding, molecular_function, binding
chr2D_1	TRIAE_CS42_2DL_TGACv1_157985_AA0504860|TRIAE_CS42_2DL_TGACv1_157985_AA0504860.1	2D	648637243	648634829	2415	2415	100	100	0	.	.
chr2D_1	TRIAE_CS42_2DL_TGACv1_157985_AA0504850|TRIAE_CS42_2DL_TGACv1_157985_AA0504850.1	2D	648676474	648679708	3235	3235	100	100	0	.	.
chr2D_1	TRIAE_CS42_2DL_TGACv1_157985_AA0504840|TRIAE_CS42_2DL_TGACv1_157985_AA0504840.1	2D	648695836	648697567	1732	1732	100	100	0	GO:0003674, GO:0005488, GO:0005515	molecular_function, binding, protein binding
chr2D_1	TRIAE_CS42_2DL_TGACv1_157941_AA0502810|TRIAE_CS42_2DL_TGACv1_157941_AA0502810.1	2D	648873700	648871097	2604	2604	100	100	0	.	.
chr2D_1	TRIAE_CS42_2DL_TGACv1_157941_AA0502800|TRIAE_CS42_2DL_TGACv1_157941_AA0502800.1	2D	649062620	649061205	1416	1416	100	100	0	.	.
chr2D_1	TRIAE_CS42_2DL_TGACv1_159770_AA0542530|TRIAE_CS42_2DL_TGACv1_159770_AA0542530.1	2D	649140887	649148211	7464	7325	98.1377	100	0	GO:0005622, GO:0005623, GO:0005737, GO:0005575, GO:0008150, GO:0006810, GO:0009987	cellular_component, intracellular, cell, cytoplasm, transport, biological_process, cellular process
chr2D_1	TRIAE_CS42_2DL_TGACv1_158414_AA0518150|TRIAE_CS42_2DL_TGACv1_158414_AA0518150.1	2D	649304017	649308115	4843	4099	84.6376	100	0	GO:0009987, GO:0006810, GO:0008150, GO:0005622, GO:0005623, GO:0005737, GO:0005575	cellular_component, intracellular, cell, cytoplasm, transport, biological_process, cellular process
chr2D_1	TRIAE_CS42_2DL_TGACv1_158414_AA0518160|TRIAE_CS42_2DL_TGACv1_158414_AA0518160.1	2D	649338046	649339516	1471	1471	100	100	0	.	.
chr2D_1	TRIAE_CS42_2DL_TGACv1_158414_AA0518190|TRIAE_CS42_2DL_TGACv1_158414_AA0518190.2;TRIAE_CS42_2DL_TGACv1_158414_AA0518190.1	2D	649377666	649375549	2118	2118	100	100	0	.	.
chr2D_1	TRIAE_CS42_2DL_TGACv1_158414_AA0518200|TRIAE_CS42_2DL_TGACv1_158414_AA0518200.1	2D	649390105	649388464	1642	1642	100	100	0	.	.
chr2D_1	TRIAE_CS42_2DL_TGACv1_158025_AA0506340|TRIAE_CS42_2DL_TGACv1_158025_AA0506340.1	2D	649467403	649469156	1754	1754	100	100	0	GO:0016740, GO:0003824, GO:0003674	molecular_function, catalytic activity, transferase activity
chr2D_1	TRIAE_CS42_2DL_TGACv1_158025_AA0506320|TRIAE_CS42_2DL_TGACv1_158025_AA0506320.1	2D	649510366	649506872	3495	3495	100	100	0	.	.
chr2D_1	TRIAE_CS42_2DL_TGACv1_158025_AA0506300|TRIAE_CS42_2DL_TGACv1_158025_AA0506300.1	2D	649585351	649586410	1060	1060	100	100	0	.	.
chr2D_1	TRIAE_CS42_2DL_TGACv1_158025_AA0506290|TRIAE_CS42_2DL_TGACv1_158025_AA0506290.1;TRIAE_CS42_2DL_TGACv1_158025_AA0506290.2	2D	649593561	649598538	4978	4978	100	100	0	GO:0005488, GO:0000166, GO:0003674, GO:0019538, GO:0009987, GO:0006464, GO:0008150, GO:0008152, GO:0005515, GO:0003824, GO:0016740, GO:0016301	nucleotide binding, molecular_function, catalytic activity, binding, protein binding, cellular protein modification process, biological_process, metabolic process, cellular process, kinase activity, transferase activity, protein metabolic process
chr2D_1	TRIAE_CS42_2DL_TGACv1_158025_AA0506280|TRIAE_CS42_2DL_TGACv1_158025_AA0506280.1	2D	649616940	649614543	2398	2398	100	100	0	GO:0003824, GO:0016787, GO:0003674, GO:0008152, GO:0008150, GO:0019538	molecular_function, catalytic activity, biological_process, metabolic process, hydrolase activity, protein metabolic process
chr2D_1	TRIAE_CS42_2DL_TGACv1_157966_AA0504050|TRIAE_CS42_2DL_TGACv1_157966_AA0504050.1	2D	649782056	649780856	1201	1201	100	100	0	GO:0005575, GO:0008150, GO:0006950, GO:0016020, GO:0009628	cellular_component, response to stress, biological_process, response to abiotic stimulus, membrane
chr2D_1	TRIAE_CS42_2DL_TGACv1_157966_AA0504080|TRIAE_CS42_2DL_TGACv1_157966_AA0504080.3;TRIAE_CS42_2DL_TGACv1_157966_AA0504080.1;TRIAE_CS42_2DL_TGACv1_157966_AA0504080.2	2D	649821259	649812765	9037	8495	94.0024	100	0	GO:0003676, GO:0005488, GO:0003674, GO:0000166, GO:0005515	nucleotide binding, molecular_function, nucleic acid binding, binding, protein binding
chr2D_1	TRIAE_CS42_2DL_TGACv1_157966_AA0504090|TRIAE_CS42_2DL_TGACv1_157966_AA0504090.1	2D	649822305	649824219	1915	1915	100	100	0	.	.
chr2D_1	TRIAE_CS42_2DL_TGACv1_157966_AA0504120|TRIAE_CS42_2DL_TGACv1_157966_AA0504120.1	2D	649859978	649857141	2838	2838	100	100	0	.	.
chr2D_1	TRIAE_CS42_2DL_TGACv1_158975_AA0529740|TRIAE_CS42_2DL_TGACv1_158975_AA0529740.2;TRIAE_CS42_2DL_TGACv1_158975_AA0529740.1	2D	650067064	650059646	7419	7419	100	100	0	GO:0003674, GO:0000166, GO:0005488, GO:0005515, GO:0003824, GO:0016740, GO:0016301, GO:0009987, GO:0019538, GO:0008150, GO:0006464, GO:0008152	nucleotide binding, molecular_function, catalytic activity, binding, protein binding, cellular protein modification process, biological_process, metabolic process, cellular process, kinase activity, transferase activity, protein metabolic process
chr2D_1	TRIAE_CS42_2DL_TGACv1_158975_AA0529750|TRIAE_CS42_2DL_TGACv1_158975_AA0529750.1	2D	650076753	650079957	3205	3205	100	100	0	GO:0003824, GO:0016740, GO:0016301, GO:0009987, GO:0019538, GO:0006464, GO:0008152, GO:0008150, GO:0030246, GO:0003674, GO:0000166, GO:0005488	nucleotide binding, molecular_function, catalytic activity, binding, cellular protein modification process, biological_process, metabolic process, cellular process, kinase activity, transferase activity, protein metabolic process, carbohydrate binding
chr2D_1	TRIAE_CS42_2DL_TGACv1_161896_AA0561020|TRIAE_CS42_2DL_TGACv1_161896_AA0561020.1	2D	650319714	650322388	2675	2675	100	100	0	.	.
chr3A_1	TRIAE_CS42_3AL_TGACv1_196767_AA0662810|TRIAE_CS42_3AL_TGACv1_196767_AA0662810.2;TRIAE_CS42_3AL_TGACv1_196767_AA0662810.1	3A	641557980	641559855	1876	1876	100	100	0	GO:0003674, GO:0008152, GO:0008150, GO:0005975, GO:0016787, GO:0003824	molecular_function, catalytic activity, carbohydrate metabolic process, biological_process, metabolic process, hydrolase activity
chr3A_1	TRIAE_CS42_3AL_TGACv1_195436_AA0649530|TRIAE_CS42_3AL_TGACv1_195436_AA0649530.1	3A	641629457	641631755	2299	2299	100	100	0	GO:0003674, GO:0005488, GO:0005515	molecular_function, binding, protein binding
chr3A_1	TRIAE_CS42_3AL_TGACv1_193715_AA0618310|TRIAE_CS42_3AL_TGACv1_193715_AA0618310.1	3A	641824057	641825603	2049	1547	75.5002	100	0	.	.
chr3A_1	TRIAE_CS42_3AL_TGACv1_193715_AA0618300|TRIAE_CS42_3AL_TGACv1_193715_AA0618300.1	3A	641829664	641825634	4031	4031	100	100	0	GO:0008152, GO:0008150, GO:0003824, GO:0005488, GO:0000166, GO:0003674	nucleotide binding, molecular_function, catalytic activity, binding, biological_process, metabolic process
chr3A_1	TRIAE_CS42_3AL_TGACv1_193715_AA0618280|TRIAE_CS42_3AL_TGACv1_193715_AA0618280.7;TRIAE_CS42_3AL_TGACv1_193715_AA0618280.1;TRIAE_CS42_3AL_TGACv1_193715_AA0618280.4;TRIAE_CS42_3AL_TGACv1_193715_AA0618280.6;TRIAE_CS42_3AL_TGACv1_193715_AA0618280.3;TRIAE_CS42_3AL_TGACv1_193715_AA0618280.8;TRIAE_CS42_3AL_TGACv1_193715_AA0618280.5;TRIAE_CS42_3AL_TGACv1_193715_AA0618280.2	3A	641876233	641861674	14560	14560	100	100	0	GO:0003674, GO:0003824, GO:0009058, GO:0005575, GO:0016740, GO:0005777, GO:0005623, GO:0005622, GO:0005737, GO:0009987, GO:0008152, GO:0008150	molecular_function, catalytic activity, cellular_component, intracellular, cell, cytoplasm, peroxisome, biological_process, metabolic process, biosynthetic process, cellular process, transferase activity
chr3A_1	TRIAE_CS42_6DL_TGACv1_526578_AA1687440|TRIAE_CS42_6DL_TGACv1_526578_AA1687440.3;TRIAE_CS42_6DL_TGACv1_526578_AA1687440.2;TRIAE_CS42_6DL_TGACv1_526578_AA1687440.1	3A	642034462	642031985	2478	2478	100	100	0	GO:0003824, GO:0016740, GO:0003674	molecular_function, catalytic activity, transferase activity
chr3A_1	TRIAE_CS42_6DL_TGACv1_526578_AA1687430|TRIAE_CS42_6DL_TGACv1_526578_AA1687430.1	3A	642034858	642040345	5488	5488	100	100	0	GO:0000166, GO:0003676, GO:0003677, GO:0005488, GO:0003674, GO:0003824, GO:0006139, GO:0008152, GO:0008150, GO:0006950, GO:0006259, GO:0009987, GO:0016787	nucleotide binding, molecular_function, nucleic acid binding, DNA binding, catalytic activity, binding, nucleobase-containing compound metabolic process, DNA metabolic process, response to stress, biological_process, metabolic process, cellular process, hydrolase activity
chr3A_1	TRIAE_CS42_3AL_TGACv1_195132_AA0645170|TRIAE_CS42_3AL_TGACv1_195132_AA0645170.2;TRIAE_CS42_3AL_TGACv1_195132_AA0645170.1	3A	642153244	642157790	4547	4547	100	100	0	GO:0003824, GO:0005488, GO:0016740, GO:0005515, GO:0003674, GO:0008150, GO:0008152, GO:0006464, GO:0009987, GO:0019538	molecular_function, catalytic activity, binding, protein binding, cellular protein modification process, biological_process, metabolic process, cellular process, transferase activity, protein metabolic process
chr3A_1	TRIAE_CS42_3AL_TGACv1_195132_AA0645160|TRIAE_CS42_3AL_TGACv1_195132_AA0645160.1	3A	642158503	642160540	2038	2038	100	100	0	.	.
chr3A_1	TRIAE_CS42_3AL_TGACv1_195132_AA0645150|TRIAE_CS42_3AL_TGACv1_195132_AA0645150.1	3A	642166368	642162411	3958	3958	100	100	0	GO:0003674, GO:0005515, GO:0005488	molecular_function, binding, protein binding
chr3A_1	TRIAE_CS42_3AL_TGACv1_196899_AA0663610|TRIAE_CS42_3AL_TGACv1_196899_AA0663610.1	3A	642212563	642208604	3960	3960	100	100	0	GO:0005515, GO:0005488, GO:0003674	molecular_function, binding, protein binding
chr3A_1	TRIAE_CS42_3AL_TGACv1_194823_AA0640100|TRIAE_CS42_3AL_TGACv1_194823_AA0640100.1;TRIAE_CS42_3AL_TGACv1_194823_AA0640100.3;TRIAE_CS42_3AL_TGACv1_194823_AA0640100.2	3A	642365070	642371854	6785	6785	100	100	0	GO:0005488, GO:0003676, GO:0003677, GO:0003674, GO:0005515	molecular_function, nucleic acid binding, DNA binding, binding, protein binding
chr3A_1	TRIAE_CS42_3AL_TGACv1_196542_AA0661170|TRIAE_CS42_3AL_TGACv1_196542_AA0661170.1	3A	642682222	642680543	1705	1680	98.5337	100	0	GO:0006629, GO:0008150, GO:0008152	lipid metabolic process, biological_process, metabolic process
chr3A_1	TRIAE_CS42_3AL_TGACv1_195914_AA0655660|TRIAE_CS42_3AL_TGACv1_195914_AA0655660.2;TRIAE_CS42_3AL_TGACv1_195914_AA0655660.1	3A	642717443	642710035	7409	7409	100	100	0	GO:0008152, GO:0008150, GO:0006629	lipid metabolic process, biological_process, metabolic process
chr3A_1	TRIAE_CS42_3AL_TGACv1_194029_AA0624970|TRIAE_CS42_3AL_TGACv1_194029_AA0624970.1	3A	642918396	642923287	4892	4892	100	100	0	GO:0009058, GO:0007275, GO:0008152, GO:0008150, GO:0009987, GO:0003677, GO:0003700, GO:0005488, GO:0003676, GO:0003674, GO:0006139	molecular_function, nucleic acid binding, DNA binding, transcription factor activity, sequence-specific DNA binding, binding, nucleobase-containing compound metabolic process, multicellular organismal development, biological_process, metabolic process, biosynthetic process, cellular process
chr3A_1	TRIAE_CS42_3AL_TGACv1_194029_AA0624980|TRIAE_CS42_3AL_TGACv1_194029_AA0624980.1	3A	642924964	642927881	2918	2918	100	100	0	.	.
chr3A_1	TRIAE_CS42_3AL_TGACv1_194029_AA0624990|TRIAE_CS42_3AL_TGACv1_194029_AA0624990.4;TRIAE_CS42_3AL_TGACv1_194029_AA0624990.2;TRIAE_CS42_3AL_TGACv1_194029_AA0624990.3;TRIAE_CS42_3AL_TGACv1_194029_AA0624990.1	3A	642930269	642936153	5885	5885	100	100	0	GO:0005488, GO:0000166, GO:0003824, GO:0003674, GO:0008152, GO:0008150	nucleotide binding, molecular_function, catalytic activity, binding, biological_process, metabolic process
chr3A_1	TRIAE_CS42_3AL_TGACv1_194029_AA0625000|TRIAE_CS42_3AL_TGACv1_194029_AA0625000.2;TRIAE_CS42_3AL_TGACv1_194029_AA0625000.1	3A	642955850	642959462	4005	3613	90.2122	100	0	GO:0003824, GO:0003674, GO:0008150, GO:0008152, GO:0016740	molecular_function, catalytic activity, biological_process, metabolic process, transferase activity
chr3A_1	TRIAE_CS42_3AL_TGACv1_194200_AA0628370|TRIAE_CS42_3AL_TGACv1_194200_AA0628370.3;TRIAE_CS42_3AL_TGACv1_194200_AA0628370.2;TRIAE_CS42_3AL_TGACv1_194200_AA0628370.4;TRIAE_CS42_3AL_TGACv1_194200_AA0628370.1	3A	643182364	643186490	4127	4127	100	100	0	GO:0016740, GO:0016301, GO:0003824, GO:0005488, GO:0000166, GO:0003674, GO:0006464, GO:0008150, GO:0008152, GO:0009987, GO:0019538	nucleotide binding, molecular_function, catalytic activity, binding, cellular protein modification process, biological_process, metabolic process, cellular process, kinase activity, transferase activity, protein metabolic process
chr3A_1	TRIAE_CS42_3AL_TGACv1_194200_AA0628380|TRIAE_CS42_3AL_TGACv1_194200_AA0628380.1	3A	643210879	643209141	1739	1739	100	100	0	GO:0006139, GO:0008150, GO:0008152, GO:0009058, GO:0009987, GO:0005634, GO:0005623, GO:0005575, GO:0005622, GO:0003674, GO:0003700	molecular_function, transcription factor activity, sequence-specific DNA binding, cellular_component, intracellular, cell, nucleus, nucleobase-containing compound metabolic process, biological_process, metabolic process, biosynthetic process, cellular process
chr3A_1	TRIAE_CS42_3AL_TGACv1_194200_AA0628390|TRIAE_CS42_3AL_TGACv1_194200_AA0628390.1	3A	643220707	643219775	933	933	100	100	0	GO:0006950, GO:0008150	response to stress, biological_process
chr3A_1	TRIAE_CS42_3AL_TGACv1_199526_AA0669820|TRIAE_CS42_3AL_TGACv1_199526_AA0669820.1	3A	643329548	643328724	825	825	100	100	0	.	.
chr3A_1	TRIAE_CS42_3AL_TGACv1_198617_AA0668980|TRIAE_CS42_3AL_TGACv1_198617_AA0668980.1	3A	643461317	643459951	1367	1367	100	100	0	GO:0008150, GO:0009628, GO:0006950	response to stress, biological_process, response to abiotic stimulus
chr3A_1	TRIAE_CS42_3AL_TGACv1_194776_AA0639230|TRIAE_CS42_3AL_TGACv1_194776_AA0639230.1	3A	643536095	643545288	9203	9194	99.9022	100	0	GO:0003676, GO:0000166, GO:0005488, GO:0003674	nucleotide binding, molecular_function, nucleic acid binding, binding
chr3A_1	TRIAE_CS42_3AL_TGACv1_194776_AA0639240|TRIAE_CS42_3AL_TGACv1_194776_AA0639240.1	3A	643545738	643547434	1697	1697	100	100	0	.	.
chr3A_1	TRIAE_CS42_3AL_TGACv1_196787_AA0662900|TRIAE_CS42_3AL_TGACv1_196787_AA0662900.1;TRIAE_CS42_3AL_TGACv1_196787_AA0662900.2	3A	643751512	643746322	5191	5191	100	100	0	GO:0003674, GO:0005575, GO:0005622, GO:0005623, GO:0005737, GO:0005794, GO:0016020, GO:0005215, GO:0008150, GO:0006810	molecular_function, transporter activity, cellular_component, intracellular, cell, cytoplasm, Golgi apparatus, transport, biological_process, membrane
chr3A_1	TRIAE_CS42_3AL_TGACv1_194402_AA0632510|TRIAE_CS42_3AL_TGACv1_194402_AA0632510.1	3A	644212745	644216215	4385	3471	79.1562	100	0	.	.
chr3A_1	TRIAE_CS42_3AL_TGACv1_195605_AA0651860|TRIAE_CS42_3AL_TGACv1_195605_AA0651860.1;TRIAE_CS42_3AL_TGACv1_195605_AA0651860.2	3A	644610995	644607744	3252	3252	100	100	0	.	.
chr3A_1	TRIAE_CS42_3AL_TGACv1_195605_AA0651850|TRIAE_CS42_3AL_TGACv1_195605_AA0651850.1	3A	644623627	644622292	1336	1336	100	100	0	.	.
chr3A_1	TRIAE_CS42_3AL_TGACv1_195754_AA0653470|TRIAE_CS42_3AL_TGACv1_195754_AA0653470.1	3A	644667742	644665950	1793	1793	100	100	0	.	.
chr3A_1	TRIAE_CS42_3AL_TGACv1_195754_AA0653510|TRIAE_CS42_3AL_TGACv1_195754_AA0653510.1	3A	644697672	644698818	1147	1147	100	100	0	.	.
chr3A_1	TRIAE_CS42_2AS_TGACv1_117263_AA0374460|TRIAE_CS42_2AS_TGACv1_117263_AA0374460.1	3A	644702361	644704224	1910	1864	97.5916	99.95	0	.	.
chr3A_1	TRIAE_CS42_3AL_TGACv1_195754_AA0653520|TRIAE_CS42_3AL_TGACv1_195754_AA0653520.1	3A	644705310	644704232	1079	1079	100	100	0	GO:0003674, GO:0005488	molecular_function, binding
chr3A_1	TRIAE_CS42_3AL_TGACv1_198409_AA0668590|TRIAE_CS42_3AL_TGACv1_198409_AA0668590.8;TRIAE_CS42_3AL_TGACv1_198409_AA0668590.4;TRIAE_CS42_3AL_TGACv1_198409_AA0668590.3;TRIAE_CS42_3AL_TGACv1_198409_AA0668590.1;TRIAE_CS42_3AL_TGACv1_198409_AA0668590.7;TRIAE_CS42_3AL_TGACv1_198409_AA0668590.6;TRIAE_CS42_3AL_TGACv1_198409_AA0668590.2;TRIAE_CS42_3AL_TGACv1_198409_AA0668590.5	3A	644811339	644803670	7670	7670	100	100	0	GO:0003674, GO:0005488	molecular_function, binding
chr3A_1	TRIAE_CS42_3AL_TGACv1_193976_AA0623850|TRIAE_CS42_3AL_TGACv1_193976_AA0623850.1	3A	644828147	644827326	1019	822	80.6673	100	0	.	.
chr3A_1	TRIAE_CS42_3AL_TGACv1_193976_AA0623870|TRIAE_CS42_3AL_TGACv1_193976_AA0623870.1	3A	644935409	644941022	5614	5614	100	100	0	GO:0003674, GO:0005488, GO:0000166, GO:0019538, GO:0009987, GO:0008152, GO:0008150, GO:0006464, GO:0016740, GO:0016301, GO:0005515, GO:0003824	nucleotide binding, molecular_function, catalytic activity, binding, protein binding, cellular protein modification process, biological_process, metabolic process, cellular process, kinase activity, transferase activity, protein metabolic process
chr3A_1	TRIAE_CS42_3AL_TGACv1_194037_AA0625120|TRIAE_CS42_3AL_TGACv1_194037_AA0625120.2;TRIAE_CS42_3AL_TGACv1_194037_AA0625120.1;TRIAE_CS42_3AL_TGACv1_194037_AA0625120.3;TRIAE_CS42_3AL_TGACv1_194037_AA0625120.4	3A	645086145	645095111	11569	8967	77.5089	100	0	GO:0005623, GO:0005634, GO:0005575, GO:0005622, GO:0003674, GO:0005488, GO:0005515	molecular_function, binding, protein binding, cellular_component, intracellular, cell, nucleus
chr3A_1	TRIAE_CS42_3AL_TGACv1_195702_AA0652910|TRIAE_CS42_3AL_TGACv1_195702_AA0652910.1;TRIAE_CS42_3AL_TGACv1_195702_AA0652910.3;TRIAE_CS42_3AL_TGACv1_195702_AA0652910.2	3A	645129427	645133678	4252	4252	100	100	0	.	.
chr3A_1	TRIAE_CS42_3AL_TGACv1_195702_AA0652900|TRIAE_CS42_3AL_TGACv1_195702_AA0652900.3;TRIAE_CS42_3AL_TGACv1_195702_AA0652900.1;TRIAE_CS42_3AL_TGACv1_195702_AA0652900.2	3A	645141890	645135685	6206	6206	100	100	0	GO:0003674, GO:0009056, GO:0005975, GO:0008150, GO:0008152, GO:0005575, GO:0005622, GO:0005829, GO:0009987, GO:0016787, GO:0003824, GO:0005737, GO:0005623	molecular_function, catalytic activity, cellular_component, intracellular, cell, cytoplasm, cytosol, carbohydrate metabolic process, biological_process, metabolic process, catabolic process, cellular process, hydrolase activity
chr3A_1	TRIAE_CS42_3AL_TGACv1_195702_AA0652890|TRIAE_CS42_3AL_TGACv1_195702_AA0652890.4;TRIAE_CS42_3AL_TGACv1_195702_AA0652890.3;TRIAE_CS42_3AL_TGACv1_195702_AA0652890.2;TRIAE_CS42_3AL_TGACv1_195702_AA0652890.1	3A	645150226	645146496	3731	3731	100	100	0	GO:0005488, GO:0005515, GO:0003674	molecular_function, binding, protein binding
chr3A_1	TRIAE_CS42_3AL_TGACv1_195968_AA0656050|TRIAE_CS42_3AL_TGACv1_195968_AA0656050.1	3A	645392829	645390785	2045	2045	100	100	0	GO:0003674, GO:0005488, GO:0005515	molecular_function, binding, protein binding
chr3A_1	TRIAE_CS42_3AL_TGACv1_195968_AA0656040|TRIAE_CS42_3AL_TGACv1_195968_AA0656040.1	3A	645403941	645406819	2879	2879	100	100	0	GO:0003723, GO:0003676, GO:0005488, GO:0003674, GO:0003824, GO:0004518, GO:0016787	molecular_function, nucleic acid binding, RNA binding, catalytic activity, nuclease activity, binding, hydrolase activity
chr3A_1	TRIAE_CS42_3AL_TGACv1_196569_AA0661590|TRIAE_CS42_3AL_TGACv1_196569_AA0661590.3;TRIAE_CS42_3AL_TGACv1_196569_AA0661590.1;TRIAE_CS42_3AL_TGACv1_196569_AA0661590.2	3A	645550029	645546191	3839	3839	100	100	0	.	.
chr3A_1	TRIAE_CS42_3AL_TGACv1_196569_AA0661600|TRIAE_CS42_3AL_TGACv1_196569_AA0661600.1	3A	645554008	645552611	1398	1398	100	100	0	.	.
chr3A_1	TRIAE_CS42_3AL_TGACv1_196569_AA0661610|TRIAE_CS42_3AL_TGACv1_196569_AA0661610.1	3A	645558673	645562997	5001	4325	86.4827	100	0	.	.
chr3A_1	TRIAE_CS42_3AL_TGACv1_195797_AA0654110|TRIAE_CS42_3AL_TGACv1_195797_AA0654110.1	3A	645614138	645614904	767	767	100	100	0	.	.
chr3A_1	TRIAE_CS42_3AL_TGACv1_195797_AA0654120|TRIAE_CS42_3AL_TGACv1_195797_AA0654120.1	3A	645615768	645619452	3685	3685	100	100	0	.	.
chr3A_1	TRIAE_CS42_3AL_TGACv1_195797_AA0654140|TRIAE_CS42_3AL_TGACv1_195797_AA0654140.1	3A	645634443	645635246	804	804	100	100	0	.	.
chr3A_1	TRIAE_CS42_3AL_TGACv1_195797_AA0654150|TRIAE_CS42_3AL_TGACv1_195797_AA0654150.3;TRIAE_CS42_3AL_TGACv1_195797_AA0654150.1;TRIAE_CS42_3AL_TGACv1_195797_AA0654150.2	3A	645641271	645637396	3876	3876	100	100	0	GO:0005515, GO:0005488, GO:0003674	molecular_function, binding, protein binding
chr3A_1	TRIAE_CS42_U_TGACv1_645476_AA2144490|TRIAE_CS42_U_TGACv1_645476_AA2144490.1	3A	646004468	646001864	2605	2605	100	100	0	.	.
chr3A_1	TRIAE_CS42_3AL_TGACv1_193848_AA0620860|TRIAE_CS42_3AL_TGACv1_193848_AA0620860.1	3A	646116830	646120304	3475	3475	100	100	0	GO:0003824, GO:0016787, GO:0019538, GO:0008152, GO:0008150, GO:0003674	molecular_function, catalytic activity, biological_process, metabolic process, hydrolase activity, protein metabolic process
chr3A_1	TRIAE_CS42_3AL_TGACv1_193848_AA0620870|TRIAE_CS42_3AL_TGACv1_193848_AA0620870.1;TRIAE_CS42_3AL_TGACv1_193848_AA0620870.2	3A	646124915	646126541	1627	1627	100	100	0	GO:0016020, GO:0003674, GO:0005575, GO:0003824, GO:0016787	molecular_function, catalytic activity, cellular_component, membrane, hydrolase activity
chr3A_1	TRIAE_CS42_3AL_TGACv1_193848_AA0620880|TRIAE_CS42_3AL_TGACv1_193848_AA0620880.1	3A	646131664	646127376	4289	4289	100	100	0	GO:0005488, GO:0005783, GO:0005623, GO:0005737, GO:0005622, GO:0005575, GO:0005515, GO:0008150, GO:0009987, GO:0003674	molecular_function, binding, protein binding, cellular_component, intracellular, cell, cytoplasm, endoplasmic reticulum, biological_process, cellular process
chr3A_1	TRIAE_CS42_3AL_TGACv1_193848_AA0620890|TRIAE_CS42_3AL_TGACv1_193848_AA0620890.2;TRIAE_CS42_3AL_TGACv1_193848_AA0620890.1	3A	646136465	646142652	6188	6188	100	100	0	.	.
chr3A_1	TRIAE_CS42_3AL_TGACv1_194951_AA0642570|TRIAE_CS42_3AL_TGACv1_194951_AA0642570.1	3A	646269083	646272887	3805	3805	100	100	0	GO:0019725, GO:0009987, GO:0008150	biological_process, cellular process, cellular homeostasis
chr3A_1	TRIAE_CS42_3AL_TGACv1_194951_AA0642590|TRIAE_CS42_3AL_TGACv1_194951_AA0642590.1	3A	646298193	646301866	3674	3674	100	100	0	.	.
chr3A_1	TRIAE_CS42_3AL_TGACv1_194629_AA0637010|TRIAE_CS42_3AL_TGACv1_194629_AA0637010.1	3A	646511526	646502169	10041	9358	93.1979	100	0	GO:0003674, GO:0005488, GO:0000166, GO:0003824, GO:0016787	nucleotide binding, molecular_function, catalytic activity, binding, hydrolase activity
chr3A_1	TRIAE_CS42_3AL_TGACv1_194629_AA0637020|TRIAE_CS42_3AL_TGACv1_194629_AA0637020.2;TRIAE_CS42_3AL_TGACv1_194629_AA0637020.1	3A	646561093	646557488	3606	3606	100	100	0	GO:0000166, GO:0005488, GO:0003674, GO:0016787, GO:0003824	nucleotide binding, molecular_function, catalytic activity, binding, hydrolase activity
chr3A_1	TRIAE_CS42_3AL_TGACv1_194629_AA0637030|TRIAE_CS42_3AL_TGACv1_194629_AA0637030.1	3A	646574879	646575623	745	745	100	100	0	.	.
chr3A_1	TRIAE_CS42_3AL_TGACv1_194629_AA0637040|TRIAE_CS42_3AL_TGACv1_194629_AA0637040.1;TRIAE_CS42_3AL_TGACv1_194629_AA0637040.2	3A	646582702	646585241	2540	2540	100	100	0	GO:0008150, GO:0009987, GO:0006810	transport, biological_process, cellular process
chr3A_1	TRIAE_CS42_3AL_TGACv1_194765_AA0639000|TRIAE_CS42_3AL_TGACv1_194765_AA0639000.3;TRIAE_CS42_3AL_TGACv1_194765_AA0639000.1;TRIAE_CS42_3AL_TGACv1_194765_AA0639000.2	3A	646670719	646673353	2635	2635	100	100	0	GO:0005488, GO:0003674	molecular_function, binding
chr3A_1	TRIAE_CS42_3AL_TGACv1_194765_AA0639020|TRIAE_CS42_3AL_TGACv1_194765_AA0639020.1	3A	646684017	646685940	1924	1924	100	100	0	GO:0003824, GO:0003674, GO:0008152, GO:0008150	molecular_function, catalytic activity, biological_process, metabolic process
chr3A_1	TRIAE_CS42_3AL_TGACv1_194765_AA0639030|TRIAE_CS42_3AL_TGACv1_194765_AA0639030.1	3A	646740320	646737307	3014	3014	100	100	0	.	.
chr3A_1	TRIAE_CS42_1AL_TGACv1_000284_AA0008040|TRIAE_CS42_1AL_TGACv1_000284_AA0008040.1	3A	646811646	646814716	3071	3071	100	100	0	GO:0003674, GO:0003824, GO:0005975, GO:0008150, GO:0008152, GO:0016301, GO:0016740	molecular_function, catalytic activity, carbohydrate metabolic process, biological_process, metabolic process, kinase activity, transferase activity
chr3A_1	TRIAE_CS42_3AL_TGACv1_199441_AA0669750|TRIAE_CS42_3AL_TGACv1_199441_AA0669750.1;TRIAE_CS42_3AL_TGACv1_199441_AA0669750.2	3A	646851617	646848640	3378	2978	88.1587	100	0	GO:0003674, GO:0005488, GO:0005515	molecular_function, binding, protein binding
chr3A_1	TRIAE_CS42_3AL_TGACv1_194878_AA0641280|TRIAE_CS42_3AL_TGACv1_194878_AA0641280.1	3A	646852600	646854163	1565	1565	100	99.55	0	.	.
chr3A_1	TRIAE_CS42_3AL_TGACv1_194878_AA0641290|TRIAE_CS42_3AL_TGACv1_194878_AA0641290.2;TRIAE_CS42_3AL_TGACv1_194878_AA0641290.1;TRIAE_CS42_3AL_TGACv1_194878_AA0641290.3	3A	646859988	646854467	5522	5522	100	100	0	GO:0003674, GO:0003824, GO:0005575, GO:0016787, GO:0016020	molecular_function, catalytic activity, cellular_component, membrane, hydrolase activity
chr3A_1	TRIAE_CS42_3AL_TGACv1_196483_AA0660720|TRIAE_CS42_3AL_TGACv1_196483_AA0660720.1	3A	647137929	647138716	788	788	100	100	0	.	.
chr3A_1	TRIAE_CS42_3AL_TGACv1_196483_AA0660750|TRIAE_CS42_3AL_TGACv1_196483_AA0660750.1	3A	647147788	647144920	2869	2869	100	100	0	GO:0005622, GO:0005575, GO:0005488, GO:0006139, GO:0016740, GO:0005515, GO:0005623, GO:0005634, GO:0003824, GO:0006464, GO:0016043, GO:0019538, GO:0009058, GO:0008152, GO:0008150, GO:0009987, GO:0003674	molecular_function, catalytic activity, binding, protein binding, cellular_component, intracellular, cell, nucleus, nucleobase-containing compound metabolic process, cellular protein modification process, biological_process, metabolic process, biosynthetic process, cellular process, cellular component organization, transferase activity, protein metabolic process
chr3A_1	TRIAE_CS42_3AL_TGACv1_196483_AA0660760|TRIAE_CS42_3AL_TGACv1_196483_AA0660760.1	3A	647153878	647148130	5749	5749	100	100	0	GO:0003674, GO:0005488	molecular_function, binding
chr3A_1	TRIAE_CS42_3AL_TGACv1_198341_AA0668430|TRIAE_CS42_3AL_TGACv1_198341_AA0668430.2;TRIAE_CS42_3AL_TGACv1_198341_AA0668430.1	3A	647193898	647190614	3285	3285	100	100	0	GO:0003824, GO:0005515, GO:0016301, GO:0016740, GO:0006464, GO:0009987, GO:0008152, GO:0008150, GO:0019538, GO:0000166, GO:0005488, GO:0003674	nucleotide binding, molecular_function, catalytic activity, binding, protein binding, cellular protein modification process, biological_process, metabolic process, cellular process, kinase activity, transferase activity, protein metabolic process
chr3A_1	TRIAE_CS42_3AL_TGACv1_193755_AA0619210|TRIAE_CS42_3AL_TGACv1_193755_AA0619210.1;TRIAE_CS42_3AL_TGACv1_193755_AA0619210.2	3A	647359189	647357805	1385	1385	100	100	0	GO:0003674, GO:0005575, GO:0005488, GO:0005515, GO:0016020	molecular_function, binding, protein binding, cellular_component, membrane
chr3A_1	TRIAE_CS42_3AL_TGACv1_193755_AA0619180|TRIAE_CS42_3AL_TGACv1_193755_AA0619180.1	3A	647388901	647387720	1182	1182	100	100	0	.	.
chr3A_1	TRIAE_CS42_3AL_TGACv1_193755_AA0619170|TRIAE_CS42_3AL_TGACv1_193755_AA0619170.1	3A	647391781	647389416	2366	2366	100	100	0	GO:0005488, GO:0005515, GO:0003674	molecular_function, binding, protein binding
chr3A_1	TRIAE_CS42_3AL_TGACv1_195180_AA0645890|TRIAE_CS42_3AL_TGACv1_195180_AA0645890.1	3A	647450141	647447084	3058	3058	100	100	0	GO:0016020, GO:0003674, GO:0005488, GO:0005515, GO:0005575	molecular_function, binding, protein binding, cellular_component, membrane
chr3A_1	TRIAE_CS42_3AL_TGACv1_195180_AA0645910|TRIAE_CS42_3AL_TGACv1_195180_AA0645910.1	3A	647453511	647450197	3315	3315	100	100	0	GO:0003674, GO:0003824, GO:0008152, GO:0008150, GO:0005488	molecular_function, catalytic activity, binding, biological_process, metabolic process
chr3A_1	TRIAE_CS42_3AL_TGACv1_195180_AA0645920|TRIAE_CS42_3AL_TGACv1_195180_AA0645920.1	3A	647464995	647463267	1729	1729	100	100	0	GO:0003674, GO:0005975, GO:0008150, GO:0008152, GO:0016787, GO:0003824	molecular_function, catalytic activity, carbohydrate metabolic process, biological_process, metabolic process, hydrolase activity
chr3A_1	TRIAE_CS42_3AL_TGACv1_195180_AA0645940|TRIAE_CS42_3AL_TGACv1_195180_AA0645940.1;TRIAE_CS42_3AL_TGACv1_195180_AA0645940.2	3A	647473925	647478172	5605	4248	75.7895	100	0	GO:0003824, GO:0008152, GO:0008150, GO:0005975, GO:0016787, GO:0003674	molecular_function, catalytic activity, carbohydrate metabolic process, biological_process, metabolic process, hydrolase activity
chr3A_1	TRIAE_CS42_3AL_TGACv1_195180_AA0645950|TRIAE_CS42_3AL_TGACv1_195180_AA0645950.1	3A	647482956	647479369	3588	3588	100	100	0	GO:0005488, GO:0005515, GO:0003674, GO:0000003, GO:0008150, GO:0007049, GO:0009987	reproduction, molecular_function, binding, protein binding, cell cycle, biological_process, cellular process
chr3A_1	TRIAE_CS42_3AL_TGACv1_195180_AA0645960|TRIAE_CS42_3AL_TGACv1_195180_AA0645960.1	3A	647490808	647492096	1289	1289	100	100	0	.	.
chr3A_1	TRIAE_CS42_3AL_TGACv1_195180_AA0645980|TRIAE_CS42_3AL_TGACv1_195180_AA0645980.1	3A	647499807	647497732	2076	2076	100	100	0	GO:0008152, GO:0008150, GO:0003674, GO:0003824	molecular_function, catalytic activity, biological_process, metabolic process
chr3A_1	TRIAE_CS42_3AL_TGACv1_195180_AA0645990|TRIAE_CS42_3AL_TGACv1_195180_AA0645990.1	3A	647510259	647507639	2621	2621	100	100	0	GO:0003824, GO:0003674, GO:0008150, GO:0008152	molecular_function, catalytic activity, biological_process, metabolic process
chr3A_1	TRIAE_CS42_3AL_TGACv1_196673_AA0662310|TRIAE_CS42_3AL_TGACv1_196673_AA0662310.1	3A	647699889	647704407	4519	4519	100	100	0	.	.
chr3A_1	TRIAE_CS42_3AL_TGACv1_194965_AA0642860|TRIAE_CS42_3AL_TGACv1_194965_AA0642860.1;TRIAE_CS42_3AL_TGACv1_194965_AA0642860.2	3A	647756258	647753033	3226	3226	100	100	0	.	.
chr3A_1	TRIAE_CS42_3AL_TGACv1_194783_AA0639430|TRIAE_CS42_3AL_TGACv1_194783_AA0639430.1	3A	648017142	648019021	1880	1880	100	100	0	GO:0003674, GO:0005488	molecular_function, binding
chr3A_1	TRIAE_CS42_3AL_TGACv1_194783_AA0639440|TRIAE_CS42_3AL_TGACv1_194783_AA0639440.1;TRIAE_CS42_3AL_TGACv1_194783_AA0639440.2	3A	648020582	648023813	3232	3232	100	100	0	GO:0005634, GO:0005654, GO:0003824, GO:0016740, GO:0003674, GO:0005623, GO:0005575, GO:0005622, GO:0003676, GO:0005488, GO:0003677, GO:0009058, GO:0008152, GO:0008150, GO:0009987, GO:0006139	molecular_function, nucleic acid binding, DNA binding, catalytic activity, binding, cellular_component, intracellular, cell, nucleus, nucleoplasm, nucleobase-containing compound metabolic process, biological_process, metabolic process, biosynthetic process, cellular process, transferase activity
chr3A_1	TRIAE_CS42_3AL_TGACv1_196267_AA0658920|TRIAE_CS42_3AL_TGACv1_196267_AA0658920.1	3A	648105172	648110255	5084	5084	100	100	0	.	.
chr3A_1	TRIAE_CS42_3AL_TGACv1_195589_AA0651600|TRIAE_CS42_3AL_TGACv1_195589_AA0651600.1	3A	648180662	648184900	4239	4239	100	100	0	.	.
chr3A_1	TRIAE_CS42_3AL_TGACv1_198419_AA0668610|TRIAE_CS42_3AL_TGACv1_198419_AA0668610.1	3A	648241975	648241129	847	847	100	100	0	.	.
chr3A_1	TRIAE_CS42_3AL_TGACv1_194680_AA0637680|TRIAE_CS42_3AL_TGACv1_194680_AA0637680.1	3A	648258356	648262632	4277	4277	100	100	0	GO:0003824, GO:0016301, GO:0016740, GO:0006464, GO:0008152, GO:0008150, GO:0019538, GO:0009987, GO:0005488, GO:0003674, GO:0000166	nucleotide binding, molecular_function, catalytic activity, binding, cellular protein modification process, biological_process, metabolic process, cellular process, kinase activity, transferase activity, protein metabolic process
chr3A_1	TRIAE_CS42_3AL_TGACv1_194680_AA0637690|TRIAE_CS42_3AL_TGACv1_194680_AA0637690.1	3A	648265976	648262078	3899	3899	100	100	0	GO:0005575, GO:0006950, GO:0008150, GO:0016020	cellular_component, response to stress, biological_process, membrane
chr3A_1	TRIAE_CS42_3AL_TGACv1_194680_AA0637700|TRIAE_CS42_3AL_TGACv1_194680_AA0637700.1	3A	648312607	648310086	2522	2522	100	100	0	GO:0009058, GO:0008150, GO:0009987, GO:0008152, GO:0003674, GO:0003677, GO:0003676, GO:0005488, GO:0006139	molecular_function, nucleic acid binding, DNA binding, binding, nucleobase-containing compound metabolic process, biological_process, metabolic process, biosynthetic process, cellular process
chr3A_1	TRIAE_CS42_3AL_TGACv1_195066_AA0644370|TRIAE_CS42_3AL_TGACv1_195066_AA0644370.1	3A	648493333	648495185	1853	1853	100	100	0	GO:0008152, GO:0008150, GO:0019538, GO:0016787, GO:0003824, GO:0003674	molecular_function, catalytic activity, biological_process, metabolic process, hydrolase activity, protein metabolic process
chr3A_1	TRIAE_CS42_3AL_TGACv1_195066_AA0644350|TRIAE_CS42_3AL_TGACv1_195066_AA0644350.1	3A	648521214	648520500	715	715	100	100	0	.	.
chr3A_1	TRIAE_CS42_3AL_TGACv1_195058_AA0644240|TRIAE_CS42_3AL_TGACv1_195058_AA0644240.2;TRIAE_CS42_3AL_TGACv1_195058_AA0644240.1	3A	648694299	648700356	6058	6058	100	100	0	GO:0008152, GO:0008150, GO:0009987, GO:0006950, GO:0009058, GO:0005515, GO:0006139, GO:0003676, GO:0005488, GO:0003674, GO:0003677	molecular_function, nucleic acid binding, DNA binding, binding, protein binding, nucleobase-containing compound metabolic process, response to stress, biological_process, metabolic process, biosynthetic process, cellular process
chr3A_1	TRIAE_CS42_3AL_TGACv1_193963_AA0623560|TRIAE_CS42_3AL_TGACv1_193963_AA0623560.1	3A	648854388	648859392	5005	5005	100	100	0	GO:0009058, GO:0009987, GO:0008150, GO:0008152, GO:0003674, GO:0005488, GO:0005515, GO:0006139	molecular_function, binding, protein binding, nucleobase-containing compound metabolic process, biological_process, metabolic process, biosynthetic process, cellular process
chr3A_1	TRIAE_CS42_3AL_TGACv1_193963_AA0623570|TRIAE_CS42_3AL_TGACv1_193963_AA0623570.1	3A	648859648	648862548	2901	2901	100	100	0	GO:0005575, GO:0005623, GO:0005622, GO:0005737, GO:0009536, GO:0009058, GO:0008152, GO:0006412, GO:0008150, GO:0016043, GO:0019538, GO:0009987, GO:0003674, GO:0003676, GO:0005488, GO:0003723, GO:0008135	molecular_function, nucleic acid binding, RNA binding, binding, cellular_component, intracellular, cell, cytoplasm, translation, translation factor activity, RNA binding, biological_process, metabolic process, biosynthetic process, plastid, cellular process, cellular component organization, protein metabolic process
chr3A_1	TRIAE_CS42_3AL_TGACv1_193963_AA0623580|TRIAE_CS42_3AL_TGACv1_193963_AA0623580.1	3A	648865797	648862552	3246	3246	100	100	0	GO:0003824, GO:0003674, GO:0016740, GO:0009058, GO:0008150, GO:0006629, GO:0008152, GO:0009987	molecular_function, catalytic activity, lipid metabolic process, biological_process, metabolic process, biosynthetic process, cellular process, transferase activity
chr3A_1	TRIAE_CS42_3AL_TGACv1_193963_AA0623590|TRIAE_CS42_3AL_TGACv1_193963_AA0623590.1;TRIAE_CS42_3AL_TGACv1_193963_AA0623590.2;TRIAE_CS42_3AL_TGACv1_193963_AA0623590.3	3A	648872509	648867478	5032	5032	100	100	0	.	.
chr3A_1	TRIAE_CS42_3DL_TGACv1_249074_AA0836760|TRIAE_CS42_3DL_TGACv1_249074_AA0836760.1	3A	649019623	649025039	5434	5417	99.6872	100	0	GO:0003674, GO:0005488, GO:0000166, GO:0005515, GO:0008150, GO:0009987	nucleotide binding, molecular_function, binding, protein binding, biological_process, cellular process
chr3A_1	TRIAE_CS42_3DL_TGACv1_249074_AA0836750|TRIAE_CS42_3DL_TGACv1_249074_AA0836750.2;TRIAE_CS42_3DL_TGACv1_249074_AA0836750.1	3A	649025556	649028106	2551	2551	100	100	0	.	.
chr3A_1	TRIAE_CS42_3AL_TGACv1_193856_AA0621000|TRIAE_CS42_3AL_TGACv1_193856_AA0621000.1	3A	649532737	649535740	3088	3004	97.2798	100	0	.	.
chr3A_1	TRIAE_CS42_3AL_TGACv1_193856_AA0621010|TRIAE_CS42_3AL_TGACv1_193856_AA0621010.1	3A	649541366	649540288	1079	1079	100	100	0	GO:0003676, GO:0005488, GO:0003677, GO:0003700, GO:0003674, GO:0006139, GO:0009058, GO:0008152, GO:0009987, GO:0008150	molecular_function, nucleic acid binding, DNA binding, transcription factor activity, sequence-specific DNA binding, binding, nucleobase-containing compound metabolic process, biological_process, metabolic process, biosynthetic process, cellular process
chr3A_1	TRIAE_CS42_3AL_TGACv1_193856_AA0621020|TRIAE_CS42_3AL_TGACv1_193856_AA0621020.1	3A	649548586	649544368	4219	4219	100	100	0	.	.
chr3A_1	TRIAE_CS42_3AL_TGACv1_194942_AA0642410|TRIAE_CS42_3AL_TGACv1_194942_AA0642410.1	3A	649609660	649610789	1126	1130	100	99.56	0	.	.
chr3A_1	TRIAE_CS42_3AL_TGACv1_194942_AA0642430|TRIAE_CS42_3AL_TGACv1_194942_AA0642430.4;TRIAE_CS42_3AL_TGACv1_194942_AA0642430.6;TRIAE_CS42_3AL_TGACv1_194942_AA0642430.3;TRIAE_CS42_3AL_TGACv1_194942_AA0642430.1;TRIAE_CS42_3AL_TGACv1_194942_AA0642430.2;TRIAE_CS42_3AL_TGACv1_194942_AA0642430.5	3A	649629412	649635202	5791	5791	100	100	0	.	.
chr3A_1	TRIAE_CS42_3AL_TGACv1_198708_AA0669110|TRIAE_CS42_3AL_TGACv1_198708_AA0669110.1;TRIAE_CS42_3AL_TGACv1_198708_AA0669110.2	3A	649712523	649715050	2892	2528	87.4136	100	0	.	.
chr3A_1	TRIAE_CS42_3AL_TGACv1_199196_AA0669560|TRIAE_CS42_3AL_TGACv1_199196_AA0669560.1	3A	649774089	649772063	2027	2027	100	100	0	GO:0019538, GO:0009987, GO:0008152, GO:0008150, GO:0006464, GO:0003824, GO:0016740, GO:0016301, GO:0003674, GO:0005488, GO:0000166	nucleotide binding, molecular_function, catalytic activity, binding, cellular protein modification process, biological_process, metabolic process, cellular process, kinase activity, transferase activity, protein metabolic process
chr3A_1	TRIAE_CS42_3AL_TGACv1_194616_AA0636780|TRIAE_CS42_3AL_TGACv1_194616_AA0636780.1	3A	649808650	649811329	2680	2680	100	100	0	GO:0005488, GO:0003674	molecular_function, binding
chr3A_1	TRIAE_CS42_3AL_TGACv1_194616_AA0636790|TRIAE_CS42_3AL_TGACv1_194616_AA0636790.1	3A	649814475	649816220	1746	1746	100	100	0	GO:0003674, GO:0003677, GO:0005488, GO:0003676	molecular_function, nucleic acid binding, DNA binding, binding
chr3A_1	TRIAE_CS42_3AL_TGACv1_194616_AA0636800|TRIAE_CS42_3AL_TGACv1_194616_AA0636800.2;TRIAE_CS42_3AL_TGACv1_194616_AA0636800.1	3A	649818925	649823079	4155	4155	100	100	0	GO:0003676, GO:0005488, GO:0003677, GO:0003700, GO:0003674, GO:0008152, GO:0009987, GO:0008150, GO:0009058, GO:0005622, GO:0005575, GO:0006139, GO:0005634, GO:0005623	molecular_function, nucleic acid binding, DNA binding, transcription factor activity, sequence-specific DNA binding, binding, cellular_component, intracellular, cell, nucleus, nucleobase-containing compound metabolic process, biological_process, metabolic process, biosynthetic process, cellular process
chr3A_1	TRIAE_CS42_3AL_TGACv1_194616_AA0636840|TRIAE_CS42_3AL_TGACv1_194616_AA0636840.1	3A	649850950	649854815	3866	3866	100	100	0	GO:0005575, GO:0016020	cellular_component, membrane
chr3A_1	TRIAE_CS42_3AL_TGACv1_196030_AA0656600|TRIAE_CS42_3AL_TGACv1_196030_AA0656600.1	3A	649939540	649937408	2133	2133	100	100	0	GO:0005488, GO:0005515, GO:0003674	molecular_function, binding, protein binding
chr3A_1	TRIAE_CS42_3AL_TGACv1_196030_AA0656610|TRIAE_CS42_3AL_TGACv1_196030_AA0656610.1	3A	649942896	649940092	2805	2805	100	100	0	.	.
chr3A_1	TRIAE_CS42_3AL_TGACv1_194123_AA0627010|TRIAE_CS42_3AL_TGACv1_194123_AA0627010.1;TRIAE_CS42_3AL_TGACv1_194123_AA0627010.2	3A	650006873	650008651	1779	1779	100	100	0	.	.
chr3A_1	TRIAE_CS42_3AL_TGACv1_194123_AA0627000|TRIAE_CS42_3AL_TGACv1_194123_AA0627000.3;TRIAE_CS42_3AL_TGACv1_194123_AA0627000.1;TRIAE_CS42_3AL_TGACv1_194123_AA0627000.2	3A	650029109	650042224	13116	13116	100	100	0	GO:0003677, GO:0003674, GO:0003676, GO:0005488, GO:0005515	molecular_function, nucleic acid binding, DNA binding, binding, protein binding
chr3A_1	TRIAE_CS42_3AL_TGACv1_194123_AA0626980|TRIAE_CS42_3AL_TGACv1_194123_AA0626980.1	3A	650045049	650048308	3260	3260	100	100	0	.	.
chr3A_1	TRIAE_CS42_3AL_TGACv1_194123_AA0626970|TRIAE_CS42_3AL_TGACv1_194123_AA0626970.2;TRIAE_CS42_3AL_TGACv1_194123_AA0626970.1	3A	650056058	650058215	2158	2158	100	100	0	GO:0005575, GO:0005622, GO:0006139, GO:0005634, GO:0005623, GO:0003674, GO:0003677, GO:0005488, GO:0003676, GO:0008150, GO:0008152, GO:0009987, GO:0009058	molecular_function, nucleic acid binding, DNA binding, binding, cellular_component, intracellular, cell, nucleus, nucleobase-containing compound metabolic process, biological_process, metabolic process, biosynthetic process, cellular process
chr3A_1	TRIAE_CS42_3AL_TGACv1_194412_AA0632580|TRIAE_CS42_3AL_TGACv1_194412_AA0632580.4;TRIAE_CS42_3AL_TGACv1_194412_AA0632580.2;TRIAE_CS42_3AL_TGACv1_194412_AA0632580.3;TRIAE_CS42_3AL_TGACv1_194412_AA0632580.1;TRIAE_CS42_3AL_TGACv1_194412_AA0632580.6;TRIAE_CS42_3AL_TGACv1_194412_AA0632580.5	3A	650422094	650427876	5783	5783	100	100	0	GO:0003824, GO:0016740, GO:0008152, GO:0008150, GO:0003674	molecular_function, catalytic activity, biological_process, metabolic process, transferase activity
chr3A_1	TRIAE_CS42_3AL_TGACv1_194412_AA0632590|TRIAE_CS42_3AL_TGACv1_194412_AA0632590.2;TRIAE_CS42_3AL_TGACv1_194412_AA0632590.1	3A	650433237	650429060	4178	4178	100	100	0	GO:0008152, GO:0008150, GO:0003674, GO:0003824	molecular_function, catalytic activity, biological_process, metabolic process
chr3A_1	TRIAE_CS42_U_TGACv1_641952_AA2108230|TRIAE_CS42_U_TGACv1_641952_AA2108230.1	3A	651583487	651587597	4819	4111	85.3082	100	0	GO:0006139, GO:0005622, GO:0005575, GO:0005515, GO:0005737, GO:0005634, GO:0005623, GO:0009653, GO:0009987, GO:0008152, GO:0009058, GO:0009791, GO:0009908, GO:0007275, GO:0003674, GO:0000003, GO:0008150, GO:0005488, GO:0003676, GO:0003677, GO:0003700	reproduction, molecular_function, nucleic acid binding, DNA binding, transcription factor activity, sequence-specific DNA binding, binding, protein binding, cellular_component, intracellular, cell, nucleus, cytoplasm, nucleobase-containing compound metabolic process, multicellular organismal development, biological_process, metabolic process, biosynthetic process, anatomical structure morphogenes…
chr3A_1	TRIAE_CS42_U_TGACv1_641952_AA2108220|TRIAE_CS42_U_TGACv1_641952_AA2108220.1	3A	651589818	651587614	2205	2205	100	100	0	GO:0019538, GO:0006464, GO:0009987, GO:0008152, GO:0008150, GO:0000166, GO:0005488, GO:0003674, GO:0016301, GO:0016740, GO:0003824	nucleotide binding, molecular_function, catalytic activity, binding, cellular protein modification process, biological_process, metabolic process, cellular process, kinase activity, transferase activity, protein metabolic process
chr3A_1	TRIAE_CS42_U_TGACv1_641952_AA2108180|TRIAE_CS42_U_TGACv1_641952_AA2108180.1	3A	651640937	651639725	1216	1213	99.7533	100	0	GO:0005575, GO:0005622, GO:0005623, GO:0008150, GO:0008152, GO:0019538	cellular_component, intracellular, cell, biological_process, metabolic process, protein metabolic process
chr3A_1	TRIAE_CS42_3AL_TGACv1_197032_AA0664460|TRIAE_CS42_3AL_TGACv1_197032_AA0664460.2;TRIAE_CS42_3AL_TGACv1_197032_AA0664460.1	3A	651647912	651650659	2748	2748	100	100	0	.	.
chr3A_1	TRIAE_CS42_3AL_TGACv1_194012_AA0624550|TRIAE_CS42_3AL_TGACv1_194012_AA0624550.1	3A	651962012	651964067	2056	2056	100	100	0	.	.
chr3A_1	TRIAE_CS42_3AL_TGACv1_194012_AA0624540|TRIAE_CS42_3AL_TGACv1_194012_AA0624540.2;TRIAE_CS42_3AL_TGACv1_194012_AA0624540.1	3A	651996113	651998195	2083	2083	100	100	0	.	.
chr3A_1	TRIAE_CS42_3AL_TGACv1_194012_AA0624530|TRIAE_CS42_3AL_TGACv1_194012_AA0624530.1	3A	652019467	652017055	3035	2413	79.5058	100	0	GO:0008152, GO:0008150, GO:0003824, GO:0003674	molecular_function, catalytic activity, biological_process, metabolic process
chr3A_1	TRIAE_CS42_3AL_TGACv1_194012_AA0624520|TRIAE_CS42_3AL_TGACv1_194012_AA0624520.1	3A	652023721	652024984	1264	1264	100	100	0	GO:0016020, GO:0008152, GO:0008150, GO:0003824, GO:0003674, GO:0005575	molecular_function, catalytic activity, cellular_component, biological_process, metabolic process, membrane
chr3A_1	TRIAE_CS42_3AL_TGACv1_194012_AA0624510|TRIAE_CS42_3AL_TGACv1_194012_AA0624510.1	3A	652025804	652025000	805	805	100	100	0	.	.
chr3A_1	TRIAE_CS42_3AL_TGACv1_194012_AA0624500|TRIAE_CS42_3AL_TGACv1_194012_AA0624500.2;TRIAE_CS42_3AL_TGACv1_194012_AA0624500.1	3A	652029852	652025900	3953	3953	100	100	0	GO:0005215, GO:0005575, GO:0009987, GO:0016020, GO:0006810, GO:0008150, GO:0003674	molecular_function, transporter activity, cellular_component, transport, biological_process, cellular process, membrane
chr3A_1	TRIAE_CS42_3AL_TGACv1_194507_AA0634550|TRIAE_CS42_3AL_TGACv1_194507_AA0634550.1	3A	652170048	652166437	3612	3612	100	100	0	.	.
chr3A_1	TRIAE_CS42_3AL_TGACv1_196657_AA0662210|TRIAE_CS42_3AL_TGACv1_196657_AA0662210.1	3A	652774528	652778945	4453	4418	99.214	100	0	GO:0003824, GO:0016301, GO:0016740, GO:0005488, GO:0003674, GO:0000166, GO:0019538, GO:0009987, GO:0006464, GO:0008152, GO:0008150	nucleotide binding, molecular_function, catalytic activity, binding, cellular protein modification process, biological_process, metabolic process, cellular process, kinase activity, transferase activity, protein metabolic process
chr3A_1	TRIAE_CS42_3AL_TGACv1_195879_AA0655180|TRIAE_CS42_3AL_TGACv1_195879_AA0655180.4;TRIAE_CS42_3AL_TGACv1_195879_AA0655180.1;TRIAE_CS42_3AL_TGACv1_195879_AA0655180.3;TRIAE_CS42_3AL_TGACv1_195879_AA0655180.2	3A	652819325	652823474	4324	4150	95.9759	100	0	GO:0005515, GO:0005488, GO:0003674	molecular_function, binding, protein binding
chr3A_1	TRIAE_CS42_3AL_TGACv1_195879_AA0655160|TRIAE_CS42_3AL_TGACv1_195879_AA0655160.1	3A	652831722	652830041	1682	1682	100	100	0	GO:0008152, GO:0008150, GO:0003824, GO:0003674	molecular_function, catalytic activity, biological_process, metabolic process
chr3A_1	TRIAE_CS42_3AL_TGACv1_195455_AA0649810|TRIAE_CS42_3AL_TGACv1_195455_AA0649810.1	3A	652911323	652909639	1685	1685	100	100	0	GO:0003674, GO:0003824, GO:0008150, GO:0008152	molecular_function, catalytic activity, biological_process, metabolic process
chr3A_1	TRIAE_CS42_3AL_TGACv1_195722_AA0653130|TRIAE_CS42_3AL_TGACv1_195722_AA0653130.1;TRIAE_CS42_3AL_TGACv1_195722_AA0653130.2;TRIAE_CS42_3AL_TGACv1_195722_AA0653130.3	3A	653240578	653245814	5237	5237	100	100	0	GO:0006139, GO:0009058, GO:0009987, GO:0008150, GO:0008152	nucleobase-containing compound metabolic process, biological_process, metabolic process, biosynthetic process, cellular process
chr3A_1	TRIAE_CS42_3AL_TGACv1_195722_AA0653120|TRIAE_CS42_3AL_TGACv1_195722_AA0653120.2;TRIAE_CS42_3AL_TGACv1_195722_AA0653120.1	3A	653248807	653244209	4599	4599	100	100	0	.	.
chr3A_1	TRIAE_CS42_3AL_TGACv1_195744_AA0653320|TRIAE_CS42_3AL_TGACv1_195744_AA0653320.1;TRIAE_CS42_3AL_TGACv1_195744_AA0653320.3;TRIAE_CS42_3AL_TGACv1_195744_AA0653320.2	3A	653306204	653303123	3082	3082	100	100	0	GO:0005575, GO:0016020	cellular_component, membrane
chr3A_1	TRIAE_CS42_3AL_TGACv1_195744_AA0653330|TRIAE_CS42_3AL_TGACv1_195744_AA0653330.2;TRIAE_CS42_3AL_TGACv1_195744_AA0653330.1;TRIAE_CS42_3AL_TGACv1_195744_AA0653330.3	3A	653327682	653323414	4269	4269	100	100	0	.	.
chr3A_1	TRIAE_CS42_3AL_TGACv1_195744_AA0653340|TRIAE_CS42_3AL_TGACv1_195744_AA0653340.1	3A	653330792	653332486	1695	1695	100	100	0	GO:0030246, GO:0003824, GO:0003674, GO:0008152, GO:0008150, GO:0005975, GO:0005488	molecular_function, catalytic activity, binding, carbohydrate metabolic process, biological_process, metabolic process, carbohydrate binding
chr3A_1	TRIAE_CS42_3AL_TGACv1_195744_AA0653350|TRIAE_CS42_3AL_TGACv1_195744_AA0653350.1;TRIAE_CS42_3AL_TGACv1_195744_AA0653350.3;TRIAE_CS42_3AL_TGACv1_195744_AA0653350.2	3A	653335802	653346586	10785	10785	100	100	0	GO:0005515, GO:0003824, GO:0016787, GO:0003674, GO:0005488, GO:0000166, GO:0003676	nucleotide binding, molecular_function, nucleic acid binding, catalytic activity, binding, protein binding, hydrolase activity
chr3A_1	TRIAE_CS42_3AL_TGACv1_195660_AA0652450|TRIAE_CS42_3AL_TGACv1_195660_AA0652450.1	3A	653418250	653416790	1461	1461	100	100	0	GO:0006629, GO:0003824, GO:0003674, GO:0009987, GO:0008152, GO:0008150	molecular_function, catalytic activity, lipid metabolic process, biological_process, metabolic process, cellular process
chr3A_1	TRIAE_CS42_3AL_TGACv1_196990_AA0664190|TRIAE_CS42_3AL_TGACv1_196990_AA0664190.1	3A	653519438	653522446	3009	3009	100	100	0	GO:0003674, GO:0008150, GO:0009987, GO:0016787, GO:0016043, GO:0005575, GO:0030234, GO:0003824, GO:0005618, GO:0005623, GO:0030312	molecular_function, catalytic activity, cellular_component, cell wall, cell, biological_process, cellular process, cellular component organization, hydrolase activity, enzyme regulator activity, external encapsulating structure
chr3A_1	TRIAE_CS42_3AL_TGACv1_196990_AA0664180|TRIAE_CS42_3AL_TGACv1_196990_AA0664180.1;TRIAE_CS42_3AL_TGACv1_196990_AA0664180.2	3A	653526728	653524910	1819	1819	100	100	0	.	.
chr3A_1	TRIAE_CS42_3AL_TGACv1_196621_AA0662080|TRIAE_CS42_3AL_TGACv1_196621_AA0662080.3;TRIAE_CS42_3AL_TGACv1_196621_AA0662080.5;TRIAE_CS42_3AL_TGACv1_196621_AA0662080.2;TRIAE_CS42_3AL_TGACv1_196621_AA0662080.6;TRIAE_CS42_3AL_TGACv1_196621_AA0662080.1;TRIAE_CS42_3AL_TGACv1_196621_AA0662080.4	3A	653856884	653851367	6213	5518	88.8138	100	0	GO:0003674, GO:0003824, GO:0016740	molecular_function, catalytic activity, transferase activity
chr3A_1	TRIAE_CS42_3AL_TGACv1_195215_AA0646610|TRIAE_CS42_3AL_TGACv1_195215_AA0646610.1;TRIAE_CS42_3AL_TGACv1_195215_AA0646610.2	3A	654214264	654217079	2816	2816	100	100	0	GO:0003824, GO:0005488, GO:0005515, GO:0003674, GO:0008152, GO:0006464, GO:0008150, GO:0016740, GO:0009987, GO:0019538	molecular_function, catalytic activity, binding, protein binding, cellular protein modification process, biological_process, metabolic process, cellular process, transferase activity, protein metabolic process
chr3A_1	TRIAE_CS42_3AL_TGACv1_195215_AA0646650|TRIAE_CS42_3AL_TGACv1_195215_AA0646650.1	3A	654235680	654237327	1648	1648	100	100	0	GO:0003674, GO:0003824, GO:0008152, GO:0009987, GO:0008150, GO:0005488	molecular_function, catalytic activity, binding, biological_process, metabolic process, cellular process
chr3A_1	TRIAE_CS42_3AL_TGACv1_196223_AA0658440|TRIAE_CS42_3AL_TGACv1_196223_AA0658440.1	3A	654311298	654312028	731	731	100	100	0	.	.
chr3B_1	TRIAE_CS42_3B_TGACv1_222377_AA0763470|TRIAE_CS42_3B_TGACv1_222377_AA0763470.1	3B	5679525	5680333	809	809	100	100	0	GO:0005575, GO:0016020	cellular_component, membrane
chr3B_1	TRIAE_CS42_3B_TGACv1_222377_AA0763460|TRIAE_CS42_3B_TGACv1_222377_AA0763460.1	3B	5685695	5686483	789	789	100	100	0	GO:0005575, GO:0016020	cellular_component, membrane
chr3B_1	TRIAE_CS42_3B_TGACv1_222377_AA0763450|TRIAE_CS42_3B_TGACv1_222377_AA0763450.1	3B	5691135	5692763	1629	1629	100	100	0	GO:0003824, GO:0016740, GO:0003674	molecular_function, catalytic activity, transferase activity
chr3B_1	TRIAE_CS42_3B_TGACv1_225918_AA0812900|TRIAE_CS42_3B_TGACv1_225918_AA0812900.1;TRIAE_CS42_3B_TGACv1_225918_AA0812900.3;TRIAE_CS42_3B_TGACv1_225918_AA0812900.2	3B	5803539	5796322	7218	7218	100	100	0	GO:0016787, GO:0016020, GO:0005488, GO:0003674, GO:0000166, GO:0005575, GO:0003824	nucleotide binding, molecular_function, catalytic activity, binding, cellular_component, membrane, hydrolase activity
chr3B_1	TRIAE_CS42_3B_TGACv1_222190_AA0759470|TRIAE_CS42_3B_TGACv1_222190_AA0759470.2;TRIAE_CS42_3B_TGACv1_222190_AA0759470.1	3B	5807648	5811636	3989	3989	100	100	0	GO:0016740, GO:0016020, GO:0003674, GO:0003824, GO:0005575	molecular_function, catalytic activity, cellular_component, membrane, transferase activity
chr3B_1	TRIAE_CS42_3B_TGACv1_222190_AA0759430|TRIAE_CS42_3B_TGACv1_222190_AA0759430.2;TRIAE_CS42_3B_TGACv1_222190_AA0759430.1	3B	5915181	5919073	3893	3893	100	100	0	GO:0003674, GO:0009987, GO:0016043, GO:0006810, GO:0008150, GO:0005488, GO:0005515, GO:0005623, GO:0005622, GO:0005777, GO:0016020, GO:0005737, GO:0005575	molecular_function, binding, protein binding, cellular_component, intracellular, cell, cytoplasm, peroxisome, transport, biological_process, cellular process, membrane, cellular component organization
chr3B_1	TRIAE_CS42_3B_TGACv1_222190_AA0759420|TRIAE_CS42_3B_TGACv1_222190_AA0759420.1	3B	5921630	5920411	1220	1220	100	100	0	GO:0003676, GO:0005488, GO:0003677, GO:0003674, GO:0009058, GO:0009987, GO:0008152, GO:0008150, GO:0005515, GO:0006139, GO:0005622, GO:0005575, GO:0005634, GO:0005623	molecular_function, nucleic acid binding, DNA binding, binding, protein binding, cellular_component, intracellular, cell, nucleus, nucleobase-containing compound metabolic process, biological_process, metabolic process, biosynthetic process, cellular process
chr3B_1	TRIAE_CS42_3B_TGACv1_222190_AA0759410|TRIAE_CS42_3B_TGACv1_222190_AA0759410.1	3B	5926111	5921706	4547	4406	96.8991	100	0	GO:0003674, GO:0003677, GO:0005488, GO:0003676	molecular_function, nucleic acid binding, DNA binding, binding
chr3B_1	TRIAE_CS42_3B_TGACv1_221538_AA0743380|TRIAE_CS42_3B_TGACv1_221538_AA0743380.1	3B	6055364	6056627	1369	1264	92.3302	100	0	.	.
chr3B_1	TRIAE_CS42_3B_TGACv1_221538_AA0743340|TRIAE_CS42_3B_TGACv1_221538_AA0743340.2;TRIAE_CS42_3B_TGACv1_221538_AA0743340.3;TRIAE_CS42_3B_TGACv1_221538_AA0743340.1	3B	6105588	6109858	4271	4271	100	100	0	GO:0003674, GO:0005515, GO:0005488	molecular_function, binding, protein binding
chr3B_1	TRIAE_CS42_3B_TGACv1_221538_AA0743320|TRIAE_CS42_3B_TGACv1_221538_AA0743320.1	3B	6118976	6116480	2497	2497	100	100	0	GO:0016740, GO:0005575, GO:0005622, GO:0005488, GO:0005515, GO:0005623, GO:0005634, GO:0019538, GO:0009056, GO:0009987, GO:0008150, GO:0006464, GO:0008152, GO:0007275, GO:0003674, GO:0003824	molecular_function, catalytic activity, binding, protein binding, cellular_component, intracellular, cell, nucleus, cellular protein modification process, multicellular organismal development, biological_process, metabolic process, catabolic process, cellular process, transferase activity, protein metabolic process
chr3B_1	TRIAE_CS42_3B_TGACv1_221735_AA0748770|TRIAE_CS42_3B_TGACv1_221735_AA0748770.1	3B	6224834	6216087	8748	8748	100	100	0	GO:0003824, GO:0003674, GO:0008150, GO:0008152, GO:0006464, GO:0009987, GO:0009056, GO:0019538, GO:0007275, GO:0005488, GO:0005634, GO:0005623, GO:0005575, GO:0005622, GO:0016740, GO:0005515	molecular_function, catalytic activity, binding, protein binding, cellular_component, intracellular, cell, nucleus, cellular protein modification process, multicellular organismal development, biological_process, metabolic process, catabolic process, cellular process, transferase activity, protein metabolic process
chr3B_1	TRIAE_CS42_3B_TGACv1_222461_AA0764960|TRIAE_CS42_3B_TGACv1_222461_AA0764960.1	3B	6332115	6328558	3558	3558	100	100	0	GO:0005515, GO:0005488, GO:0016740, GO:0005634, GO:0005623, GO:0005575, GO:0005622, GO:0009056, GO:0019538, GO:0009987, GO:0006464, GO:0008150, GO:0008152, GO:0007275, GO:0003674, GO:0003824	molecular_function, catalytic activity, binding, protein binding, cellular_component, intracellular, cell, nucleus, cellular protein modification process, multicellular organismal development, biological_process, metabolic process, catabolic process, cellular process, transferase activity, protein metabolic process
chr3B_1	TRIAE_CS42_3B_TGACv1_222461_AA0764970|TRIAE_CS42_3B_TGACv1_222461_AA0764970.1	3B	6333246	6335490	2245	2245	100	100	0	GO:0005575, GO:0009987, GO:0016020, GO:0006810, GO:0008150	cellular_component, transport, biological_process, cellular process, membrane
chr3B_1	TRIAE_CS42_3B_TGACv1_222461_AA0764980|TRIAE_CS42_3B_TGACv1_222461_AA0764980.1	3B	6337426	6340720	3295	3295	100	100	0	GO:0005515, GO:0005488, GO:0003674	molecular_function, binding, protein binding
chr3B_1	TRIAE_CS42_3B_TGACv1_222461_AA0765000|TRIAE_CS42_3B_TGACv1_222461_AA0765000.1	3B	6342016	6345616	3601	3601	100	100	0	GO:0008152, GO:0006139, GO:0008150, GO:0006259, GO:0009987, GO:0006950, GO:0003674, GO:0003824	molecular_function, catalytic activity, nucleobase-containing compound metabolic process, DNA metabolic process, response to stress, biological_process, metabolic process, cellular process
chr3B_1	TRIAE_CS42_3B_TGACv1_223910_AA0789460|TRIAE_CS42_3B_TGACv1_223910_AA0789460.1	3B	6758811	6764396	5586	5586	100	100	0	.	.
chr3B_1	TRIAE_CS42_3B_TGACv1_223910_AA0789450|TRIAE_CS42_3B_TGACv1_223910_AA0789450.1;TRIAE_CS42_3B_TGACv1_223910_AA0789450.2	3B	6768895	6770463	1569	1569	100	100	0	GO:0005488, GO:0005515, GO:0003674	molecular_function, binding, protein binding
chr3B_1	TRIAE_CS42_3B_TGACv1_223910_AA0789440|TRIAE_CS42_3B_TGACv1_223910_AA0789440.1	3B	6774055	6782209	8155	8155	100	100	0	GO:0003674, GO:0000166, GO:0005488, GO:0009058, GO:0009987, GO:0008150, GO:0008152, GO:0006139	nucleotide binding, molecular_function, binding, nucleobase-containing compound metabolic process, biological_process, metabolic process, biosynthetic process, cellular process
chr3B_1	TRIAE_CS42_3B_TGACv1_229533_AA0828840|TRIAE_CS42_3B_TGACv1_229533_AA0828840.1	3B	6807349	6809495	2193	2147	97.9024	100	0	GO:0016020, GO:0008152, GO:0008150, GO:0003674, GO:0003824, GO:0005488, GO:0005575	molecular_function, catalytic activity, binding, cellular_component, biological_process, metabolic process, membrane
chr3B_1	TRIAE_CS42_3B_TGACv1_225383_AA0807790|TRIAE_CS42_3B_TGACv1_225383_AA0807790.1	3B	6864267	6867731	3465	3465	100	100	0	GO:0003674, GO:0005488	molecular_function, binding
chr3B_1	TRIAE_CS42_3B_TGACv1_225383_AA0807800|TRIAE_CS42_3B_TGACv1_225383_AA0807800.1	3B	6871846	6867738	4109	4109	100	100	0	GO:0005623, GO:0005737, GO:0005634, GO:0003824, GO:0005575, GO:0005622, GO:0005829, GO:0016740, GO:0006464, GO:0008150, GO:0008152, GO:0009987, GO:0019538, GO:0003674	molecular_function, catalytic activity, cellular_component, intracellular, cell, nucleus, cytoplasm, cytosol, cellular protein modification process, biological_process, metabolic process, cellular process, transferase activity, protein metabolic process
chr3B_1	TRIAE_CS42_3B_TGACv1_227334_AA0822940|TRIAE_CS42_3B_TGACv1_227334_AA0822940.1	3B	6888499	6887691	809	809	100	100	0	.	.
chr3B_1	TRIAE_CS42_3B_TGACv1_225524_AA0809400|TRIAE_CS42_3B_TGACv1_225524_AA0809400.2;TRIAE_CS42_3B_TGACv1_225524_AA0809400.1	3B	6978702	6976244	2459	2459	100	100	0	.	.
chr3B_1	TRIAE_CS42_3B_TGACv1_221596_AA0745410|TRIAE_CS42_3B_TGACv1_221596_AA0745410.1	3B	7227216	7229400	2185	2185	100	100	0	GO:0003674, GO:0003824, GO:0007275, GO:0009987, GO:0009056, GO:0019538, GO:0008152, GO:0006464, GO:0008150, GO:0016740, GO:0005488, GO:0005515, GO:0005622, GO:0005575, GO:0005634, GO:0005623	molecular_function, catalytic activity, binding, protein binding, cellular_component, intracellular, cell, nucleus, cellular protein modification process, multicellular organismal development, biological_process, metabolic process, catabolic process, cellular process, transferase activity, protein metabolic process
chr3B_1	TRIAE_CS42_3B_TGACv1_221596_AA0745420|TRIAE_CS42_3B_TGACv1_221596_AA0745420.1	3B	7246306	7247520	1215	1215	100	100	0	GO:0008150, GO:0008152, GO:0006139, GO:0009987, GO:0009058	nucleobase-containing compound metabolic process, biological_process, metabolic process, biosynthetic process, cellular process
chr3B_1	TRIAE_CS42_3B_TGACv1_221596_AA0745450|TRIAE_CS42_3B_TGACv1_221596_AA0745450.8;TRIAE_CS42_3B_TGACv1_221596_AA0745450.7;TRIAE_CS42_3B_TGACv1_221596_AA0745450.4;TRIAE_CS42_3B_TGACv1_221596_AA0745450.5;TRIAE_CS42_3B_TGACv1_221596_AA0745450.3;TRIAE_CS42_3B_TGACv1_221596_AA0745450.9;TRIAE_CS42_3B_TGACv1_221596_AA0745450.1;TRIAE_CS42_3B_TGACv1_221596_AA0745450.6;TRIAE_CS42_3B_TGACv1_221596_AA0745450.2	3B	7260836	7263877	3042	3042	100	100	0	.	.
chr3B_1	TRIAE_CS42_3B_TGACv1_221596_AA0745460|TRIAE_CS42_3B_TGACv1_221596_AA0745460.1;TRIAE_CS42_3B_TGACv1_221596_AA0745460.2	3B	7276083	7273307	2777	2777	100	100	0	GO:0003674, GO:0005488, GO:0008150, GO:0008152, GO:0003824	molecular_function, catalytic activity, binding, biological_process, metabolic process
chr3B_1	TRIAE_CS42_3B_TGACv1_223411_AA0781710|TRIAE_CS42_3B_TGACv1_223411_AA0781710.1	3B	7369351	7367955	1397	1397	100	100	0	GO:0009058, GO:0008152, GO:0009987, GO:0006139, GO:0008150	nucleobase-containing compound metabolic process, biological_process, metabolic process, biosynthetic process, cellular process
chr3B_1	TRIAE_CS42_3B_TGACv1_223411_AA0781700|TRIAE_CS42_3B_TGACv1_223411_AA0781700.1	3B	7380737	7377586	3152	3152	100	100	0	GO:0003674, GO:0003824, GO:0008150, GO:0008152	molecular_function, catalytic activity, biological_process, metabolic process
chr3B_1	TRIAE_CS42_3B_TGACv1_223411_AA0781690|TRIAE_CS42_3B_TGACv1_223411_AA0781690.1	3B	7421278	7419059	2220	2220	100	100	0	GO:0005975, GO:0008150, GO:0008152, GO:0016787, GO:0003824, GO:0003674	molecular_function, catalytic activity, carbohydrate metabolic process, biological_process, metabolic process, hydrolase activity
chr3B_1	TRIAE_CS42_3B_TGACv1_223411_AA0781680|TRIAE_CS42_3B_TGACv1_223411_AA0781680.1	3B	7426525	7424433	2093	2093	100	100	0	.	.
chr3B_1	TRIAE_CS42_3B_TGACv1_221540_AA0743480|TRIAE_CS42_3B_TGACv1_221540_AA0743480.1	3B	7467594	7472311	4718	4718	100	100	0	GO:0016740, GO:0003674, GO:0006139, GO:0008150, GO:0008152, GO:0009987, GO:0005575, GO:0003824, GO:0005623, GO:0005737, GO:0005622	molecular_function, catalytic activity, cellular_component, intracellular, cell, cytoplasm, nucleobase-containing compound metabolic process, biological_process, metabolic process, cellular process, transferase activity
chr3B_1	TRIAE_CS42_3B_TGACv1_221540_AA0743490|TRIAE_CS42_3B_TGACv1_221540_AA0743490.1	3B	7515387	7516859	1473	1473	100	100	0	.	.
chr3B_1	TRIAE_CS42_3B_TGACv1_221540_AA0743510|TRIAE_CS42_3B_TGACv1_221540_AA0743510.1;TRIAE_CS42_3B_TGACv1_221540_AA0743510.2	3B	7527002	7528507	1506	1506	100	100	0	.	.
chr3B_1	TRIAE_CS42_3B_TGACv1_221540_AA0743520|TRIAE_CS42_3B_TGACv1_221540_AA0743520.1;TRIAE_CS42_3B_TGACv1_221540_AA0743520.2	3B	7531180	7534718	3539	3539	100	100	0	GO:0003824, GO:0008152, GO:0008150, GO:0009987, GO:0006412, GO:0019538, GO:0009058, GO:0006139, GO:0000166, GO:0003676, GO:0005488, GO:0003674	nucleotide binding, molecular_function, nucleic acid binding, catalytic activity, binding, nucleobase-containing compound metabolic process, translation, biological_process, metabolic process, biosynthetic process, cellular process, protein metabolic process
chr3B_1	TRIAE_CS42_3B_TGACv1_221540_AA0743540|TRIAE_CS42_3B_TGACv1_221540_AA0743540.1	3B	7538581	7546515	7935	7935	100	100	0	GO:0006412, GO:0019538, GO:0009058, GO:0006139, GO:0008152, GO:0008150, GO:0009987, GO:0016787, GO:0003824, GO:0000166, GO:0005488, GO:0003674	nucleotide binding, molecular_function, catalytic activity, binding, nucleobase-containing compound metabolic process, translation, biological_process, metabolic process, biosynthetic process, cellular process, hydrolase activity, protein metabolic process
chr3B_1	TRIAE_CS42_3B_TGACv1_221540_AA0743550|TRIAE_CS42_3B_TGACv1_221540_AA0743550.1	3B	7544227	7549018	4792	4792	100	100	0	GO:0016740, GO:0016020, GO:0003824, GO:0003674, GO:0005575	molecular_function, catalytic activity, cellular_component, membrane, transferase activity
chr3B_1	TRIAE_CS42_3B_TGACv1_221540_AA0743560|TRIAE_CS42_3B_TGACv1_221540_AA0743560.1	3B	7555180	7550219	4962	4962	100	100	0	GO:0005488, GO:0005515, GO:0003674	molecular_function, binding, protein binding
chr3B_1	TRIAE_CS42_3B_TGACv1_221540_AA0743570|TRIAE_CS42_3B_TGACv1_221540_AA0743570.1	3B	7568389	7559323	9067	9067	100	100	0	GO:0016301, GO:0016740, GO:0003824, GO:0005488, GO:0003674, GO:0000166, GO:0019538, GO:0006464, GO:0008150, GO:0008152, GO:0009987	nucleotide binding, molecular_function, catalytic activity, binding, cellular protein modification process, biological_process, metabolic process, cellular process, kinase activity, transferase activity, protein metabolic process
chr3B_1	TRIAE_CS42_3B_TGACv1_221540_AA0743610|TRIAE_CS42_3B_TGACv1_221540_AA0743610.1	3B	7618931	7620273	1447	1343	92.8127	100	0	.	.
chr3B_1	TRIAE_CS42_3B_TGACv1_222574_AA0767140|TRIAE_CS42_3B_TGACv1_222574_AA0767140.1	3B	7824303	7828407	4105	4105	100	100	0	.	.
chr3B_1	TRIAE_CS42_3B_TGACv1_222574_AA0767150|TRIAE_CS42_3B_TGACv1_222574_AA0767150.1	3B	7833368	7831911	1458	1458	100	100	0	.	.
chr3B_1	TRIAE_CS42_3B_TGACv1_223735_AA0786430|TRIAE_CS42_3B_TGACv1_223735_AA0786430.1	3B	7925329	7921931	3568	3399	95.2635	100	0	GO:0016740, GO:0003674, GO:0003824	molecular_function, catalytic activity, transferase activity
chr3B_1	TRIAE_CS42_3B_TGACv1_223113_AA0776550|TRIAE_CS42_3B_TGACv1_223113_AA0776550.1	3B	8130772	8135059	4288	4288	100	100	0	GO:0016740, GO:0016020, GO:0003674, GO:0003824, GO:0005575	molecular_function, catalytic activity, cellular_component, membrane, transferase activity
chr3B_1	TRIAE_CS42_3B_TGACv1_223113_AA0776560|TRIAE_CS42_3B_TGACv1_223113_AA0776560.1	3B	8138601	8143009	4409	4409	100	100	0	GO:0016740, GO:0003824, GO:0003674	molecular_function, catalytic activity, transferase activity
chr3B_1	TRIAE_CS42_3B_TGACv1_223113_AA0776570|TRIAE_CS42_3B_TGACv1_223113_AA0776570.1	3B	8154911	8151818	3094	3094	100	100	0	GO:0005575, GO:0005515, GO:0005488, GO:0003674, GO:0016020	molecular_function, binding, protein binding, cellular_component, membrane
chr3B_1	TRIAE_CS42_3B_TGACv1_223113_AA0776600|TRIAE_CS42_3B_TGACv1_223113_AA0776600.3;TRIAE_CS42_3B_TGACv1_223113_AA0776600.2;TRIAE_CS42_3B_TGACv1_223113_AA0776600.1	3B	8173374	8176568	3195	3195	100	100	0	GO:0003674, GO:0005488, GO:0005515	molecular_function, binding, protein binding
chr3B_1	TRIAE_CS42_3B_TGACv1_227183_AA0822000|TRIAE_CS42_3B_TGACv1_227183_AA0822000.1	3B	8307318	8302548	4771	4771	100	100	0	GO:0003824, GO:0016740, GO:0016301, GO:0019538, GO:0007154, GO:0006464, GO:0009856, GO:0009875, GO:0009987, GO:0008152, GO:0000166, GO:0000003, GO:0008150, GO:0003674, GO:0005488	reproduction, nucleotide binding, molecular_function, catalytic activity, binding, cellular protein modification process, cell communication, biological_process, metabolic process, pollination, pollen-pistil interaction, cellular process, kinase activity, transferase activity, protein metabolic process
chr3B_1	TRIAE_CS42_3B_TGACv1_226160_AA0814380|TRIAE_CS42_3B_TGACv1_226160_AA0814380.2;TRIAE_CS42_3B_TGACv1_226160_AA0814380.1;TRIAE_CS42_3B_TGACv1_226160_AA0814380.3	3B	8509611	8514860	5989	5250	87.6607	100	0	.	.
chr3B_1	TRIAE_CS42_3B_TGACv1_222610_AA0767800|TRIAE_CS42_3B_TGACv1_222610_AA0767800.1	3B	8614073	8615741	1669	1669	100	100	0	.	.
chr3B_1	TRIAE_CS42_3B_TGACv1_222610_AA0767790|TRIAE_CS42_3B_TGACv1_222610_AA0767790.1	3B	8622707	8623159	453	453	100	100	0	.	.
chr3B_1	TRIAE_CS42_3B_TGACv1_222610_AA0767770|TRIAE_CS42_3B_TGACv1_222610_AA0767770.4;TRIAE_CS42_3B_TGACv1_222610_AA0767770.2;TRIAE_CS42_3B_TGACv1_222610_AA0767770.1;TRIAE_CS42_3B_TGACv1_222610_AA0767770.3	3B	8648156	8652322	4167	4167	100	100	0	GO:0003824, GO:0003674, GO:0008152, GO:0009987, GO:0008150, GO:0005488	molecular_function, catalytic activity, binding, biological_process, metabolic process, cellular process
chr3B_1	TRIAE_CS42_3B_TGACv1_222610_AA0767760|TRIAE_CS42_3B_TGACv1_222610_AA0767760.1	3B	8657715	8656731	985	985	100	100	0	GO:0003674, GO:0005515, GO:0005488	molecular_function, binding, protein binding
chr3B_1	TRIAE_CS42_3B_TGACv1_222610_AA0767750|TRIAE_CS42_3B_TGACv1_222610_AA0767750.1	3B	8661811	8660816	996	996	100	100	0	GO:0005488, GO:0005515, GO:0003674	molecular_function, binding, protein binding
chr3B_1	TRIAE_CS42_3B_TGACv1_222610_AA0767740|TRIAE_CS42_3B_TGACv1_222610_AA0767740.1	3B	8665641	8664687	955	955	100	100	0	GO:0005488, GO:0005515, GO:0005575, GO:0003674, GO:0016020	molecular_function, binding, protein binding, cellular_component, membrane
chr3B_1	TRIAE_CS42_3B_TGACv1_222610_AA0767730|TRIAE_CS42_3B_TGACv1_222610_AA0767730.2;TRIAE_CS42_3B_TGACv1_222610_AA0767730.1	3B	8673672	8665758	7915	7915	100	100	0	GO:0003824, GO:0003674, GO:0009987, GO:0006259, GO:0006950, GO:0006139, GO:0008150, GO:0008152, GO:0005488	molecular_function, catalytic activity, binding, nucleobase-containing compound metabolic process, DNA metabolic process, response to stress, biological_process, metabolic process, cellular process
chr3B_1	TRIAE_CS42_3B_TGACv1_222438_AA0764550|TRIAE_CS42_3B_TGACv1_222438_AA0764550.1	3B	8748103	8749285	1183	1183	100	100	0	GO:0016020, GO:0005515, GO:0005575, GO:0005488, GO:0003674	molecular_function, binding, protein binding, cellular_component, membrane
chr3B_1	TRIAE_CS42_3B_TGACv1_222438_AA0764540|TRIAE_CS42_3B_TGACv1_222438_AA0764540.1;TRIAE_CS42_3B_TGACv1_222438_AA0764540.3;TRIAE_CS42_3B_TGACv1_222438_AA0764540.2	3B	8779896	8782964	3069	3069	100	100	0	GO:0005488, GO:0005515, GO:0003674	molecular_function, binding, protein binding
chr3B_1	TRIAE_CS42_3B_TGACv1_222438_AA0764520|TRIAE_CS42_3B_TGACv1_222438_AA0764520.1	3B	8836502	8834463	2040	2040	100	100	0	.	.
chr3B_1	TRIAE_CS42_3B_TGACv1_220676_AA0714900|TRIAE_CS42_3B_TGACv1_220676_AA0714900.1	3B	8904850	8909263	4414	4414	100	100	0	.	.
chr3B_1	TRIAE_CS42_3B_TGACv1_220676_AA0714920|TRIAE_CS42_3B_TGACv1_220676_AA0714920.1	3B	8936627	8932914	3714	3714	100	100	0	GO:0003824, GO:0003674, GO:0005575, GO:0016020, GO:0016740	molecular_function, catalytic activity, cellular_component, membrane, transferase activity
chr3B_1	TRIAE_CS42_3B_TGACv1_220676_AA0714930|TRIAE_CS42_3B_TGACv1_220676_AA0714930.1	3B	8955530	8956790	1261	1261	100	100	0	.	.
chr3B_1	TRIAE_CS42_3B_TGACv1_220676_AA0714940|TRIAE_CS42_3B_TGACv1_220676_AA0714940.1	3B	8965071	8969236	4166	4166	100	100	0	GO:0003674, GO:0003824, GO:0016740	molecular_function, catalytic activity, transferase activity
chr3B_1	TRIAE_CS42_3B_TGACv1_220676_AA0714960|TRIAE_CS42_3B_TGACv1_220676_AA0714960.1	3B	8985859	8983054	2806	2806	100	100	0	GO:0016020, GO:0016740, GO:0003674, GO:0003824, GO:0005575	molecular_function, catalytic activity, cellular_component, membrane, transferase activity
chr3B_1	TRIAE_CS42_3B_TGACv1_220676_AA0714970|TRIAE_CS42_3B_TGACv1_220676_AA0714970.1	3B	8990509	8989733	777	777	100	100	0	.	.
chr3B_1	TRIAE_CS42_3B_TGACv1_220676_AA0714980|TRIAE_CS42_3B_TGACv1_220676_AA0714980.1	3B	9043857	9035681	8177	8177	100	100	0	GO:0003674, GO:0005488, GO:0000166, GO:0003824, GO:0005575, GO:0016301, GO:0016740, GO:0016020, GO:0008150, GO:0008152, GO:0009987, GO:0006464, GO:0019538	nucleotide binding, molecular_function, catalytic activity, binding, cellular_component, cellular protein modification process, biological_process, metabolic process, cellular process, membrane, kinase activity, transferase activity, protein metabolic process
chr3B_1	TRIAE_CS42_3B_TGACv1_220676_AA0715000|TRIAE_CS42_3B_TGACv1_220676_AA0715000.1	3B	9122399	9127151	4753	4753	100	100	0	GO:0019538, GO:0008150, GO:0008152, GO:0009987, GO:0016020, GO:0006464, GO:0003824, GO:0016301, GO:0016740, GO:0005575, GO:0003674, GO:0005488, GO:0000166	nucleotide binding, molecular_function, catalytic activity, binding, cellular_component, cellular protein modification process, biological_process, metabolic process, cellular process, membrane, kinase activity, transferase activity, protein metabolic process
chr3B_1	TRIAE_CS42_3B_TGACv1_220676_AA0715020|TRIAE_CS42_3B_TGACv1_220676_AA0715020.1	3B	9140839	9141763	925	925	100	100	0	.	.
chr3B_1	TRIAE_CS42_3B_TGACv1_224624_AA0798980|TRIAE_CS42_3B_TGACv1_224624_AA0798980.1	3B	9307795	9296362	11437	11437	100	99.97	0	GO:0005488, GO:0003674, GO:0000166, GO:0016020, GO:0006464, GO:0019538, GO:0009987, GO:0008152, GO:0008150, GO:0003824, GO:0005575, GO:0016740, GO:0016301	nucleotide binding, molecular_function, catalytic activity, binding, cellular_component, cellular protein modification process, biological_process, metabolic process, cellular process, membrane, kinase activity, transferase activity, protein metabolic process
chr3B_1	TRIAE_CS42_3B_TGACv1_223780_AA0787110|TRIAE_CS42_3B_TGACv1_223780_AA0787110.1	3B	9366789	9361377	5483	5413	98.7233	100	0	GO:0005575, GO:0005634, GO:0005623, GO:0005783, GO:0016020, GO:0005737, GO:0005622, GO:0006629, GO:0008150, GO:0008152, GO:0009987, GO:0009058	cellular_component, intracellular, cell, nucleus, cytoplasm, endoplasmic reticulum, lipid metabolic process, biological_process, metabolic process, biosynthetic process, cellular process, membrane
chr3B_1	TRIAE_CS42_3B_TGACv1_223780_AA0787120|TRIAE_CS42_3B_TGACv1_223780_AA0787120.1	3B	9391809	9392904	1096	1096	100	100	0	GO:0003674, GO:0003676, GO:0005488	molecular_function, nucleic acid binding, binding
chr3B_1	TRIAE_CS42_3B_TGACv1_223780_AA0787130|TRIAE_CS42_3B_TGACv1_223780_AA0787130.1	3B	9399548	9398572	977	977	100	100	0	.	.
chr3B_1	TRIAE_CS42_3B_TGACv1_223383_AA0781340|TRIAE_CS42_3B_TGACv1_223383_AA0781340.1	3B	9451454	9441718	9737	9737	100	100	0	GO:0003824, GO:0016787, GO:0000166, GO:0003674, GO:0005488, GO:0003676	nucleotide binding, molecular_function, nucleic acid binding, catalytic activity, binding, hydrolase activity
chr3B_1	TRIAE_CS42_3B_TGACv1_223383_AA0781320|TRIAE_CS42_3B_TGACv1_223383_AA0781320.1	3B	9469204	9467980	1225	1225	100	100	0	GO:0016740, GO:0003674, GO:0003824, GO:0005488, GO:0005515	molecular_function, catalytic activity, binding, protein binding, transferase activity
chr3B_1	TRIAE_CS42_3B_TGACv1_221301_AA0736650|TRIAE_CS42_3B_TGACv1_221301_AA0736650.1	3B	9655991	9657839	1849	1849	100	100	0	.	.
chr3B_1	TRIAE_CS42_3B_TGACv1_221301_AA0736640|TRIAE_CS42_3B_TGACv1_221301_AA0736640.2;TRIAE_CS42_3B_TGACv1_221301_AA0736640.1	3B	9687723	9691442	3720	3720	100	100	0	GO:0003824, GO:0003674, GO:0005975, GO:0009987, GO:0006139, GO:0009056, GO:0006091, GO:0008152, GO:0008150	molecular_function, catalytic activity, carbohydrate metabolic process, generation of precursor metabolites and energy, nucleobase-containing compound metabolic process, biological_process, metabolic process, catabolic process, cellular process
chr3B_1	TRIAE_CS42_3B_TGACv1_221301_AA0736630|TRIAE_CS42_3B_TGACv1_221301_AA0736630.1	3B	9698099	9696115	1985	1985	100	100	0	GO:0003674, GO:0003824, GO:0005575, GO:0016740, GO:0016020	molecular_function, catalytic activity, cellular_component, membrane, transferase activity
chr3B_1	TRIAE_CS42_3B_TGACv1_221301_AA0736610|TRIAE_CS42_3B_TGACv1_221301_AA0736610.1	3B	9744574	9742690	1885	1885	100	100	0	.	.
chr3B_1	TRIAE_CS42_3B_TGACv1_221301_AA0736600|TRIAE_CS42_3B_TGACv1_221301_AA0736600.1	3B	9801397	9799523	1875	1875	100	100	0	GO:0005575, GO:0016020	cellular_component, membrane
chr3B_1	TRIAE_CS42_3B_TGACv1_221301_AA0736590|TRIAE_CS42_3B_TGACv1_221301_AA0736590.4;TRIAE_CS42_3B_TGACv1_221301_AA0736590.1;TRIAE_CS42_3B_TGACv1_221301_AA0736590.3;TRIAE_CS42_3B_TGACv1_221301_AA0736590.2;TRIAE_CS42_3B_TGACv1_221301_AA0736590.5	3B	9824697	9820953	3745	3745	100	100	0	GO:0003674, GO:0003824, GO:0005488, GO:0008152, GO:0008150	molecular_function, catalytic activity, binding, biological_process, metabolic process
chr3B_1	TRIAE_CS42_3B_TGACv1_228842_AA0827750|TRIAE_CS42_3B_TGACv1_228842_AA0827750.1	3B	9862670	9864074	1405	1405	100	100	0	GO:0005515, GO:0005488, GO:0003674	molecular_function, binding, protein binding
chr3B_1	TRIAE_CS42_3B_TGACv1_229310_AA0828500|TRIAE_CS42_3B_TGACv1_229310_AA0828500.1	3B	9965105	9964131	975	975	100	100	0	GO:0003674, GO:0005488, GO:0005515	molecular_function, binding, protein binding
chr3B_1	TRIAE_CS42_3B_TGACv1_229310_AA0828480|TRIAE_CS42_3B_TGACv1_229310_AA0828480.1	3B	9973953	9975861	1909	1909	100	100	0	GO:0003824, GO:0003674, GO:0005488, GO:0008150, GO:0008152	molecular_function, catalytic activity, binding, biological_process, metabolic process
chr3B_1	TRIAE_CS42_3B_TGACv1_223274_AA0779440|TRIAE_CS42_3B_TGACv1_223274_AA0779440.1	3B	10200654	10202609	1956	1956	100	100	0	GO:0003674, GO:0016740, GO:0003824	molecular_function, catalytic activity, transferase activity
chr3B_1	TRIAE_CS42_3B_TGACv1_223274_AA0779420|TRIAE_CS42_3B_TGACv1_223274_AA0779420.1	3B	10204064	10205940	1877	1877	100	100	0	GO:0003674, GO:0005488, GO:0005515	molecular_function, binding, protein binding
chr3B_1	TRIAE_CS42_3B_TGACv1_223274_AA0779400|TRIAE_CS42_3B_TGACv1_223274_AA0779400.1	3B	10244910	10246808	1899	1899	100	100	0	GO:0003674, GO:0005515, GO:0005488	molecular_function, binding, protein binding
chr3B_1	TRIAE_CS42_3B_TGACv1_224682_AA0799930|TRIAE_CS42_3B_TGACv1_224682_AA0799930.1	3B	10295357	10297441	2085	2085	100	100	0	GO:0005488, GO:0005515, GO:0003674	molecular_function, binding, protein binding
chr3B_1	TRIAE_CS42_3B_TGACv1_231155_AA0830500|TRIAE_CS42_3B_TGACv1_231155_AA0830500.1	3B	10335740	10337741	2002	2002	100	100	0	GO:0005575, GO:0005215, GO:0016020, GO:0006810, GO:0008150, GO:0009987, GO:0003674	molecular_function, transporter activity, cellular_component, transport, biological_process, cellular process, membrane
chr3B_1	TRIAE_CS42_3B_TGACv1_222934_AA0773520|TRIAE_CS42_3B_TGACv1_222934_AA0773520.1	3B	10375330	10376496	1167	1167	100	100	0	.	.
chr3B_1	TRIAE_CS42_3B_TGACv1_222934_AA0773510|TRIAE_CS42_3B_TGACv1_222934_AA0773510.2;TRIAE_CS42_3B_TGACv1_222934_AA0773510.3;TRIAE_CS42_3B_TGACv1_222934_AA0773510.1;TRIAE_CS42_3B_TGACv1_222934_AA0773510.4	3B	10386737	10392358	5622	5622	100	100	0	GO:0005575, GO:0005198, GO:0005856, GO:0005622, GO:0005623, GO:0016787, GO:0003824, GO:0000166, GO:0003674, GO:0005488, GO:0008150, GO:0009987	nucleotide binding, molecular_function, catalytic activity, structural molecule activity, binding, cellular_component, intracellular, cell, cytoskeleton, biological_process, cellular process, hydrolase activity
chr3B_1	TRIAE_CS42_3B_TGACv1_222934_AA0773500|TRIAE_CS42_3B_TGACv1_222934_AA0773500.1;TRIAE_CS42_3B_TGACv1_222934_AA0773500.2	3B	10394822	10393018	1805	1805	100	100	0	GO:0005488, GO:0016740, GO:0005515, GO:0005622, GO:0005575, GO:0005623, GO:0005634, GO:0008150, GO:0008152, GO:0006464, GO:0007275, GO:0019538, GO:0009987, GO:0009056, GO:0003674, GO:0003824	molecular_function, catalytic activity, binding, protein binding, cellular_component, intracellular, cell, nucleus, cellular protein modification process, multicellular organismal development, biological_process, metabolic process, catabolic process, cellular process, transferase activity, protein metabolic process
chr3B_1	TRIAE_CS42_3B_TGACv1_222934_AA0773490|TRIAE_CS42_3B_TGACv1_222934_AA0773490.1	3B	10397956	10399490	1535	1535	100	100	0	GO:0005488, GO:0005575, GO:0005622, GO:0005515, GO:0005634, GO:0005623, GO:0016740, GO:0003824, GO:0003674, GO:0007275, GO:0009987, GO:0009056, GO:0019538, GO:0006464, GO:0008152, GO:0008150	molecular_function, catalytic activity, binding, protein binding, cellular_component, intracellular, cell, nucleus, cellular protein modification process, multicellular organismal development, biological_process, metabolic process, catabolic process, cellular process, transferase activity, protein metabolic process
chr3B_1	TRIAE_CS42_3B_TGACv1_222934_AA0773470|TRIAE_CS42_3B_TGACv1_222934_AA0773470.1	3B	10429150	10433732	4689	4583	97.7394	100	0	GO:0003676, GO:0005488, GO:0003674	molecular_function, nucleic acid binding, binding
chr3B_1	TRIAE_CS42_3B_TGACv1_228169_AA0826090|TRIAE_CS42_3B_TGACv1_228169_AA0826090.1	3B	10470630	10472091	1462	1462	100	100	0	GO:0003824, GO:0003674, GO:0005488, GO:0005634, GO:0005623, GO:0005515, GO:0016740, GO:0005622, GO:0005575, GO:0007275, GO:0008152, GO:0008150, GO:0006464, GO:0009056, GO:0019538, GO:0009987	molecular_function, catalytic activity, binding, protein binding, cellular_component, intracellular, cell, nucleus, cellular protein modification process, multicellular organismal development, biological_process, metabolic process, catabolic process, cellular process, transferase activity, protein metabolic process
chr3B_1	TRIAE_CS42_3B_TGACv1_224926_AA0803190|TRIAE_CS42_3B_TGACv1_224926_AA0803190.1	3B	10600660	10618944	18285	18285	100	100	0	.	.
chr3B_1	TRIAE_CS42_3B_TGACv1_221563_AA0744350|TRIAE_CS42_3B_TGACv1_221563_AA0744350.1	3B	10658543	10659994	1452	1452	100	100	0	GO:0003824, GO:0003674, GO:0016740, GO:0005634, GO:0005623, GO:0005515, GO:0005488, GO:0005575, GO:0005622, GO:0008152, GO:0008150, GO:0006464, GO:0007275, GO:0019538, GO:0009056, GO:0009987	molecular_function, catalytic activity, binding, protein binding, cellular_component, intracellular, cell, nucleus, cellular protein modification process, multicellular organismal development, biological_process, metabolic process, catabolic process, cellular process, transferase activity, protein metabolic process
chr3B_1	TRIAE_CS42_3B_TGACv1_223362_AA0780960|TRIAE_CS42_3B_TGACv1_223362_AA0780960.1	3B	10846932	10842253	4680	4680	100	100	0	GO:0007275, GO:0009987, GO:0019538, GO:0009056, GO:0008150, GO:0006464, GO:0008152, GO:0003824, GO:0003674, GO:0005488, GO:0016740, GO:0005634, GO:0005623, GO:0005515, GO:0005622, GO:0005575	molecular_function, catalytic activity, binding, protein binding, cellular_component, intracellular, cell, nucleus, cellular protein modification process, multicellular organismal development, biological_process, metabolic process, catabolic process, cellular process, transferase activity, protein metabolic process
chr3B_1	TRIAE_CS42_3B_TGACv1_226331_AA0816050|TRIAE_CS42_3B_TGACv1_226331_AA0816050.1	3B	10917927	10915200	3500	2728	77.9429	100	0	GO:0003824, GO:0003674, GO:0005575, GO:0005622, GO:0005634, GO:0005623, GO:0005515, GO:0005488, GO:0016740, GO:0009056, GO:0009987, GO:0019538, GO:0007275, GO:0008150, GO:0008152, GO:0006464	molecular_function, catalytic activity, binding, protein binding, cellular_component, intracellular, cell, nucleus, cellular protein modification process, multicellular organismal development, biological_process, metabolic process, catabolic process, cellular process, transferase activity, protein metabolic process
chr3B_1	TRIAE_CS42_3B_TGACv1_220962_AA0725070|TRIAE_CS42_3B_TGACv1_220962_AA0725070.1;TRIAE_CS42_3B_TGACv1_220962_AA0725070.2	3B	11039811	11037014	2798	2798	100	100	0	GO:0005975, GO:0008152, GO:0008150, GO:0003824, GO:0016787, GO:0003674	molecular_function, catalytic activity, carbohydrate metabolic process, biological_process, metabolic process, hydrolase activity
chr3B_1	TRIAE_CS42_3B_TGACv1_220962_AA0725080|TRIAE_CS42_3B_TGACv1_220962_AA0725080.1	3B	11051504	11055512	4009	4009	100	100	0	.	.
chr3B_1	TRIAE_CS42_3B_TGACv1_220962_AA0725100|TRIAE_CS42_3B_TGACv1_220962_AA0725100.1	3B	11135642	11134054	1589	1589	100	100	0	GO:0009056, GO:0019538, GO:0009987, GO:0007275, GO:0006464, GO:0008150, GO:0008152, GO:0005622, GO:0005575, GO:0005488, GO:0005634, GO:0005623, GO:0005515, GO:0016740, GO:0003674, GO:0003824	molecular_function, catalytic activity, binding, protein binding, cellular_component, intracellular, cell, nucleus, cellular protein modification process, multicellular organismal development, biological_process, metabolic process, catabolic process, cellular process, transferase activity, protein metabolic process
chr3B_1	TRIAE_CS42_3B_TGACv1_220962_AA0725110|TRIAE_CS42_3B_TGACv1_220962_AA0725110.1;TRIAE_CS42_3B_TGACv1_220962_AA0725110.2	3B	11137973	11143196	5224	5224	100	100	0	GO:0003824, GO:0003674, GO:0008152, GO:0006464, GO:0008150, GO:0007275, GO:0009987, GO:0019538, GO:0009056, GO:0005488, GO:0016740, GO:0005575, GO:0005622, GO:0005515, GO:0005623, GO:0005634	molecular_function, catalytic activity, binding, protein binding, cellular_component, intracellular, cell, nucleus, cellular protein modification process, multicellular organismal development, biological_process, metabolic process, catabolic process, cellular process, transferase activity, protein metabolic process
chr3B_1	TRIAE_CS42_3B_TGACv1_220962_AA0725130|TRIAE_CS42_3B_TGACv1_220962_AA0725130.1	3B	11206659	11210543	3885	3885	100	100	0	.	.
chr3B_1	TRIAE_CS42_3B_TGACv1_221522_AA0742910|TRIAE_CS42_3B_TGACv1_221522_AA0742910.1	3B	11576481	11573537	2945	2945	100	100	0	.	.
chr3B_1	TRIAE_CS42_3B_TGACv1_224698_AA0800050|TRIAE_CS42_3B_TGACv1_224698_AA0800050.1	3B	11980214	11984238	4025	4025	100	100	0	.	.
chr3B_1	TRIAE_CS42_3B_TGACv1_227063_AA0821210|TRIAE_CS42_3B_TGACv1_227063_AA0821210.1	3B	12098202	12098811	610	610	100	100	0	.	.
chr3B_1	TRIAE_CS42_3B_TGACv1_224574_AA0798260|TRIAE_CS42_3B_TGACv1_224574_AA0798260.3;TRIAE_CS42_3B_TGACv1_224574_AA0798260.1;TRIAE_CS42_3B_TGACv1_224574_AA0798260.2	3B	12223561	12229734	6174	6174	100	100	0	.	.
chr3B_1	TRIAE_CS42_3B_TGACv1_222099_AA0757300|TRIAE_CS42_3B_TGACv1_222099_AA0757300.1	3B	12479222	12483635	4416	4416	100	99.95	0	GO:0003674, GO:0016740, GO:0003824, GO:0009058, GO:0008152, GO:0006629, GO:0008150, GO:0009987	molecular_function, catalytic activity, lipid metabolic process, biological_process, metabolic process, biosynthetic process, cellular process, transferase activity
chr3B_1	TRIAE_CS42_3B_TGACv1_222099_AA0757310|TRIAE_CS42_3B_TGACv1_222099_AA0757310.1;TRIAE_CS42_3B_TGACv1_222099_AA0757310.2	3B	12490421	12500087	9667	9667	100	100	0	GO:0003824, GO:0016301, GO:0016740, GO:0006464, GO:0019538, GO:0008152, GO:0009987, GO:0008150, GO:0003674, GO:0005488, GO:0000166, GO:0005575, GO:0016020	nucleotide binding, molecular_function, catalytic activity, binding, cellular_component, cellular protein modification process, biological_process, metabolic process, cellular process, membrane, kinase activity, transferase activity, protein metabolic process
chr3B_1	TRIAE_CS42_3B_TGACv1_226829_AA0819590|TRIAE_CS42_3B_TGACv1_226829_AA0819590.1	3B	12548280	12552020	3741	3741	100	100	0	GO:0019538, GO:0006464, GO:0008152, GO:0009987, GO:0008150, GO:0016301, GO:0016740, GO:0003824, GO:0005515, GO:0000166, GO:0003674, GO:0005488	nucleotide binding, molecular_function, catalytic activity, binding, protein binding, cellular protein modification process, biological_process, metabolic process, cellular process, kinase activity, transferase activity, protein metabolic process
chr3B_1	TRIAE_CS42_3B_TGACv1_220627_AA0712480|TRIAE_CS42_3B_TGACv1_220627_AA0712480.1	3B	12639925	12638005	1921	1921	100	100	0	GO:0003674, GO:0003824, GO:0008150, GO:0008152, GO:0005488	molecular_function, catalytic activity, binding, biological_process, metabolic process
chr3B_1	TRIAE_CS42_3B_TGACv1_220627_AA0712490|TRIAE_CS42_3B_TGACv1_220627_AA0712490.1	3B	12654286	12655283	998	998	100	100	0	.	.
chr3B_2	TRIAE_CS42_3B_TGACv1_224506_AA0797460|TRIAE_CS42_3B_TGACv1_224506_AA0797460.4;TRIAE_CS42_3B_TGACv1_224506_AA0797460.1;TRIAE_CS42_3B_TGACv1_224506_AA0797460.5;TRIAE_CS42_3B_TGACv1_224506_AA0797460.2;TRIAE_CS42_3B_TGACv1_224506_AA0797460.3	3B	93805293	93793914	11380	11380	100	100	0	GO:0003674, GO:0005575, GO:0005622, GO:0005623, GO:0005634, GO:0009058, GO:0009987, GO:0008152, GO:0008150, GO:0005515, GO:0006139, GO:0005488	molecular_function, binding, protein binding, cellular_component, intracellular, cell, nucleus, nucleobase-containing compound metabolic process, biological_process, metabolic process, biosynthetic process, cellular process
chr3B_2	TRIAE_CS42_3B_TGACv1_221710_AA0748040|TRIAE_CS42_3B_TGACv1_221710_AA0748040.1	3B	94091375	94089650	1726	1726	100	100	0	.	.
chr3B_2	TRIAE_CS42_3B_TGACv1_221710_AA0748050|TRIAE_CS42_3B_TGACv1_221710_AA0748050.2;TRIAE_CS42_3B_TGACv1_221710_AA0748050.1	3B	94096862	94094091	2772	2772	100	100	0	GO:0003676, GO:0005488, GO:0003674	molecular_function, nucleic acid binding, binding
chr3B_2	TRIAE_CS42_3B_TGACv1_220603_AA0710810|TRIAE_CS42_3B_TGACv1_220603_AA0710810.1	3B	94705045	94705955	911	911	100	100	0	GO:0008150, GO:0009987, GO:0019725, GO:0005623, GO:0005575, GO:0003824, GO:0003674	molecular_function, catalytic activity, cellular_component, cell, biological_process, cellular process, cellular homeostasis
chr3B_2	TRIAE_CS42_3B_TGACv1_221548_AA0744030|TRIAE_CS42_3B_TGACv1_221548_AA0744030.1	3B	95384129	95386443	2386	2315	97.0243	100	0	.	.
chr3B_2	TRIAE_CS42_3B_TGACv1_221548_AA0744050|TRIAE_CS42_3B_TGACv1_221548_AA0744050.1	3B	95467801	95477993	11267	10193	90.4677	100	0	GO:0006464, GO:0019538, GO:0008150, GO:0008152, GO:0009987, GO:0003824, GO:0005515, GO:0016301, GO:0016740, GO:0005488, GO:0003674, GO:0000166	nucleotide binding, molecular_function, catalytic activity, binding, protein binding, cellular protein modification process, biological_process, metabolic process, cellular process, kinase activity, transferase activity, protein metabolic process
chr3B_2	TRIAE_CS42_3B_TGACv1_224617_AA0798860|TRIAE_CS42_3B_TGACv1_224617_AA0798860.1	3B	95710418	95713090	2673	2673	100	100	0	GO:0003674, GO:0005515, GO:0005488	molecular_function, binding, protein binding
chr3B_2	TRIAE_CS42_3B_TGACv1_224617_AA0798870|TRIAE_CS42_3B_TGACv1_224617_AA0798870.1;TRIAE_CS42_3B_TGACv1_224617_AA0798870.2	3B	95724847	95718370	6478	6478	100	100	0	GO:0003674, GO:0003676, GO:0005488, GO:0003677	molecular_function, nucleic acid binding, DNA binding, binding
chr3B_2	TRIAE_CS42_3B_TGACv1_223927_AA0789730|TRIAE_CS42_3B_TGACv1_223927_AA0789730.2;TRIAE_CS42_3B_TGACv1_223927_AA0789730.1	3B	96368334	96372266	3933	3933	100	100	0	.	.
chr3B_2	TRIAE_CS42_3B_TGACv1_223927_AA0789760|TRIAE_CS42_3B_TGACv1_223927_AA0789760.1;TRIAE_CS42_3B_TGACv1_223927_AA0789760.2	3B	96386799	96393382	6584	6584	100	100	0	GO:0003674, GO:0003676, GO:0005488, GO:0003723, GO:0006139, GO:0008150, GO:0008152, GO:0009987, GO:0016740, GO:0003824	molecular_function, nucleic acid binding, RNA binding, catalytic activity, binding, nucleobase-containing compound metabolic process, biological_process, metabolic process, cellular process, transferase activity
chr3B_2	TRIAE_CS42_3B_TGACv1_223795_AA0787450|TRIAE_CS42_3B_TGACv1_223795_AA0787450.1	3B	97652594	97659815	7222	7222	100	100	0	.	.
chr3B_2	TRIAE_CS42_3B_TGACv1_223795_AA0787460|TRIAE_CS42_3B_TGACv1_223795_AA0787460.1	3B	97672114	97678123	6010	6010	100	100	0	.	.
chr3B_2	TRIAE_CS42_3B_TGACv1_227376_AA0823120|TRIAE_CS42_3B_TGACv1_227376_AA0823120.1;TRIAE_CS42_3B_TGACv1_227376_AA0823120.2	3B	97746025	97753323	7299	7299	100	100	0	.	.
chr3B_2	TRIAE_CS42_3B_TGACv1_227376_AA0823140|TRIAE_CS42_3B_TGACv1_227376_AA0823140.1	3B	97765533	97763796	1738	1738	100	100	0	.	.
chr3B_2	TRIAE_CS42_3B_TGACv1_220877_AA0722120|TRIAE_CS42_3B_TGACv1_220877_AA0722120.1	3B	97806155	97804801	1355	1355	100	100	0	GO:0003677, GO:0005488, GO:0003676, GO:0003674, GO:0006139, GO:0009058, GO:0009987, GO:0008152, GO:0008150	molecular_function, nucleic acid binding, DNA binding, binding, nucleobase-containing compound metabolic process, biological_process, metabolic process, biosynthetic process, cellular process
chr3B_2	TRIAE_CS42_3B_TGACv1_223587_AA0784230|TRIAE_CS42_3B_TGACv1_223587_AA0784230.1	3B	98134875	98136891	2017	2017	100	100	0	GO:0003674, GO:0003824, GO:0005488, GO:0008150, GO:0009058, GO:0008152	molecular_function, catalytic activity, binding, biological_process, metabolic process, biosynthetic process
chr3B_2	TRIAE_CS42_3B_TGACv1_221712_AA0748060|TRIAE_CS42_3B_TGACv1_221712_AA0748060.2;TRIAE_CS42_3B_TGACv1_221712_AA0748060.1;TRIAE_CS42_3B_TGACv1_221712_AA0748060.3	3B	98171448	98169252	2197	2197	100	100	0	.	.
chr3B_2	TRIAE_CS42_3B_TGACv1_228282_AA0826440|TRIAE_CS42_3B_TGACv1_228282_AA0826440.1	3B	98335779	98330151	5629	5629	100	100	0	.	.
chr3B_2	TRIAE_CS42_3B_TGACv1_223148_AA0777010|TRIAE_CS42_3B_TGACv1_223148_AA0777010.3;TRIAE_CS42_3B_TGACv1_223148_AA0777010.2;TRIAE_CS42_3B_TGACv1_223148_AA0777010.4;TRIAE_CS42_3B_TGACv1_223148_AA0777010.1	3B	99599903	99603187	3285	3285	100	100	0	GO:0005575, GO:0016020	cellular_component, membrane
chr3B_2	TRIAE_CS42_3B_TGACv1_225700_AA0811240|TRIAE_CS42_3B_TGACv1_225700_AA0811240.1	3B	99945450	99947832	2383	2383	100	100	0	GO:0003674, GO:0003677, GO:0005488, GO:0003676	molecular_function, nucleic acid binding, DNA binding, binding
chr3B_2	TRIAE_CS42_3B_TGACv1_220907_AA0723380|TRIAE_CS42_3B_TGACv1_220907_AA0723380.1	3B	100283086	100282477	610	610	100	100	0	.	.
chr3B_2	TRIAE_CS42_3B_TGACv1_221687_AA0747450|TRIAE_CS42_3B_TGACv1_221687_AA0747450.1	3B	100433547	100435711	2165	2165	100	100	0	GO:0003674, GO:0005488	molecular_function, binding
chr3B_2	TRIAE_CS42_3B_TGACv1_224197_AA0793760|TRIAE_CS42_3B_TGACv1_224197_AA0793760.4;TRIAE_CS42_3B_TGACv1_224197_AA0793760.2;TRIAE_CS42_3B_TGACv1_224197_AA0793760.3;TRIAE_CS42_3B_TGACv1_224197_AA0793760.5;TRIAE_CS42_3B_TGACv1_224197_AA0793760.1	3B	101229072	101223120	5953	5953	100	100	0	GO:0006139, GO:0003677, GO:0003674, GO:0003676, GO:0005488, GO:0008150, GO:0008152, GO:0009987, GO:0009058	molecular_function, nucleic acid binding, DNA binding, binding, nucleobase-containing compound metabolic process, biological_process, metabolic process, biosynthetic process, cellular process
chr3B_2	TRIAE_CS42_3B_TGACv1_223609_AA0784480|TRIAE_CS42_3B_TGACv1_223609_AA0784480.7;TRIAE_CS42_3B_TGACv1_223609_AA0784480.8;TRIAE_CS42_3B_TGACv1_223609_AA0784480.4;TRIAE_CS42_3B_TGACv1_223609_AA0784480.1;TRIAE_CS42_3B_TGACv1_223609_AA0784480.2;TRIAE_CS42_3B_TGACv1_223609_AA0784480.5;TRIAE_CS42_3B_TGACv1_223609_AA0784480.3;TRIAE_CS42_3B_TGACv1_223609_AA0784480.6	3B	101381226	101387010	5785	5785	100	100	0	GO:0005488, GO:0003674, GO:0003824	molecular_function, catalytic activity, binding
chr3B_2	TRIAE_CS42_3B_TGACv1_225417_AA0808160|TRIAE_CS42_3B_TGACv1_225417_AA0808160.2;TRIAE_CS42_3B_TGACv1_225417_AA0808160.1	3B	101656421	101660316	3980	3896	97.8894	100	0	GO:0005623, GO:0005737, GO:0005575, GO:0003824, GO:0016301, GO:0016740, GO:0005975, GO:0006091, GO:0006139, GO:0009056, GO:0009987, GO:0008150, GO:0008152, GO:0005622, GO:0003674, GO:0005488, GO:0000166	nucleotide binding, molecular_function, catalytic activity, binding, cellular_component, intracellular, cell, cytoplasm, carbohydrate metabolic process, generation of precursor metabolites and energy, nucleobase-containing compound metabolic process, biological_process, metabolic process, catabolic process, cellular process, kinase activity, transferase activity
chr3B_2	TRIAE_CS42_3B_TGACv1_225417_AA0808170|TRIAE_CS42_3B_TGACv1_225417_AA0808170.1	3B	101664961	101661397	3565	3565	100	100	0	GO:0000166, GO:0003674, GO:0005488, GO:0019538, GO:0007049, GO:0006464, GO:0008150, GO:0008152, GO:0009987, GO:0003824, GO:0016740, GO:0016301	nucleotide binding, molecular_function, catalytic activity, binding, cellular protein modification process, cell cycle, biological_process, metabolic process, cellular process, kinase activity, transferase activity, protein metabolic process
chr3B_2	TRIAE_CS42_3B_TGACv1_223968_AA0790340|TRIAE_CS42_3B_TGACv1_223968_AA0790340.3;TRIAE_CS42_3B_TGACv1_223968_AA0790340.2;TRIAE_CS42_3B_TGACv1_223968_AA0790340.1	3B	101872167	101875323	3157	3157	100	100	0	GO:0003677, GO:0005488, GO:0003676, GO:0003674, GO:0009058, GO:0008152, GO:0009987, GO:0008150, GO:0005634, GO:0005623, GO:0006139, GO:0005622, GO:0005575	molecular_function, nucleic acid binding, DNA binding, binding, cellular_component, intracellular, cell, nucleus, nucleobase-containing compound metabolic process, biological_process, metabolic process, biosynthetic process, cellular process
chr3B_2	TRIAE_CS42_3B_TGACv1_223968_AA0790350|TRIAE_CS42_3B_TGACv1_223968_AA0790350.1	3B	101875258	101872436	2823	2823	100	100	0	.	.
chr3B_2	TRIAE_CS42_3B_TGACv1_224905_AA0803000|TRIAE_CS42_3B_TGACv1_224905_AA0803000.1;TRIAE_CS42_3B_TGACv1_224905_AA0803000.2	3B	102352060	102350572	1489	1489	100	100	0	GO:0003674, GO:0003676, GO:0005488, GO:0003677	molecular_function, nucleic acid binding, DNA binding, binding
chr3B_2	TRIAE_CS42_3B_TGACv1_221156_AA0732050|TRIAE_CS42_3B_TGACv1_221156_AA0732050.2;TRIAE_CS42_3B_TGACv1_221156_AA0732050.1;TRIAE_CS42_3B_TGACv1_221156_AA0732050.4;TRIAE_CS42_3B_TGACv1_221156_AA0732050.3	3B	102537012	102539215	2204	2204	100	100	0	.	.
chr3B_2	TRIAE_CS42_3B_TGACv1_226276_AA0815570|TRIAE_CS42_3B_TGACv1_226276_AA0815570.1	3B	102954110	102957823	3726	3714	99.6779	100	0	GO:0006139, GO:0009058, GO:0008150, GO:0008152, GO:0009987, GO:0003674, GO:0003676, GO:0005488	molecular_function, nucleic acid binding, binding, nucleobase-containing compound metabolic process, biological_process, metabolic process, biosynthetic process, cellular process
chr3B_2	TRIAE_CS42_3B_TGACv1_227263_AA0822540|TRIAE_CS42_3B_TGACv1_227263_AA0822540.1	3B	102996081	102997634	1554	1554	100	100	0	.	.
chr3B_2	TRIAE_CS42_3B_TGACv1_226384_AA0816510|TRIAE_CS42_3B_TGACv1_226384_AA0816510.1	3B	103214398	103210313	4086	4086	100	100	0	.	.
chr3B_2	TRIAE_CS42_3B_TGACv1_222724_AA0769480|TRIAE_CS42_3B_TGACv1_222724_AA0769480.1	3B	103325652	103321418	4235	4235	100	100	0	.	.
chr3B_2	TRIAE_CS42_3B_TGACv1_222724_AA0769510|TRIAE_CS42_3B_TGACv1_222724_AA0769510.2;TRIAE_CS42_3B_TGACv1_222724_AA0769510.5;TRIAE_CS42_3B_TGACv1_222724_AA0769510.1;TRIAE_CS42_3B_TGACv1_222724_AA0769510.3;TRIAE_CS42_3B_TGACv1_222724_AA0769510.4	3B	103338254	103343823	5570	5570	100	100	0	.	.
chr3B_2	TRIAE_CS42_3B_TGACv1_225095_AA0804920|TRIAE_CS42_3B_TGACv1_225095_AA0804920.1	3B	103601109	103603283	2175	2175	100	100	0	GO:0003674, GO:0005515, GO:0005488	molecular_function, binding, protein binding
chr3B_2	TRIAE_CS42_3B_TGACv1_225095_AA0804930|TRIAE_CS42_3B_TGACv1_225095_AA0804930.1	3B	103613238	103615093	1856	1856	100	100	0	.	.
chr3B_2	TRIAE_CS42_3B_TGACv1_224209_AA0793890|TRIAE_CS42_3B_TGACv1_224209_AA0793890.1	3B	104001230	103998069	3162	3162	100	100	0	GO:0005488, GO:0005515, GO:0003674, GO:0005575, GO:0005856, GO:0005622, GO:0005623	molecular_function, binding, protein binding, cellular_component, intracellular, cell, cytoskeleton
chr3B_2	TRIAE_CS42_U_TGACv1_640754_AA2072540|TRIAE_CS42_U_TGACv1_640754_AA2072540.1	3B	104094057	104092572	1486	1486	100	100	0	GO:0016020, GO:0005575	cellular_component, membrane
chr3B_2	TRIAE_CS42_3B_TGACv1_224322_AA0795230|TRIAE_CS42_3B_TGACv1_224322_AA0795230.3;TRIAE_CS42_3B_TGACv1_224322_AA0795230.2;TRIAE_CS42_3B_TGACv1_224322_AA0795230.1	3B	104750001	104753004	3004	3004	100	100	0	GO:0003674, GO:0007154, GO:0007165, GO:0009719, GO:0009058, GO:0008150, GO:0009987, GO:0008152, GO:0005515, GO:0005488, GO:0006139, GO:0005575, GO:0005622, GO:0005634, GO:0005623	molecular_function, binding, protein binding, cellular_component, intracellular, cell, nucleus, nucleobase-containing compound metabolic process, cell communication, signal transduction, biological_process, metabolic process, biosynthetic process, response to endogenous stimulus, cellular process
chr3B_2	TRIAE_CS42_U_TGACv1_642815_AA2123640|TRIAE_CS42_U_TGACv1_642815_AA2123640.1	3B	104916858	104912730	4129	4129	100	100	0	GO:0000166, GO:0005488, GO:0003674, GO:0008150, GO:0009987, GO:0019725, GO:0030246, GO:0008152, GO:0005975, GO:0003824, GO:0016301, GO:0016740	nucleotide binding, molecular_function, catalytic activity, binding, carbohydrate metabolic process, biological_process, metabolic process, cellular process, kinase activity, transferase activity, cellular homeostasis, carbohydrate binding
chr3B_2	TRIAE_CS42_3B_TGACv1_221071_AA0729250|TRIAE_CS42_3B_TGACv1_221071_AA0729250.1	3B	105047080	105049055	1976	1976	100	100	0	GO:0003674, GO:0005488, GO:0005515	molecular_function, binding, protein binding
chr3B_2	TRIAE_CS42_3B_TGACv1_221071_AA0729240|TRIAE_CS42_3B_TGACv1_221071_AA0729240.1	3B	105053419	105050981	2439	2439	100	100	0	GO:0008150, GO:0008152, GO:0003674, GO:0003824, GO:0005575, GO:0005622, GO:0005623, GO:0005634	molecular_function, catalytic activity, cellular_component, intracellular, cell, nucleus, biological_process, metabolic process
chr3B_2	TRIAE_CS42_3B_TGACv1_225393_AA0807920|TRIAE_CS42_3B_TGACv1_225393_AA0807920.1	3B	105276491	105278809	2319	2319	100	100	0	GO:0003723, GO:0005488, GO:0003676, GO:0003674	molecular_function, nucleic acid binding, RNA binding, binding
chr3B_2	TRIAE_CS42_3B_TGACv1_222986_AA0774630|TRIAE_CS42_3B_TGACv1_222986_AA0774630.1;TRIAE_CS42_3B_TGACv1_222986_AA0774630.3;TRIAE_CS42_3B_TGACv1_222986_AA0774630.2	3B	105593228	105599043	5816	5816	100	100	0	GO:0003674, GO:0000166, GO:0005488, GO:0003824, GO:0009987, GO:0008150, GO:0008152	nucleotide binding, molecular_function, catalytic activity, binding, biological_process, metabolic process, cellular process
chr3B_2	TRIAE_CS42_3B_TGACv1_225435_AA0808350|TRIAE_CS42_3B_TGACv1_225435_AA0808350.1;TRIAE_CS42_3B_TGACv1_225435_AA0808350.2;TRIAE_CS42_3B_TGACv1_225435_AA0808350.4;TRIAE_CS42_3B_TGACv1_225435_AA0808350.3	3B	105957612	105953294	4319	4319	100	100	0	GO:0003824, GO:0003674, GO:0008150, GO:0008152, GO:0005488	molecular_function, catalytic activity, binding, biological_process, metabolic process
chr3B_2	TRIAE_CS42_U_TGACv1_642281_AA2114970|TRIAE_CS42_U_TGACv1_642281_AA2114970.1;TRIAE_CS42_U_TGACv1_642281_AA2114970.2;TRIAE_CS42_U_TGACv1_642281_AA2114970.3	3B	106294135	106298619	4485	4485	100	100	0	GO:0003674, GO:0003677, GO:0005488, GO:0003676	molecular_function, nucleic acid binding, DNA binding, binding
chr3B_2	TRIAE_CS42_U_TGACv1_642281_AA2114980|TRIAE_CS42_U_TGACv1_642281_AA2114980.2;TRIAE_CS42_U_TGACv1_642281_AA2114980.1	3B	106302404	106299156	3249	3249	100	100	0	.	.
chr3B_2	TRIAE_CS42_U_TGACv1_641725_AA2102580|TRIAE_CS42_U_TGACv1_641725_AA2102580.1	3B	106589353	106591907	2555	2555	100	100	0	GO:0008152, GO:0009987, GO:0008150, GO:0005488, GO:0000166, GO:0003824, GO:0003674	nucleotide binding, molecular_function, catalytic activity, binding, biological_process, metabolic process, cellular process
chr3B_2	TRIAE_CS42_U_TGACv1_641725_AA2102600|TRIAE_CS42_U_TGACv1_641725_AA2102600.1	3B	106599512	106596585	2928	2928	100	100	0	GO:0005515, GO:0005488, GO:0003674	molecular_function, binding, protein binding
chr3B_2	TRIAE_CS42_U_TGACv1_641725_AA2102610|TRIAE_CS42_U_TGACv1_641725_AA2102610.1	3B	106602016	106604706	2691	2691	100	100	0	.	.
chr3B_2	TRIAE_CS42_3B_TGACv1_220759_AA0718380|TRIAE_CS42_3B_TGACv1_220759_AA0718380.2;TRIAE_CS42_3B_TGACv1_220759_AA0718380.1	3B	106869647	106874254	4608	4608	100	100	0	GO:0003674, GO:0005488, GO:0005515	molecular_function, binding, protein binding
chr3B_2	TRIAE_CS42_3B_TGACv1_224438_AA0796790|TRIAE_CS42_3B_TGACv1_224438_AA0796790.1	3B	107053267	107055969	2703	2703	100	100	0	.	.
chr3B_2	TRIAE_CS42_3B_TGACv1_229113_AA0828200|TRIAE_CS42_3B_TGACv1_229113_AA0828200.1	3B	107445883	107442648	3236	3236	100	100	0	.	.
chr3B_2	TRIAE_CS42_3B_TGACv1_228120_AA0825880|TRIAE_CS42_3B_TGACv1_228120_AA0825880.1	3B	107456201	107445913	10289	10289	100	100	0	.	.
chr3B_2	TRIAE_CS42_3B_TGACv1_223897_AA0789140|TRIAE_CS42_3B_TGACv1_223897_AA0789140.1	3B	108235515	108236543	1029	1029	100	100	0	.	.
chr3B_2	TRIAE_CS42_3B_TGACv1_227962_AA0825320|TRIAE_CS42_3B_TGACv1_227962_AA0825320.2;TRIAE_CS42_3B_TGACv1_227962_AA0825320.1	3B	108493171	108491143	2029	2029	100	100	0	.	.
chr3B_2	TRIAE_CS42_3B_TGACv1_224014_AA0790930|TRIAE_CS42_3B_TGACv1_224014_AA0790930.2;TRIAE_CS42_3B_TGACv1_224014_AA0790930.1	3B	108572904	108574560	1657	1657	100	100	0	.	.
chr3B_2	TRIAE_CS42_3B_TGACv1_224014_AA0790950|TRIAE_CS42_3B_TGACv1_224014_AA0790950.1	3B	108578299	108576864	1436	1436	100	100	0	.	.
chr3B_2	TRIAE_CS42_3B_TGACv1_224014_AA0790980|TRIAE_CS42_3B_TGACv1_224014_AA0790980.1	3B	108586068	108592662	6595	6595	100	100	0	GO:0005488, GO:0003676, GO:0003674, GO:0006259, GO:0009987, GO:0008152, GO:0006139, GO:0008150	molecular_function, nucleic acid binding, binding, nucleobase-containing compound metabolic process, DNA metabolic process, biological_process, metabolic process, cellular process
chr3B_2	TRIAE_CS42_3B_TGACv1_221508_AA0742320|TRIAE_CS42_3B_TGACv1_221508_AA0742320.2;TRIAE_CS42_3B_TGACv1_221508_AA0742320.1	3B	108858436	108861485	3050	3050	100	100	0	GO:0003824, GO:0003674, GO:0016787	molecular_function, catalytic activity, hydrolase activity
chr3B_2	TRIAE_CS42_3B_TGACv1_221508_AA0742310|TRIAE_CS42_3B_TGACv1_221508_AA0742310.1	3B	108908809	108907417	1393	1393	100	100	0	.	.
chr3B_2	TRIAE_CS42_3B_TGACv1_221664_AA0746870|TRIAE_CS42_3B_TGACv1_221664_AA0746870.1	3B	109366633	109367585	953	953	100	100	0	.	.
chr3B_2	TRIAE_CS42_3B_TGACv1_227634_AA0824200|TRIAE_CS42_3B_TGACv1_227634_AA0824200.1	3B	110197111	110197778	668	668	100	100	0	.	.
chr3B_2	TRIAE_CS42_3B_TGACv1_226201_AA0814660|TRIAE_CS42_3B_TGACv1_226201_AA0814660.1	3B	110305356	110304220	1137	1137	100	100	0	.	.
chr3B_2	TRIAE_CS42_3B_TGACv1_221645_AA0746470|TRIAE_CS42_3B_TGACv1_221645_AA0746470.2;TRIAE_CS42_3B_TGACv1_221645_AA0746470.3;TRIAE_CS42_3B_TGACv1_221645_AA0746470.4;TRIAE_CS42_3B_TGACv1_221645_AA0746470.1	3B	110482649	110486924	4506	4276	94.8069	99.81	0	.	.
chr3B_2	TRIAE_CS42_3B_TGACv1_221645_AA0746460|TRIAE_CS42_3B_TGACv1_221645_AA0746460.1	3B	110573407	110574371	965	965	100	100	0	GO:0003676, GO:0005488, GO:0003674, GO:0003700, GO:0003677, GO:0009058, GO:0009987, GO:0008152, GO:0008150, GO:0006139	molecular_function, nucleic acid binding, DNA binding, transcription factor activity, sequence-specific DNA binding, binding, nucleobase-containing compound metabolic process, biological_process, metabolic process, biosynthetic process, cellular process
chr3B_2	TRIAE_CS42_3B_TGACv1_222600_AA0767520|TRIAE_CS42_3B_TGACv1_222600_AA0767520.1	3B	110895641	110893220	2422	2422	100	100	0	GO:0003674, GO:0003676, GO:0005488, GO:0003677, GO:0003700, GO:0006139, GO:0009058, GO:0008150, GO:0009987, GO:0008152	molecular_function, nucleic acid binding, DNA binding, transcription factor activity, sequence-specific DNA binding, binding, nucleobase-containing compound metabolic process, biological_process, metabolic process, biosynthetic process, cellular process
chr3B_2	TRIAE_CS42_3B_TGACv1_222600_AA0767530|TRIAE_CS42_3B_TGACv1_222600_AA0767530.1	3B	110914857	110908373	7064	6485	91.8035	100	0	GO:0003674, GO:0005515, GO:0005488	molecular_function, binding, protein binding
chr3B_2	TRIAE_CS42_3B_TGACv1_222600_AA0767540|TRIAE_CS42_3B_TGACv1_222600_AA0767540.1	3B	110916267	110917024	758	758	100	100	0	.	.
chr3B_2	TRIAE_CS42_3B_TGACv1_221666_AA0746960|TRIAE_CS42_3B_TGACv1_221666_AA0746960.2;TRIAE_CS42_3B_TGACv1_221666_AA0746960.1	3B	111065683	111061911	3938	3773	95.8101	100	0	.	.
chr3B_2	TRIAE_CS42_3B_TGACv1_221666_AA0746950|TRIAE_CS42_3B_TGACv1_221666_AA0746950.2;TRIAE_CS42_3B_TGACv1_221666_AA0746950.1	3B	111089054	111095278	6225	6225	100	100	0	GO:0005488, GO:0003674, GO:0000166	nucleotide binding, molecular_function, binding
chr3B_2	TRIAE_CS42_3B_TGACv1_221666_AA0746940|TRIAE_CS42_3B_TGACv1_221666_AA0746940.1	3B	111096573	111095711	863	863	100	100	0	.	.
chr3B_2	TRIAE_CS42_3B_TGACv1_222094_AA0757180|TRIAE_CS42_3B_TGACv1_222094_AA0757180.1	3B	111128130	111127145	986	986	100	100	0	.	.
chr3B_2	TRIAE_CS42_3B_TGACv1_221806_AA0750230|TRIAE_CS42_3B_TGACv1_221806_AA0750230.1	3B	111467013	111466065	949	949	100	100	0	.	.
chr3B_2	TRIAE_CS42_3B_TGACv1_225362_AA0807540|TRIAE_CS42_3B_TGACv1_225362_AA0807540.1	3B	111579301	111578414	888	888	100	100	0	.	.
chr3B_2	TRIAE_CS42_3B_TGACv1_222176_AA0758950|TRIAE_CS42_3B_TGACv1_222176_AA0758950.1	3B	111930097	111929326	772	772	100	100	0	.	.
chr3B_2	TRIAE_CS42_3B_TGACv1_222176_AA0758940|TRIAE_CS42_3B_TGACv1_222176_AA0758940.1	3B	111934836	111930622	4215	4215	100	100	0	.	.
chr3B_2	TRIAE_CS42_3B_TGACv1_221078_AA0729510|TRIAE_CS42_3B_TGACv1_221078_AA0729510.1	3B	112114194	112114960	835	767	91.8563	100	0	.	.
chr3B_2	TRIAE_CS42_3B_TGACv1_221078_AA0729530|TRIAE_CS42_3B_TGACv1_221078_AA0729530.1	3B	112134426	112135493	1068	1068	100	100	0	.	.
chr3B_2	TRIAE_CS42_3B_TGACv1_221078_AA0729520|TRIAE_CS42_3B_TGACv1_221078_AA0729520.1	3B	112143491	112134289	9203	9203	100	100	0	.	.
chr3B_2	TRIAE_CS42_3B_TGACv1_221078_AA0729540|TRIAE_CS42_3B_TGACv1_221078_AA0729540.2;TRIAE_CS42_3B_TGACv1_221078_AA0729540.1	3B	112151415	112145477	5939	5939	100	100	0	GO:0005488, GO:0003674, GO:0000166, GO:0003676, GO:0003723, GO:0005575, GO:0003824, GO:0005737, GO:0005622, GO:0005623, GO:0016787, GO:0008152, GO:0008150, GO:0006139, GO:0009536, GO:0009987	nucleotide binding, molecular_function, nucleic acid binding, RNA binding, catalytic activity, binding, cellular_component, intracellular, cell, cytoplasm, nucleobase-containing compound metabolic process, biological_process, metabolic process, plastid, cellular process, hydrolase activity
chr3B_2	TRIAE_CS42_3B_TGACv1_225328_AA0807110|TRIAE_CS42_3B_TGACv1_225328_AA0807110.1;TRIAE_CS42_3B_TGACv1_225328_AA0807110.2	3B	112544917	112550808	5892	5892	100	100	0	GO:0000166, GO:0005488, GO:0003674	nucleotide binding, molecular_function, binding
chr3B_2	TRIAE_CS42_3B_TGACv1_225328_AA0807100|TRIAE_CS42_3B_TGACv1_225328_AA0807100.1	3B	112561067	112562051	985	985	100	100	0	GO:0003674, GO:0005488, GO:0003676	molecular_function, nucleic acid binding, binding
chr3B_2	TRIAE_CS42_U_TGACv1_640728_AA2071310|TRIAE_CS42_U_TGACv1_640728_AA2071310.1	3B	112737397	112728610	11812	8788	74.3989	100	0	GO:0003674, GO:0005488, GO:0003676, GO:0003677	molecular_function, nucleic acid binding, DNA binding, binding
chr3B_2	TRIAE_CS42_U_TGACv1_640728_AA2071330|TRIAE_CS42_U_TGACv1_640728_AA2071330.1	3B	112773015	112774188	1174	1174	100	100	0	GO:0005623, GO:0005783, GO:0005737, GO:0005622, GO:0005575	cellular_component, intracellular, cell, cytoplasm, endoplasmic reticulum
chr3B_2	TRIAE_CS42_U_TGACv1_640728_AA2071340|TRIAE_CS42_U_TGACv1_640728_AA2071340.1	3B	112776799	112774176	2624	2624	100	100	0	.	.
chr3B_2	TRIAE_CS42_3B_TGACv1_229779_AA0829140|TRIAE_CS42_3B_TGACv1_229779_AA0829140.1	3B	112799921	112800532	612	612	100	100	0	.	.
chr3B_2	TRIAE_CS42_3B_TGACv1_225599_AA0810240|TRIAE_CS42_3B_TGACv1_225599_AA0810240.1	3B	112828374	112832713	4340	4340	100	100	0	GO:0005622, GO:0005575, GO:0005634, GO:0005623, GO:0003677, GO:0003674, GO:0003676, GO:0005488	molecular_function, nucleic acid binding, DNA binding, binding, cellular_component, intracellular, cell, nucleus
chr3B_2	TRIAE_CS42_3B_TGACv1_223725_AA0786250|TRIAE_CS42_3B_TGACv1_223725_AA0786250.1	3B	113230997	113235341	4345	4345	100	100	0	GO:0005575, GO:0016020	cellular_component, membrane
chr3B_2	TRIAE_CS42_3B_TGACv1_222647_AA0768410|TRIAE_CS42_3B_TGACv1_222647_AA0768410.1	3B	113357431	113355513	1919	1919	100	100	0	GO:0008150, GO:0008152, GO:0003824, GO:0005488, GO:0003674, GO:0000166	nucleotide binding, molecular_function, catalytic activity, binding, biological_process, metabolic process
chr3B_2	TRIAE_CS42_3B_TGACv1_222647_AA0768420|TRIAE_CS42_3B_TGACv1_222647_AA0768420.2;TRIAE_CS42_3B_TGACv1_222647_AA0768420.1	3B	113364481	113358713	5769	5769	100	100	0	GO:0005575, GO:0005623, GO:0005737, GO:0005622, GO:0003824, GO:0008150, GO:0008152, GO:0009987, GO:0006139, GO:0006412, GO:0009058, GO:0019538, GO:0000166, GO:0005488, GO:0003674	nucleotide binding, molecular_function, catalytic activity, binding, cellular_component, intracellular, cell, cytoplasm, nucleobase-containing compound metabolic process, translation, biological_process, metabolic process, biosynthetic process, cellular process, protein metabolic process
chr3B_2	TRIAE_CS42_3B_TGACv1_225596_AA0810200|TRIAE_CS42_3B_TGACv1_225596_AA0810200.1	3B	113508326	113511805	3480	3480	100	100	0	GO:0003674, GO:0016740, GO:0003824	molecular_function, catalytic activity, transferase activity
chr3B_2	TRIAE_CS42_U_TGACv1_640817_AA2075620|TRIAE_CS42_U_TGACv1_640817_AA2075620.1	3B	113709166	113711824	2659	2659	100	100	0	GO:0003674, GO:0003824, GO:0004518, GO:0016787, GO:0006139, GO:0008150, GO:0008152, GO:0009987	molecular_function, catalytic activity, nuclease activity, nucleobase-containing compound metabolic process, biological_process, metabolic process, cellular process, hydrolase activity
chr3B_2	TRIAE_CS42_3B_TGACv1_221789_AA0749910|TRIAE_CS42_3B_TGACv1_221789_AA0749910.1	3B	113842449	113843743	1295	1295	100	100	0	GO:0005575, GO:0016020	cellular_component, membrane
chr3B_2	TRIAE_CS42_3B_TGACv1_221789_AA0749920|TRIAE_CS42_3B_TGACv1_221789_AA0749920.1	3B	113846569	113847393	825	825	100	100	0	GO:0005575, GO:0016020	cellular_component, membrane
chr3B_2	TRIAE_CS42_3B_TGACv1_221789_AA0749940|TRIAE_CS42_3B_TGACv1_221789_AA0749940.1	3B	113863210	113864961	1752	1752	100	100	0	.	.
chr3B_2	TRIAE_CS42_3B_TGACv1_221789_AA0749960|TRIAE_CS42_3B_TGACv1_221789_AA0749960.1	3B	113876410	113878520	2111	2111	100	100	0	.	.
chr3B_2	TRIAE_CS42_3B_TGACv1_221789_AA0749970|TRIAE_CS42_3B_TGACv1_221789_AA0749970.1	3B	113906518	113908294	1777	1777	100	100	0	.	.
chr3B_2	TRIAE_CS42_3B_TGACv1_227140_AA0821590|TRIAE_CS42_3B_TGACv1_227140_AA0821590.1	3B	114026635	114025663	973	973	100	100	0	GO:0005575, GO:0016020	cellular_component, membrane
chr3B_2	TRIAE_CS42_3B_TGACv1_227140_AA0821580|TRIAE_CS42_3B_TGACv1_227140_AA0821580.1;TRIAE_CS42_3B_TGACv1_227140_AA0821580.2	3B	114030599	114026788	3812	3812	100	100	0	GO:0005488, GO:0005515, GO:0003674	molecular_function, binding, protein binding
chr3B_2	TRIAE_CS42_3B_TGACv1_223368_AA0781070|TRIAE_CS42_3B_TGACv1_223368_AA0781070.1	3B	114176765	114179819	3055	3055	100	100	0	GO:0005515, GO:0005488, GO:0003674	molecular_function, binding, protein binding
chr3B_2	TRIAE_CS42_3B_TGACv1_223368_AA0781060|TRIAE_CS42_3B_TGACv1_223368_AA0781060.2;TRIAE_CS42_3B_TGACv1_223368_AA0781060.1	3B	114183215	114186732	3518	3518	100	100	0	GO:0005575, GO:0016020	cellular_component, membrane
chr3B_2	TRIAE_CS42_3B_TGACv1_220634_AA0712980|TRIAE_CS42_3B_TGACv1_220634_AA0712980.2;TRIAE_CS42_3B_TGACv1_220634_AA0712980.4;TRIAE_CS42_3B_TGACv1_220634_AA0712980.3;TRIAE_CS42_3B_TGACv1_220634_AA0712980.1	3B	114415585	114411326	4260	4260	100	100	0	GO:0003824, GO:0003674	molecular_function, catalytic activity
chr3B_2	TRIAE_CS42_3B_TGACv1_220634_AA0712950|TRIAE_CS42_3B_TGACv1_220634_AA0712950.1	3B	114641127	114639263	1865	1865	100	100	0	GO:0008152, GO:0008150, GO:0016020, GO:0003674, GO:0003824, GO:0005575, GO:0005488	molecular_function, catalytic activity, binding, cellular_component, biological_process, metabolic process, membrane
chr3B_2	TRIAE_CS42_6BS_TGACv1_515129_AA1667510|TRIAE_CS42_6BS_TGACv1_515129_AA1667510.1	3B	114711604	114713517	1914	1914	100	100	0	GO:0003824, GO:0003674, GO:0008150, GO:0008152, GO:0016020, GO:0005575, GO:0005488	molecular_function, catalytic activity, binding, cellular_component, biological_process, metabolic process, membrane
chr3B_2	TRIAE_CS42_7BL_TGACv1_576879_AA1858370|TRIAE_CS42_7BL_TGACv1_576879_AA1858370.1	3B	114738911	114741875	2965	2965	100	100	0	.	.
chr3B_2	TRIAE_CS42_7BL_TGACv1_576879_AA1858380|TRIAE_CS42_7BL_TGACv1_576879_AA1858380.1	3B	114743660	114741952	1709	1709	100	100	0	.	.
chr3B_2	TRIAE_CS42_7BL_TGACv1_576879_AA1858390|TRIAE_CS42_7BL_TGACv1_576879_AA1858390.1	3B	114752457	114745977	6481	6481	100	100	0	.	.
chr3B_2	TRIAE_CS42_3B_TGACv1_225670_AA0810910|TRIAE_CS42_3B_TGACv1_225670_AA0810910.1	3B	114779776	114777790	1987	1987	100	100	0	GO:0003674, GO:0003824, GO:0008150, GO:0008152, GO:0005488	molecular_function, catalytic activity, binding, biological_process, metabolic process
chr3B_2	TRIAE_CS42_3B_TGACv1_225670_AA0810900|TRIAE_CS42_3B_TGACv1_225670_AA0810900.1	3B	114782416	114781284	1133	1133	100	100	0	GO:0005488, GO:0005515, GO:0003674	molecular_function, binding, protein binding
chr3B_2	TRIAE_CS42_1BL_TGACv1_030627_AA0096320|TRIAE_CS42_1BL_TGACv1_030627_AA0096320.4;TRIAE_CS42_1BL_TGACv1_030627_AA0096320.3;TRIAE_CS42_1BL_TGACv1_030627_AA0096320.1;TRIAE_CS42_1BL_TGACv1_030627_AA0096320.2	3B	114821070	114824527	3458	3458	100	100	0	GO:0016787, GO:0006629, GO:0009987, GO:0008152, GO:0008150, GO:0003674, GO:0003824	molecular_function, catalytic activity, lipid metabolic process, biological_process, metabolic process, cellular process, hydrolase activity
chr3B_2	TRIAE_CS42_3B_TGACv1_222079_AA0756820|TRIAE_CS42_3B_TGACv1_222079_AA0756820.1	3B	115021123	115019879	1245	1245	100	100	0	GO:0005488, GO:0003674	molecular_function, binding
chr3B_2	TRIAE_CS42_3B_TGACv1_223418_AA0781920|TRIAE_CS42_3B_TGACv1_223418_AA0781920.1	3B	115318867	115311275	8571	7593	88.5894	100	0	GO:0005488, GO:0005515, GO:0003674	molecular_function, binding, protein binding
chr3B_2	TRIAE_CS42_U_TGACv1_644427_AA2139470|TRIAE_CS42_U_TGACv1_644427_AA2139470.1	3B	115672964	115672039	926	926	100	100	0	.	.
chr3B_2	TRIAE_CS42_3B_TGACv1_221468_AA0741660|TRIAE_CS42_3B_TGACv1_221468_AA0741660.1	3B	115682849	115681714	1136	1136	100	100	0	.	.
chr3B_2	TRIAE_CS42_3B_TGACv1_228325_AA0826550|TRIAE_CS42_3B_TGACv1_228325_AA0826550.1	3B	115976924	115983732	6809	6809	100	100	0	GO:0006139, GO:0009987, GO:0008152, GO:0008150, GO:0009058	nucleobase-containing compound metabolic process, biological_process, metabolic process, biosynthetic process, cellular process
chr3B_2	TRIAE_CS42_3B_TGACv1_228325_AA0826540|TRIAE_CS42_3B_TGACv1_228325_AA0826540.1	3B	115983794	115985542	1749	1749	100	100	0	GO:0006139, GO:0009058, GO:0008152, GO:0008150, GO:0009987, GO:0003674, GO:0005488, GO:0003676	molecular_function, nucleic acid binding, binding, nucleobase-containing compound metabolic process, biological_process, metabolic process, biosynthetic process, cellular process
chr3B_2	TRIAE_CS42_3B_TGACv1_222295_AA0761450|TRIAE_CS42_3B_TGACv1_222295_AA0761450.1	3B	116184774	116182813	1962	1962	100	100	0	.	.
chr3B_2	TRIAE_CS42_3B_TGACv1_222295_AA0761460|TRIAE_CS42_3B_TGACv1_222295_AA0761460.2;TRIAE_CS42_3B_TGACv1_222295_AA0761460.1;TRIAE_CS42_3B_TGACv1_222295_AA0761460.4;TRIAE_CS42_3B_TGACv1_222295_AA0761460.3	3B	116187713	116185537	2698	2177	80.6894	100	0	.	.
chr3B_2	TRIAE_CS42_3B_TGACv1_222295_AA0761470|TRIAE_CS42_3B_TGACv1_222295_AA0761470.2;TRIAE_CS42_3B_TGACv1_222295_AA0761470.3;TRIAE_CS42_3B_TGACv1_222295_AA0761470.1	3B	116226196	116208771	20289	17426	85.8889	100	0	.	.
chr3B_2	TRIAE_CS42_3B_TGACv1_224266_AA0794560|TRIAE_CS42_3B_TGACv1_224266_AA0794560.1	3B	116351583	116357278	5696	5696	100	100	0	GO:0008150, GO:0009987, GO:0008152, GO:0009058, GO:0006139, GO:0003676, GO:0005488, GO:0003677, GO:0003700, GO:0003674	molecular_function, nucleic acid binding, DNA binding, transcription factor activity, sequence-specific DNA binding, binding, nucleobase-containing compound metabolic process, biological_process, metabolic process, biosynthetic process, cellular process
chr3B_2	TRIAE_CS42_U_TGACv1_640994_AA2081760|TRIAE_CS42_U_TGACv1_640994_AA2081760.2;TRIAE_CS42_U_TGACv1_640994_AA2081760.1	3B	116559339	116562492	3591	3154	87.8307	100	0	GO:0009791, GO:0009628, GO:0007275, GO:0009058, GO:0006139, GO:0008152, GO:0009987, GO:0000003, GO:0008150, GO:0006950, GO:0005575, GO:0005622, GO:0005623, GO:0005634, GO:0005654	reproduction, cellular_component, intracellular, cell, nucleus, nucleoplasm, nucleobase-containing compound metabolic process, response to stress, multicellular organismal development, biological_process, metabolic process, biosynthetic process, response to abiotic stimulus, post-embryonic development, cellular process
chr3B_2	TRIAE_CS42_3B_TGACv1_221647_AA0746530|TRIAE_CS42_3B_TGACv1_221647_AA0746530.1	3B	116767219	116769287	2069	2069	100	100	0	.	.
chr3B_2	TRIAE_CS42_3B_TGACv1_221647_AA0746540|TRIAE_CS42_3B_TGACv1_221647_AA0746540.1	3B	116882008	116883816	1809	1809	100	100	0	.	.
chr3B_2	TRIAE_CS42_3B_TGACv1_230593_AA0830050|TRIAE_CS42_3B_TGACv1_230593_AA0830050.1	3B	117121543	117121984	442	442	100	100	0	.	.
chr3B_2	TRIAE_CS42_3B_TGACv1_225480_AA0808910|TRIAE_CS42_3B_TGACv1_225480_AA0808910.3;TRIAE_CS42_3B_TGACv1_225480_AA0808910.2;TRIAE_CS42_3B_TGACv1_225480_AA0808910.1	3B	117137559	117135175	2660	2385	89.6617	100	0	.	.
chr3B_2	TRIAE_CS42_3B_TGACv1_227769_AA0824650|TRIAE_CS42_3B_TGACv1_227769_AA0824650.1	3B	117339978	117345194	5217	5217	100	100	0	GO:0005515, GO:0003674, GO:0005488, GO:0003676	molecular_function, nucleic acid binding, binding, protein binding
chr3B_2	TRIAE_CS42_3B_TGACv1_226602_AA0818000|TRIAE_CS42_3B_TGACv1_226602_AA0818000.1	3B	117369499	117373823	4325	4325	100	100	0	.	.
chr3B_2	TRIAE_CS42_3B_TGACv1_226602_AA0818010|TRIAE_CS42_3B_TGACv1_226602_AA0818010.1	3B	117394827	117395541	715	715	100	100	0	.	.
chr3B_2	TRIAE_CS42_3B_TGACv1_227881_AA0825030|TRIAE_CS42_3B_TGACv1_227881_AA0825030.1;TRIAE_CS42_3B_TGACv1_227881_AA0825030.2;TRIAE_CS42_3B_TGACv1_227881_AA0825030.3	3B	117436082	117427328	8755	8755	100	100	0	GO:0003674, GO:0000166, GO:0005488	nucleotide binding, molecular_function, binding
chr3B_2	TRIAE_CS42_U_TGACv1_641685_AA2101500|TRIAE_CS42_U_TGACv1_641685_AA2101500.1	3B	117452389	117443174	9216	9216	100	100	0	GO:0003674, GO:0003824, GO:0008152, GO:0008150, GO:0005488	molecular_function, catalytic activity, binding, biological_process, metabolic process
chr3B_2	TRIAE_CS42_3B_TGACv1_223305_AA0780010|TRIAE_CS42_3B_TGACv1_223305_AA0780010.2;TRIAE_CS42_3B_TGACv1_223305_AA0780010.1	3B	117751159	117755315	4157	4157	100	100	0	.	.
chr3B_2	TRIAE_CS42_3B_TGACv1_223305_AA0780020|TRIAE_CS42_3B_TGACv1_223305_AA0780020.1	3B	117756426	117759413	3451	2988	86.5836	100	0	.	.
chr3B_2	TRIAE_CS42_3B_TGACv1_220989_AA0726090|TRIAE_CS42_3B_TGACv1_220989_AA0726090.1	3B	118023535	118027710	5669	4176	73.6638	99.98	0	.	.
chr3B_2	TRIAE_CS42_3B_TGACv1_220989_AA0726070|TRIAE_CS42_3B_TGACv1_220989_AA0726070.3;TRIAE_CS42_3B_TGACv1_220989_AA0726070.2;TRIAE_CS42_3B_TGACv1_220989_AA0726070.1	3B	118056365	118054997	1369	1369	100	100	0	.	.
chr3B_2	TRIAE_CS42_3B_TGACv1_220989_AA0726060|TRIAE_CS42_3B_TGACv1_220989_AA0726060.2;TRIAE_CS42_3B_TGACv1_220989_AA0726060.1	3B	118099792	118109657	9866	9866	100	100	0	GO:0003676, GO:0003674, GO:0005488, GO:0003677, GO:0000166, GO:0008150, GO:0008152, GO:0006139, GO:0009987, GO:0006259, GO:0006950	nucleotide binding, molecular_function, nucleic acid binding, DNA binding, binding, nucleobase-containing compound metabolic process, DNA metabolic process, response to stress, biological_process, metabolic process, cellular process
chr3B_2	TRIAE_CS42_3B_TGACv1_222711_AA0769360|TRIAE_CS42_3B_TGACv1_222711_AA0769360.1	3B	118851889	118853638	1865	1750	93.8338	100	0	GO:0003674, GO:0005488, GO:0003676	molecular_function, nucleic acid binding, binding
chr3B_2	TRIAE_CS42_3B_TGACv1_221107_AA0730480|TRIAE_CS42_3B_TGACv1_221107_AA0730480.3;TRIAE_CS42_3B_TGACv1_221107_AA0730480.2;TRIAE_CS42_3B_TGACv1_221107_AA0730480.1	3B	119040489	119037988	2502	2502	100	100	0	.	.
chr3B_2	TRIAE_CS42_3B_TGACv1_227221_AA0822270|TRIAE_CS42_3B_TGACv1_227221_AA0822270.1;TRIAE_CS42_3B_TGACv1_227221_AA0822270.2	3B	119250240	119255546	5307	5307	100	100	0	.	.
chr3B_2	TRIAE_CS42_3B_TGACv1_227221_AA0822280|TRIAE_CS42_3B_TGACv1_227221_AA0822280.1;TRIAE_CS42_3B_TGACv1_227221_AA0822280.2;TRIAE_CS42_3B_TGACv1_227221_AA0822280.3	3B	119261745	119256097	5649	5649	100	100	0	GO:0003674, GO:0005488, GO:0005515	molecular_function, binding, protein binding
chr3B_2	TRIAE_CS42_3B_TGACv1_223197_AA0777810|TRIAE_CS42_3B_TGACv1_223197_AA0777810.1	3B	120272850	120279204	6355	6355	100	100	0	GO:0005488, GO:0005515, GO:0003674	molecular_function, binding, protein binding
chr3B_2	TRIAE_CS42_3B_TGACv1_220624_AA0712060|TRIAE_CS42_3B_TGACv1_220624_AA0712060.1	3B	121028277	121023663	4615	4615	100	100	0	.	.
chr3B_2	TRIAE_CS42_3B_TGACv1_225282_AA0806760|TRIAE_CS42_3B_TGACv1_225282_AA0806760.2;TRIAE_CS42_3B_TGACv1_225282_AA0806760.1	3B	121207944	121213295	5352	5352	100	100	0	GO:0005575, GO:0016020	cellular_component, membrane
chr3B_2	TRIAE_CS42_3B_TGACv1_221850_AA0751680|TRIAE_CS42_3B_TGACv1_221850_AA0751680.1	3B	121463005	121460900	2106	2106	100	100	0	.	.
chr3B_2	TRIAE_CS42_3B_TGACv1_221965_AA0753980|TRIAE_CS42_3B_TGACv1_221965_AA0753980.1	3B	121662729	121660340	2559	2390	93.3959	100	0	GO:0016740, GO:0003824, GO:0005488, GO:0003676, GO:0003674, GO:0003677, GO:0006139, GO:0008152, GO:0008150, GO:0009058, GO:0006259, GO:0009987	molecular_function, nucleic acid binding, DNA binding, catalytic activity, binding, nucleobase-containing compound metabolic process, DNA metabolic process, biological_process, metabolic process, biosynthetic process, cellular process, transferase activity
chr3B_2	TRIAE_CS42_3B_TGACv1_227266_AA0822570|TRIAE_CS42_3B_TGACv1_227266_AA0822570.1	3B	121668159	121670013	1855	1855	100	100	0	GO:0016740, GO:0008152, GO:0008150, GO:0003824, GO:0003674	molecular_function, catalytic activity, biological_process, metabolic process, transferase activity
chr3B_2	TRIAE_CS42_3B_TGACv1_226150_AA0814280|TRIAE_CS42_3B_TGACv1_226150_AA0814280.1;TRIAE_CS42_3B_TGACv1_226150_AA0814280.4;TRIAE_CS42_3B_TGACv1_226150_AA0814280.5;TRIAE_CS42_3B_TGACv1_226150_AA0814280.3;TRIAE_CS42_3B_TGACv1_226150_AA0814280.2	3B	121756409	121762204	5796	5796	100	100	0	GO:0005515, GO:0005488, GO:0005575, GO:0003674, GO:0016020	molecular_function, binding, protein binding, cellular_component, membrane
chr3B_2	TRIAE_CS42_3B_TGACv1_224358_AA0795670|TRIAE_CS42_3B_TGACv1_224358_AA0795670.2;TRIAE_CS42_3B_TGACv1_224358_AA0795670.1	3B	121992575	121987035	6591	5541	84.0692	100	0	.	.
chr3B_2	TRIAE_CS42_3B_TGACv1_222898_AA0772780|TRIAE_CS42_3B_TGACv1_222898_AA0772780.1	3B	122108165	122104970	3524	3196	90.6924	100	0	.	.
chr3B_2	TRIAE_CS42_3B_TGACv1_222898_AA0772770|TRIAE_CS42_3B_TGACv1_222898_AA0772770.1	3B	122113836	122109256	4581	4581	100	100	0	GO:0003674, GO:0005575, GO:0005622, GO:0005488, GO:0005515, GO:0005623, GO:0016020, GO:0009987, GO:0016043, GO:0006810, GO:0008150	molecular_function, binding, protein binding, cellular_component, intracellular, cell, transport, biological_process, cellular process, membrane, cellular component organization
chr3B_2	TRIAE_CS42_3B_TGACv1_220820_AA0720160|TRIAE_CS42_3B_TGACv1_220820_AA0720160.1	3B	122756238	122753975	2264	2264	100	100	0	GO:0003674, GO:0003676, GO:0005488, GO:0003677	molecular_function, nucleic acid binding, DNA binding, binding
chr3B_2	TRIAE_CS42_3B_TGACv1_222077_AA0756810|TRIAE_CS42_3B_TGACv1_222077_AA0756810.1	3B	123023234	123032409	9176	9176	100	100	0	.	.
chr3B_2	TRIAE_CS42_3B_TGACv1_226299_AA0815860|TRIAE_CS42_3B_TGACv1_226299_AA0815860.1	3B	123186318	123184816	1503	1503	100	100	0	GO:0003674, GO:0003677, GO:0003676, GO:0005488, GO:0009058, GO:0008150, GO:0008152, GO:0009987, GO:0006139	molecular_function, nucleic acid binding, DNA binding, binding, nucleobase-containing compound metabolic process, biological_process, metabolic process, biosynthetic process, cellular process
chr3B_2	TRIAE_CS42_3B_TGACv1_226860_AA0819810|TRIAE_CS42_3B_TGACv1_226860_AA0819810.1	3B	123402961	123401454	1508	1508	100	100	0	.	.
chr3B_2	TRIAE_CS42_3B_TGACv1_222263_AA0760740|TRIAE_CS42_3B_TGACv1_222263_AA0760740.1	3B	124159585	124157697	1889	1889	100	100	0	GO:0003674, GO:0003824, GO:0016740	molecular_function, catalytic activity, transferase activity
chr3B_2	TRIAE_CS42_3B_TGACv1_222263_AA0760760|TRIAE_CS42_3B_TGACv1_222263_AA0760760.1	3B	124186623	124188349	1727	1727	100	100	0	GO:0003824, GO:0016740, GO:0003674	molecular_function, catalytic activity, transferase activity
chr3B_2	TRIAE_CS42_3B_TGACv1_226233_AA0815030|TRIAE_CS42_3B_TGACv1_226233_AA0815030.1	3B	124413769	124415463	1695	1695	100	100	0	GO:0003824, GO:0016740, GO:0003674	molecular_function, catalytic activity, transferase activity
chr3B_2	TRIAE_CS42_3B_TGACv1_226233_AA0815040|TRIAE_CS42_3B_TGACv1_226233_AA0815040.1	3B	124420707	124417939	2769	2769	100	100	0	GO:0006629, GO:0019538, GO:0016740, GO:0009058, GO:0006464, GO:0005575, GO:0005623, GO:0005737, GO:0003824, GO:0009987, GO:0008152, GO:0008150, GO:0005622, GO:0003674	molecular_function, catalytic activity, cellular_component, intracellular, cell, cytoplasm, cellular protein modification process, lipid metabolic process, biological_process, metabolic process, biosynthetic process, cellular process, transferase activity, protein metabolic process
chr3B_2	TRIAE_CS42_3B_TGACv1_223313_AA0780050|TRIAE_CS42_3B_TGACv1_223313_AA0780050.2;TRIAE_CS42_3B_TGACv1_223313_AA0780050.1	3B	124513692	124511343	2350	2350	100	100	0	GO:0005515, GO:0005488, GO:0003674	molecular_function, binding, protein binding
chr3B_2	TRIAE_CS42_3B_TGACv1_223578_AA0784190|TRIAE_CS42_3B_TGACv1_223578_AA0784190.1	3B	124561702	124564828	3127	3127	100	100	0	GO:0003674, GO:0005488, GO:0005515	molecular_function, binding, protein binding
chr3B_2	TRIAE_CS42_3B_TGACv1_221087_AA0729970|TRIAE_CS42_3B_TGACv1_221087_AA0729970.1	3B	124629549	124630452	904	904	100	100	0	GO:0005488, GO:0005515, GO:0003674	molecular_function, binding, protein binding
chr3B_2	TRIAE_CS42_3B_TGACv1_221087_AA0729980|TRIAE_CS42_3B_TGACv1_221087_AA0729980.1	3B	124632858	124630576	2283	2283	100	100	0	.	.
chr3B_2	TRIAE_CS42_3B_TGACv1_221087_AA0729990|TRIAE_CS42_3B_TGACv1_221087_AA0729990.1;TRIAE_CS42_3B_TGACv1_221087_AA0729990.3;TRIAE_CS42_3B_TGACv1_221087_AA0729990.2	3B	124639188	124635296	3893	3893	100	100	0	GO:0003674, GO:0005488, GO:0005515	molecular_function, binding, protein binding
chr3B_2	TRIAE_CS42_3B_TGACv1_223618_AA0784680|TRIAE_CS42_3B_TGACv1_223618_AA0784680.1	3B	124934478	124932896	1583	1583	100	100	0	GO:0003824, GO:0016787, GO:0008150, GO:0019538, GO:0008152, GO:0003674	molecular_function, catalytic activity, biological_process, metabolic process, hydrolase activity, protein metabolic process
chr3B_2	TRIAE_CS42_3B_TGACv1_223618_AA0784670|TRIAE_CS42_3B_TGACv1_223618_AA0784670.1	3B	124937794	124936412	1383	1383	100	100	0	GO:0003674, GO:0016787, GO:0003824, GO:0008150, GO:0008152, GO:0019538	molecular_function, catalytic activity, biological_process, metabolic process, hydrolase activity, protein metabolic process
chr3B_2	TRIAE_CS42_3B_TGACv1_223618_AA0784660|TRIAE_CS42_3B_TGACv1_223618_AA0784660.1	3B	124945746	124944242	1505	1505	100	100	0	GO:0008150, GO:0019538, GO:0008152, GO:0003674, GO:0003824, GO:0016787	molecular_function, catalytic activity, biological_process, metabolic process, hydrolase activity, protein metabolic process
chr3B_2	TRIAE_CS42_3B_TGACv1_221977_AA0754280|TRIAE_CS42_3B_TGACv1_221977_AA0754280.1	3B	125112917	125115111	2195	2195	100	100	0	.	.
chr3B_2	TRIAE_CS42_3B_TGACv1_224841_AA0802270|TRIAE_CS42_3B_TGACv1_224841_AA0802270.1	3B	125204640	125205578	939	939	100	100	0	.	.
chr3B_2	TRIAE_CS42_3B_TGACv1_224841_AA0802240|TRIAE_CS42_3B_TGACv1_224841_AA0802240.3;TRIAE_CS42_3B_TGACv1_224841_AA0802240.1;TRIAE_CS42_3B_TGACv1_224841_AA0802240.2	3B	125221744	125212969	8845	8776	99.2199	100	0	GO:0008150, GO:0006810, GO:0009987, GO:0016020, GO:0005215, GO:0005575, GO:0003674	molecular_function, transporter activity, cellular_component, transport, biological_process, cellular process, membrane
chr3B_2	TRIAE_CS42_3B_TGACv1_223519_AA0783400|TRIAE_CS42_3B_TGACv1_223519_AA0783400.1	3B	125299561	125297848	1714	1714	100	100	0	GO:0016787, GO:0003824, GO:0008150, GO:0019538, GO:0008152, GO:0003674	molecular_function, catalytic activity, biological_process, metabolic process, hydrolase activity, protein metabolic process
chr3B_2	TRIAE_CS42_3B_TGACv1_226462_AA0817110|TRIAE_CS42_3B_TGACv1_226462_AA0817110.1	3B	125368572	125366794	1779	1779	100	100	0	GO:0003824, GO:0016787, GO:0019538, GO:0008150, GO:0008152, GO:0003674	molecular_function, catalytic activity, biological_process, metabolic process, hydrolase activity, protein metabolic process
chr3B_2	TRIAE_CS42_3B_TGACv1_221102_AA0730380|TRIAE_CS42_3B_TGACv1_221102_AA0730380.3;TRIAE_CS42_3B_TGACv1_221102_AA0730380.1;TRIAE_CS42_3B_TGACv1_221102_AA0730380.2	3B	125555763	125558329	3182	2567	80.6725	100	0	GO:0009058, GO:0009987, GO:0008150, GO:0008152, GO:0005575, GO:0005622, GO:0005515, GO:0005634, GO:0005623, GO:0006139, GO:0005488, GO:0003674	molecular_function, binding, protein binding, cellular_component, intracellular, cell, nucleus, nucleobase-containing compound metabolic process, biological_process, metabolic process, biosynthetic process, cellular process
chr3B_2	TRIAE_CS42_3B_TGACv1_220810_AA0719880|TRIAE_CS42_3B_TGACv1_220810_AA0719880.2;TRIAE_CS42_3B_TGACv1_220810_AA0719880.1	3B	125924495	125927776	3519	3282	93.2651	100	0	GO:0005488, GO:0030234, GO:0006464, GO:0008152, GO:0019538, GO:0007165, GO:0008150, GO:0009987, GO:0007154, GO:0003674, GO:0005575, GO:0005622, GO:0005623	molecular_function, binding, cellular_component, intracellular, cell, cellular protein modification process, cell communication, signal transduction, biological_process, metabolic process, cellular process, protein metabolic process, enzyme regulator activity
chr3B_2	TRIAE_CS42_3B_TGACv1_220810_AA0719860|TRIAE_CS42_3B_TGACv1_220810_AA0719860.2;TRIAE_CS42_3B_TGACv1_220810_AA0719860.1	3B	125932147	125929593	2555	2555	100	100	0	GO:0005575, GO:0016020	cellular_component, membrane
chr3B_2	TRIAE_CS42_3B_TGACv1_220810_AA0719850|TRIAE_CS42_3B_TGACv1_220810_AA0719850.1	3B	125935647	125932371	3277	3277	100	100	0	GO:0005575, GO:0005622, GO:0005737, GO:0005623, GO:0005739	cellular_component, intracellular, cell, cytoplasm, mitochondrion
chr3B_2	TRIAE_CS42_3B_TGACv1_220810_AA0719820|TRIAE_CS42_3B_TGACv1_220810_AA0719820.2;TRIAE_CS42_3B_TGACv1_220810_AA0719820.1;TRIAE_CS42_3B_TGACv1_220810_AA0719820.3	3B	125960027	125955312	4716	4716	100	100	0	.	.
chr3B_2	TRIAE_CS42_3B_TGACv1_228945_AA0827940|TRIAE_CS42_3B_TGACv1_228945_AA0827940.1	3B	126487259	126488679	1421	1421	100	100	0	GO:0003824, GO:0003674, GO:0016787, GO:0008152, GO:0008150	molecular_function, catalytic activity, biological_process, metabolic process, hydrolase activity
chr3B_2	TRIAE_CS42_3B_TGACv1_223537_AA0783650|TRIAE_CS42_3B_TGACv1_223537_AA0783650.2;TRIAE_CS42_3B_TGACv1_223537_AA0783650.1	3B	126571709	126563981	7729	7729	100	100	0	GO:0003674, GO:0005488, GO:0005515	molecular_function, binding, protein binding
chr3B_2	TRIAE_CS42_3B_TGACv1_222042_AA0755620|TRIAE_CS42_3B_TGACv1_222042_AA0755620.1;TRIAE_CS42_3B_TGACv1_222042_AA0755620.2	3B	127196089	127202456	6455	6368	98.6522	100	0	GO:0009628, GO:0009058, GO:0016740, GO:0005622, GO:0005575, GO:0005488, GO:0005623, GO:0005737, GO:0005829, GO:0003674, GO:0008150, GO:0008152, GO:0009987, GO:0003824	molecular_function, catalytic activity, binding, cellular_component, intracellular, cell, cytoplasm, cytosol, biological_process, metabolic process, biosynthetic process, response to abiotic stimulus, cellular process, transferase activity
chr3B_2	TRIAE_CS42_3B_TGACv1_221061_AA0728820|TRIAE_CS42_3B_TGACv1_221061_AA0728820.4;TRIAE_CS42_3B_TGACv1_221061_AA0728820.3;TRIAE_CS42_3B_TGACv1_221061_AA0728820.1;TRIAE_CS42_3B_TGACv1_221061_AA0728820.2	3B	127295601	127305669	10069	10069	100	100	0	GO:0016787, GO:0016020, GO:0000166, GO:0003674, GO:0005488, GO:0003824, GO:0005575, GO:0008150, GO:0006810	nucleotide binding, molecular_function, catalytic activity, binding, cellular_component, transport, biological_process, membrane, hydrolase activity
chr3B_2	TRIAE_CS42_3B_TGACv1_220696_AA0715770|TRIAE_CS42_3B_TGACv1_220696_AA0715770.1	3B	127583135	127585089	1955	1955	100	100	0	GO:0003674, GO:0003824, GO:0005488, GO:0008150, GO:0008152	molecular_function, catalytic activity, binding, biological_process, metabolic process
chr3B_2	TRIAE_CS42_3B_TGACv1_223491_AA0782890|TRIAE_CS42_3B_TGACv1_223491_AA0782890.1	3B	127940684	127942305	1774	1622	91.4318	100	0	.	.
chr3B_2	TRIAE_CS42_3B_TGACv1_224399_AA0796370|TRIAE_CS42_3B_TGACv1_224399_AA0796370.3;TRIAE_CS42_3B_TGACv1_224399_AA0796370.4;TRIAE_CS42_3B_TGACv1_224399_AA0796370.2;TRIAE_CS42_3B_TGACv1_224399_AA0796370.5;TRIAE_CS42_3B_TGACv1_224399_AA0796370.1	3B	128076783	128070923	5861	5861	100	100	0	GO:0005215, GO:0003824, GO:0005575, GO:0016020, GO:0016787, GO:0009987, GO:0006810, GO:0008150, GO:0005488, GO:0003674, GO:0000166	nucleotide binding, molecular_function, catalytic activity, transporter activity, binding, cellular_component, transport, biological_process, cellular process, membrane, hydrolase activity
chr3B_2	TRIAE_CS42_3B_TGACv1_221391_AA0739150|TRIAE_CS42_3B_TGACv1_221391_AA0739150.2;TRIAE_CS42_3B_TGACv1_221391_AA0739150.1	3B	128747031	128748588	1558	1558	100	100	0	GO:0003674, GO:0003824, GO:0005488, GO:0008150, GO:0008152	molecular_function, catalytic activity, binding, biological_process, metabolic process
chr3B_2	TRIAE_CS42_3B_TGACv1_221391_AA0739160|TRIAE_CS42_3B_TGACv1_221391_AA0739160.1	3B	128748991	128753604	4614	4614	100	100	0	GO:0008152, GO:0005975, GO:0008150	carbohydrate metabolic process, biological_process, metabolic process
chr3B_2	TRIAE_CS42_3B_TGACv1_221391_AA0739180|TRIAE_CS42_3B_TGACv1_221391_AA0739180.1	3B	128757549	128758418	870	870	100	100	0	.	.
chr3B_2	TRIAE_CS42_3B_TGACv1_222153_AA0758370|TRIAE_CS42_3B_TGACv1_222153_AA0758370.1	3B	128822063	128820572	1492	1492	100	100	0	.	.
chr3B_2	TRIAE_CS42_3B_TGACv1_222153_AA0758360|TRIAE_CS42_3B_TGACv1_222153_AA0758360.1	3B	128892264	128893452	1189	1189	100	100	0	GO:0003674, GO:0003700, GO:0009058, GO:0007154, GO:0007165, GO:0008152, GO:0008150, GO:0006139, GO:0009987, GO:0009719	molecular_function, transcription factor activity, sequence-specific DNA binding, nucleobase-containing compound metabolic process, cell communication, signal transduction, biological_process, metabolic process, biosynthetic process, response to endogenous stimulus, cellular process
chr3B_2	TRIAE_CS42_3B_TGACv1_221300_AA0736580|TRIAE_CS42_3B_TGACv1_221300_AA0736580.1	3B	129072789	129075867	3785	3079	81.3474	100	0	.	.
chr3B_2	TRIAE_CS42_3B_TGACv1_220815_AA0720060|TRIAE_CS42_3B_TGACv1_220815_AA0720060.1	3B	129276289	129279426	3138	3138	100	100	0	.	.
chr3B_2	TRIAE_CS42_3B_TGACv1_220815_AA0720050|TRIAE_CS42_3B_TGACv1_220815_AA0720050.1	3B	129283551	129281275	2277	2277	100	100	0	GO:0005488, GO:0005515, GO:0003674	molecular_function, binding, protein binding
chr3B_2	TRIAE_CS42_3B_TGACv1_223414_AA0781840|TRIAE_CS42_3B_TGACv1_223414_AA0781840.1	3B	130149780	130150687	908	908	100	100	0	.	.
chr3B_2	TRIAE_CS42_3B_TGACv1_223414_AA0781830|TRIAE_CS42_3B_TGACv1_223414_AA0781830.1	3B	130151691	130150687	1005	1005	100	100	0	.	.
chr3B_2	TRIAE_CS42_3B_TGACv1_223899_AA0789180|TRIAE_CS42_3B_TGACv1_223899_AA0789180.1	3B	130206808	130210187	3380	3380	100	100	0	GO:0006139, GO:0005488, GO:0003674, GO:0008150, GO:0008152, GO:0009987, GO:0009058	molecular_function, binding, nucleobase-containing compound metabolic process, biological_process, metabolic process, biosynthetic process, cellular process
chr3B_2	TRIAE_CS42_3B_TGACv1_228792_AA0827590|TRIAE_CS42_3B_TGACv1_228792_AA0827590.1	3B	130643169	130645416	2248	2248	100	100	0	GO:0003674, GO:0016740, GO:0008150, GO:0008152, GO:0003824	molecular_function, catalytic activity, biological_process, metabolic process, transferase activity
chr3B_2	TRIAE_CS42_5AL_TGACv1_375242_AA1218460|TRIAE_CS42_5AL_TGACv1_375242_AA1218460.1	3B	130718110	130719308	1199	1199	100	99.08	0	.	.
chr3B_2	TRIAE_CS42_3B_TGACv1_223800_AA0787600|TRIAE_CS42_3B_TGACv1_223800_AA0787600.1	3B	130726072	130728052	1981	1981	100	100	0	GO:0003824, GO:0016740, GO:0008150, GO:0008152, GO:0003674	molecular_function, catalytic activity, biological_process, metabolic process, transferase activity
chr3B_2	TRIAE_CS42_3B_TGACv1_225422_AA0808200|TRIAE_CS42_3B_TGACv1_225422_AA0808200.1	3B	130805645	130807593	1949	1949	100	100	0	.	.
chr3B_2	TRIAE_CS42_3B_TGACv1_225027_AA0804200|TRIAE_CS42_3B_TGACv1_225027_AA0804200.1	3B	131020034	131024377	4344	4344	100	100	0	GO:0005488, GO:0005515, GO:0005575, GO:0003674, GO:0009987, GO:0008150	molecular_function, binding, protein binding, cellular_component, biological_process, cellular process
chr3B_2	TRIAE_CS42_3B_TGACv1_225027_AA0804220|TRIAE_CS42_3B_TGACv1_225027_AA0804220.1	3B	131030761	131027863	2899	2899	100	100	0	GO:0003676, GO:0005488, GO:0003674, GO:0003824, GO:0008150, GO:0016740, GO:0008152	molecular_function, nucleic acid binding, catalytic activity, binding, biological_process, metabolic process, transferase activity
chr3B_2	TRIAE_CS42_3B_TGACv1_222883_AA0772470|TRIAE_CS42_3B_TGACv1_222883_AA0772470.1	3B	131153198	131156196	2999	2999	100	100	0	GO:0008152, GO:0008150, GO:0016740, GO:0003674, GO:0003824	molecular_function, catalytic activity, biological_process, metabolic process, transferase activity
chr3B_2	TRIAE_CS42_3B_TGACv1_222883_AA0772460|TRIAE_CS42_3B_TGACv1_222883_AA0772460.1	3B	131159055	131153280	5776	5776	100	100	0	GO:0005515, GO:0005488, GO:0003674	molecular_function, binding, protein binding
chr3B_2	TRIAE_CS42_3B_TGACv1_222883_AA0772450|TRIAE_CS42_3B_TGACv1_222883_AA0772450.1	3B	131165717	131162802	2916	2916	100	100	0	.	.
chr3B_2	TRIAE_CS42_3B_TGACv1_223336_AA0780450|TRIAE_CS42_3B_TGACv1_223336_AA0780450.1	3B	131256865	131261439	4575	4575	100	100	0	.	.
chr3B_2	TRIAE_CS42_3B_TGACv1_223336_AA0780460|TRIAE_CS42_3B_TGACv1_223336_AA0780460.1;TRIAE_CS42_3B_TGACv1_223336_AA0780460.2	3B	131264914	131261459	3456	3456	100	100	0	.	.
chr3B_2	TRIAE_CS42_3B_TGACv1_223336_AA0780480|TRIAE_CS42_3B_TGACv1_223336_AA0780480.1	3B	131290545	131293036	2492	2492	100	100	0	GO:0005623, GO:0005634, GO:0005575, GO:0005622, GO:0006139, GO:0009791, GO:0019538, GO:0009628, GO:0007275, GO:0008152, GO:0009987, GO:0009058, GO:0016043, GO:0006464, GO:0008150, GO:0000003, GO:0003676, GO:0005488, GO:0003677, GO:0003674	reproduction, molecular_function, nucleic acid binding, DNA binding, binding, cellular_component, intracellular, cell, nucleus, nucleobase-containing compound metabolic process, cellular protein modification process, multicellular organismal development, biological_process, metabolic process, biosynthetic process, response to abiotic stimulus, post-embryonic development, cellular process, cellula…
chr3B_2	TRIAE_CS42_3B_TGACv1_221747_AA0749120|TRIAE_CS42_3B_TGACv1_221747_AA0749120.1	3B	131358422	131357094	1329	1329	100	100	0	.	.
chr3B_2	TRIAE_CS42_3B_TGACv1_225498_AA0809080|TRIAE_CS42_3B_TGACv1_225498_AA0809080.1	3B	131541250	131539114	2183	2137	97.8928	99.81	0	GO:0003674, GO:0008150, GO:0008152, GO:0016740, GO:0003824	molecular_function, catalytic activity, biological_process, metabolic process, transferase activity
chr3B_2	TRIAE_CS42_3B_TGACv1_229212_AA0828350|TRIAE_CS42_3B_TGACv1_229212_AA0828350.1	3B	131611899	131611171	729	729	100	100	0	GO:0003674, GO:0003824, GO:0016740, GO:0008152, GO:0008150	molecular_function, catalytic activity, biological_process, metabolic process, transferase activity
chr3B_2	TRIAE_CS42_3B_TGACv1_229212_AA0828360|TRIAE_CS42_3B_TGACv1_229212_AA0828360.1	3B	131617670	131618324	655	655	100	100	0	GO:0003824, GO:0016787, GO:0008150, GO:0019538, GO:0008152, GO:0003674	molecular_function, catalytic activity, biological_process, metabolic process, hydrolase activity, protein metabolic process
chr3B_2	TRIAE_CS42_3B_TGACv1_221689_AA0747500|TRIAE_CS42_3B_TGACv1_221689_AA0747500.1	3B	131634029	131636176	2148	2148	100	100	0	GO:0003674, GO:0003824, GO:0008150, GO:0008152, GO:0016740	molecular_function, catalytic activity, biological_process, metabolic process, transferase activity
chr3B_2	TRIAE_CS42_3B_TGACv1_221877_AA0752330|TRIAE_CS42_3B_TGACv1_221877_AA0752330.1	3B	131834908	131837206	2299	2299	100	100	0	GO:0008152, GO:0008150, GO:0016740, GO:0003824, GO:0003674	molecular_function, catalytic activity, biological_process, metabolic process, transferase activity
chr3B_2	TRIAE_CS42_3B_TGACv1_221877_AA0752320|TRIAE_CS42_3B_TGACv1_221877_AA0752320.1	3B	131837708	131840609	2902	2902	100	100	0	GO:0003674, GO:0016740, GO:0008150, GO:0008152, GO:0003824	molecular_function, catalytic activity, biological_process, metabolic process, transferase activity
chr3B_2	TRIAE_CS42_3B_TGACv1_221211_AA0733840|TRIAE_CS42_3B_TGACv1_221211_AA0733840.1	3B	132007869	132007019	851	851	100	100	0	GO:0003674, GO:0003676, GO:0005488	molecular_function, nucleic acid binding, binding
chr3B_2	TRIAE_CS42_3B_TGACv1_221211_AA0733850|TRIAE_CS42_3B_TGACv1_221211_AA0733850.1	3B	132016495	132018586	2092	2092	100	100	0	GO:0003674, GO:0005515, GO:0005488	molecular_function, binding, protein binding
chr3B_2	TRIAE_CS42_3B_TGACv1_221211_AA0733860|TRIAE_CS42_3B_TGACv1_221211_AA0733860.1	3B	132019408	132021282	1875	1875	100	100	0	GO:0008152, GO:0008150, GO:0016740, GO:0003824, GO:0003674	molecular_function, catalytic activity, biological_process, metabolic process, transferase activity
chr3B_2	TRIAE_CS42_U_TGACv1_653703_AA2150390|TRIAE_CS42_U_TGACv1_653703_AA2150390.1	3B	132401285	132399763	1522	1523	100	99.47	0	.	.
chr3B_2	TRIAE_CS42_3B_TGACv1_222371_AA0763290|TRIAE_CS42_3B_TGACv1_222371_AA0763290.1;TRIAE_CS42_3B_TGACv1_222371_AA0763290.2	3B	132441943	132436848	5096	5096	100	100	0	GO:0003674, GO:0005488, GO:0005515	molecular_function, binding, protein binding
chr3B_2	TRIAE_CS42_3B_TGACv1_222371_AA0763280|TRIAE_CS42_3B_TGACv1_222371_AA0763280.1	3B	132453169	132445676	7494	7494	100	100	0	GO:0003674, GO:0005515, GO:0005488	molecular_function, binding, protein binding
chr3B_2	TRIAE_CS42_3B_TGACv1_222371_AA0763270|TRIAE_CS42_3B_TGACv1_222371_AA0763270.1;TRIAE_CS42_3B_TGACv1_222371_AA0763270.2	3B	132459599	132453535	6065	6065	100	100	0	GO:0003674, GO:0005575, GO:0005215, GO:0016020, GO:0008150, GO:0006810	molecular_function, transporter activity, cellular_component, transport, biological_process, membrane
chr3B_2	TRIAE_CS42_5BL_TGACv1_729749_AA2172410|TRIAE_CS42_5BL_TGACv1_729749_AA2172410.1	3B	132860668	132859749	920	920	100	99.13	0	.	.
chr3B_2	TRIAE_CS42_3B_TGACv1_224395_AA0796280|TRIAE_CS42_3B_TGACv1_224395_AA0796280.1	3B	132903451	132907269	3819	3819	100	100	0	.	.
chr3B_2	TRIAE_CS42_3B_TGACv1_224395_AA0796270|TRIAE_CS42_3B_TGACv1_224395_AA0796270.2;TRIAE_CS42_3B_TGACv1_224395_AA0796270.1	3B	132911260	132907645	3616	3616	100	100	0	GO:0003674, GO:0005515, GO:0005488	molecular_function, binding, protein binding
chr3B_2	TRIAE_CS42_3B_TGACv1_221060_AA0728800|TRIAE_CS42_3B_TGACv1_221060_AA0728800.2;TRIAE_CS42_3B_TGACv1_221060_AA0728800.1	3B	133601383	133608346	6964	6964	100	100	0	GO:0005488, GO:0005515, GO:0003674	molecular_function, binding, protein binding
chr3B_2	TRIAE_CS42_3B_TGACv1_222549_AA0766640|TRIAE_CS42_3B_TGACv1_222549_AA0766640.1	3B	133638051	133631373	6679	6679	100	100	0	GO:0005488, GO:0005515, GO:0003674	molecular_function, binding, protein binding
chr3B_2	TRIAE_CS42_3B_TGACv1_226797_AA0819450|TRIAE_CS42_3B_TGACv1_226797_AA0819450.2;TRIAE_CS42_3B_TGACv1_226797_AA0819450.1	3B	133989899	133987465	2435	2435	100	100	0	.	.
chr3B_2	TRIAE_CS42_3B_TGACv1_228029_AA0825540|TRIAE_CS42_3B_TGACv1_228029_AA0825540.2;TRIAE_CS42_3B_TGACv1_228029_AA0825540.1	3B	134025555	134029449	3895	3895	100	100	0	GO:0016787, GO:0003824, GO:0008150, GO:0008152, GO:0019538, GO:0003674	molecular_function, catalytic activity, biological_process, metabolic process, hydrolase activity, protein metabolic process
chr3B_2	TRIAE_CS42_3B_TGACv1_221925_AA0753360|TRIAE_CS42_3B_TGACv1_221925_AA0753360.1	3B	134312567	134314585	2019	2019	100	100	0	GO:0003674, GO:0005488, GO:0005515	molecular_function, binding, protein binding
chr3B_2	TRIAE_CS42_3B_TGACv1_221925_AA0753380|TRIAE_CS42_3B_TGACv1_221925_AA0753380.1	3B	134338036	134345461	7426	7426	100	100	0	GO:0003674, GO:0005515, GO:0005488	molecular_function, binding, protein binding
chr3B_2	TRIAE_CS42_3B_TGACv1_221925_AA0753390|TRIAE_CS42_3B_TGACv1_221925_AA0753390.1	3B	134347581	134346673	1075	909	84.5581	100	0	.	.
chr3B_2	TRIAE_CS42_3B_TGACv1_223711_AA0785970|TRIAE_CS42_3B_TGACv1_223711_AA0785970.1	3B	134405159	134403735	1425	1425	100	100	0	.	.
chr3B_2	TRIAE_CS42_3B_TGACv1_222472_AA0765200|TRIAE_CS42_3B_TGACv1_222472_AA0765200.1	3B	134726134	134726998	865	865	100	100	0	.	.
chr3B_2	TRIAE_CS42_3B_TGACv1_222472_AA0765210|TRIAE_CS42_3B_TGACv1_222472_AA0765210.1	3B	134730800	134729182	1619	1619	100	100	0	.	.
chr3B_2	TRIAE_CS42_6BS_TGACv1_513529_AA1644160|TRIAE_CS42_6BS_TGACv1_513529_AA1644160.1;TRIAE_CS42_6BS_TGACv1_513529_AA1644160.2;TRIAE_CS42_6BS_TGACv1_513529_AA1644160.3	3B	135076673	135082591	6175	5919	95.8543	100	0	.	.
chr3B_2	TRIAE_CS42_6BS_TGACv1_513529_AA1644170|TRIAE_CS42_6BS_TGACv1_513529_AA1644170.1	3B	135085178	135083793	1439	1386	96.3169	100	0	GO:0003824, GO:0016740, GO:0003674	molecular_function, catalytic activity, transferase activity
chr3B_2	TRIAE_CS42_3B_TGACv1_222860_AA0771840|TRIAE_CS42_3B_TGACv1_222860_AA0771840.1	3B	135126774	135127492	719	719	100	100	0	.	.
chr3B_2	TRIAE_CS42_3B_TGACv1_238442_AA0833070|TRIAE_CS42_3B_TGACv1_238442_AA0833070.1	3B	135430523	135432178	1656	1656	100	100	0	.	.
chr3B_2	TRIAE_CS42_3B_TGACv1_226896_AA0820020|TRIAE_CS42_3B_TGACv1_226896_AA0820020.4;TRIAE_CS42_3B_TGACv1_226896_AA0820020.1;TRIAE_CS42_3B_TGACv1_226896_AA0820020.2;TRIAE_CS42_3B_TGACv1_226896_AA0820020.3	3B	135956585	135960416	3832	3832	100	100	0	GO:0003674, GO:0016787, GO:0003824	molecular_function, catalytic activity, hydrolase activity
chr3B_2	TRIAE_CS42_3B_TGACv1_226896_AA0820010|TRIAE_CS42_3B_TGACv1_226896_AA0820010.2;TRIAE_CS42_3B_TGACv1_226896_AA0820010.3;TRIAE_CS42_3B_TGACv1_226896_AA0820010.1	3B	135964086	135961119	2968	2968	100	100	0	GO:0008150, GO:0019725, GO:0009987, GO:0005488, GO:0005575, GO:0005622, GO:0005737, GO:0005623, GO:0005739, GO:0003674, GO:0003824	molecular_function, catalytic activity, binding, cellular_component, intracellular, cell, cytoplasm, mitochondrion, biological_process, cellular process, cellular homeostasis
chr3B_2	TRIAE_CS42_3B_TGACv1_228966_AA0828000|TRIAE_CS42_3B_TGACv1_228966_AA0828000.1	3B	136384498	136387627	3130	3130	100	100	0	GO:0000003, GO:0008150, GO:0000166, GO:0005488, GO:0003674, GO:0009791, GO:0009790, GO:0006464, GO:0019538, GO:0009987, GO:0008152, GO:0007275, GO:0003824, GO:0016301, GO:0016740	reproduction, nucleotide binding, molecular_function, catalytic activity, binding, cellular protein modification process, multicellular organismal development, biological_process, metabolic process, embryo development, post-embryonic development, cellular process, kinase activity, transferase activity, protein metabolic process
chr3B_2	TRIAE_CS42_3B_TGACv1_221485_AA0741810|TRIAE_CS42_3B_TGACv1_221485_AA0741810.2;TRIAE_CS42_3B_TGACv1_221485_AA0741810.1	3B	136485505	136486809	1305	1305	100	100	0	GO:0005488, GO:0003674	molecular_function, binding
chr3B_2	TRIAE_CS42_3B_TGACv1_226038_AA0813530|TRIAE_CS42_3B_TGACv1_226038_AA0813530.1;TRIAE_CS42_3B_TGACv1_226038_AA0813530.4;TRIAE_CS42_3B_TGACv1_226038_AA0813530.3;TRIAE_CS42_3B_TGACv1_226038_AA0813530.2	3B	137008937	137011969	3033	3033	100	100	0	GO:0003824, GO:0003674, GO:0005488, GO:0008152, GO:0008150, GO:0030246	molecular_function, catalytic activity, binding, biological_process, metabolic process, carbohydrate binding
chr3B_2	TRIAE_CS42_3B_TGACv1_223286_AA0779690|TRIAE_CS42_3B_TGACv1_223286_AA0779690.1	3B	137133610	137134739	1130	1130	100	100	0	GO:0005488, GO:0003674	molecular_function, binding
chr3B_2	TRIAE_CS42_3B_TGACv1_223286_AA0779680|TRIAE_CS42_3B_TGACv1_223286_AA0779680.1;TRIAE_CS42_3B_TGACv1_223286_AA0779680.2;TRIAE_CS42_3B_TGACv1_223286_AA0779680.3	3B	137135905	137138388	3212	2484	77.335	100	0	GO:0005488, GO:0003674, GO:0003824, GO:0030246, GO:0008150, GO:0008152	molecular_function, catalytic activity, binding, biological_process, metabolic process, carbohydrate binding
chr3B_2	TRIAE_CS42_3B_TGACv1_222825_AA0771410|TRIAE_CS42_3B_TGACv1_222825_AA0771410.1;TRIAE_CS42_3B_TGACv1_222825_AA0771410.2	3B	137667181	137671915	4735	4735	100	100	0	GO:0003824, GO:0003674, GO:0008150, GO:0008152	molecular_function, catalytic activity, biological_process, metabolic process
chr3B_2	TRIAE_CS42_3B_TGACv1_222825_AA0771400|TRIAE_CS42_3B_TGACv1_222825_AA0771400.1	3B	137674100	137672190	1911	1911	100	100	0	GO:0003674, GO:0005488, GO:0005515	molecular_function, binding, protein binding
chr3B_2	TRIAE_CS42_3B_TGACv1_222525_AA0766410|TRIAE_CS42_3B_TGACv1_222525_AA0766410.1	3B	137831597	137830101	1497	1497	100	100	0	GO:0003674, GO:0005515, GO:0005488	molecular_function, binding, protein binding
chr3B_2	TRIAE_CS42_3B_TGACv1_222525_AA0766420|TRIAE_CS42_3B_TGACv1_222525_AA0766420.2;TRIAE_CS42_3B_TGACv1_222525_AA0766420.1	3B	137857035	137859327	2293	2293	100	100	0	GO:0005488, GO:0005515, GO:0003674	molecular_function, binding, protein binding
chr3B_2	TRIAE_CS42_3B_TGACv1_222525_AA0766430|TRIAE_CS42_3B_TGACv1_222525_AA0766430.1	3B	137859995	137861257	1263	1263	100	100	0	.	.
chr3B_2	TRIAE_CS42_3B_TGACv1_222340_AA0762500|TRIAE_CS42_3B_TGACv1_222340_AA0762500.2;TRIAE_CS42_3B_TGACv1_222340_AA0762500.1;TRIAE_CS42_3B_TGACv1_222340_AA0762500.3	3B	138042318	138043893	1576	1576	100	100	0	GO:0006139, GO:0009058, GO:0009987, GO:0008152, GO:0008150, GO:0003674, GO:0003700, GO:0003677, GO:0005488, GO:0003676	molecular_function, nucleic acid binding, DNA binding, transcription factor activity, sequence-specific DNA binding, binding, nucleobase-containing compound metabolic process, biological_process, metabolic process, biosynthetic process, cellular process
chr3B_2	TRIAE_CS42_3B_TGACv1_222340_AA0762490|TRIAE_CS42_3B_TGACv1_222340_AA0762490.2;TRIAE_CS42_3B_TGACv1_222340_AA0762490.1	3B	138049097	138043740	6755	5358	79.319	100	0	GO:0005488, GO:0003674, GO:0000166, GO:0008150, GO:0006810, GO:0016787, GO:0016020, GO:0009987, GO:0005215, GO:0005575, GO:0003824	nucleotide binding, molecular_function, catalytic activity, transporter activity, binding, cellular_component, transport, biological_process, cellular process, membrane, hydrolase activity
chr3B_2	TRIAE_CS42_3B_TGACv1_224656_AA0799480|TRIAE_CS42_3B_TGACv1_224656_AA0799480.1	3B	138143137	138139441	3697	3697	100	100	0	.	.
chr3B_2	TRIAE_CS42_3B_TGACv1_227148_AA0821730|TRIAE_CS42_3B_TGACv1_227148_AA0821730.1	3B	138409538	138411806	2269	2269	100	100	0	GO:0003674, GO:0003676, GO:0005488	molecular_function, nucleic acid binding, binding
chr3B_2	TRIAE_CS42_3B_TGACv1_227148_AA0821720|TRIAE_CS42_3B_TGACv1_227148_AA0821720.1	3B	138412068	138413544	1477	1477	100	100	0	.	.
chr3B_2	TRIAE_CS42_3B_TGACv1_227148_AA0821710|TRIAE_CS42_3B_TGACv1_227148_AA0821710.2;TRIAE_CS42_3B_TGACv1_227148_AA0821710.1	3B	138415527	138412946	2582	2582	100	100	0	GO:0003824, GO:0016787, GO:0005975, GO:0008150, GO:0008152, GO:0003674	molecular_function, catalytic activity, carbohydrate metabolic process, biological_process, metabolic process, hydrolase activity
chr3B_2	TRIAE_CS42_3B_TGACv1_222270_AA0760930|TRIAE_CS42_3B_TGACv1_222270_AA0760930.1	3B	138469919	138466821	3099	3099	100	100	0	GO:0003824, GO:0005975, GO:0008150, GO:0008152, GO:0016787, GO:0003674	molecular_function, catalytic activity, carbohydrate metabolic process, biological_process, metabolic process, hydrolase activity
chr3B_2	TRIAE_CS42_3B_TGACv1_221459_AA0741370|TRIAE_CS42_3B_TGACv1_221459_AA0741370.1	3B	138766856	138766116	889	741	83.3521	100	0	GO:0003674, GO:0005488, GO:0005515	molecular_function, binding, protein binding
chr3B_2	TRIAE_CS42_3B_TGACv1_224135_AA0792750|TRIAE_CS42_3B_TGACv1_224135_AA0792750.1	3B	139029646	139028413	1234	1234	100	100	0	.	.
chr3B_2	TRIAE_CS42_3B_TGACv1_224135_AA0792740|TRIAE_CS42_3B_TGACv1_224135_AA0792740.1	3B	139035227	139036466	1240	1240	100	100	0	.	.
chr3B_2	TRIAE_CS42_3B_TGACv1_224135_AA0792730|TRIAE_CS42_3B_TGACv1_224135_AA0792730.1	3B	139062991	139060975	2017	2017	100	100	0	GO:0008150, GO:0006950, GO:0009056, GO:0008152, GO:0009987, GO:0003824, GO:0003674, GO:0005488, GO:0005576, GO:0005575	molecular_function, catalytic activity, binding, cellular_component, extracellular region, response to stress, biological_process, metabolic process, catabolic process, cellular process
chr3B_2	TRIAE_CS42_3B_TGACv1_222617_AA0767980|TRIAE_CS42_3B_TGACv1_222617_AA0767980.4;TRIAE_CS42_3B_TGACv1_222617_AA0767980.2;TRIAE_CS42_3B_TGACv1_222617_AA0767980.7;TRIAE_CS42_3B_TGACv1_222617_AA0767980.3;TRIAE_CS42_3B_TGACv1_222617_AA0767980.6;TRIAE_CS42_3B_TGACv1_222617_AA0767980.5;TRIAE_CS42_3B_TGACv1_222617_AA0767980.1	3B	139121074	139125848	4775	4775	100	100	0	GO:0008150, GO:0008152, GO:0005575, GO:0005515, GO:0005488, GO:0016787, GO:0003674, GO:0003824, GO:0009056, GO:0016020, GO:0009987, GO:0006629	molecular_function, catalytic activity, binding, protein binding, cellular_component, lipid metabolic process, biological_process, metabolic process, catabolic process, cellular process, membrane, hydrolase activity
chr3B_2	TRIAE_CS42_3B_TGACv1_224736_AA0800840|TRIAE_CS42_3B_TGACv1_224736_AA0800840.1	3B	139321151	139326045	4932	4895	99.2498	100	0	.	.
chr3B_2	TRIAE_CS42_3B_TGACv1_223199_AA0777860|TRIAE_CS42_3B_TGACv1_223199_AA0777860.5;TRIAE_CS42_3B_TGACv1_223199_AA0777860.3;TRIAE_CS42_3B_TGACv1_223199_AA0777860.1;TRIAE_CS42_3B_TGACv1_223199_AA0777860.4;TRIAE_CS42_3B_TGACv1_223199_AA0777860.2	3B	139484778	139491216	6439	6439	100	100	0	GO:0005515, GO:0003824, GO:0016787, GO:0000166, GO:0005488, GO:0003674, GO:0003676	nucleotide binding, molecular_function, nucleic acid binding, catalytic activity, binding, protein binding, hydrolase activity
chr3B_2	TRIAE_CS42_3B_TGACv1_223199_AA0777850|TRIAE_CS42_3B_TGACv1_223199_AA0777850.1;TRIAE_CS42_3B_TGACv1_223199_AA0777850.2	3B	139492863	139490452	2412	2412	100	100	0	GO:0006810, GO:0008150, GO:0016020, GO:0005575, GO:0005215, GO:0003674	molecular_function, transporter activity, cellular_component, transport, biological_process, membrane
chr3B_2	TRIAE_CS42_3B_TGACv1_224620_AA0798900|TRIAE_CS42_3B_TGACv1_224620_AA0798900.2;TRIAE_CS42_3B_TGACv1_224620_AA0798900.1	3B	139619445	139620859	1415	1415	100	100	0	.	.
chr3B_2	TRIAE_CS42_3B_TGACv1_224620_AA0798910|TRIAE_CS42_3B_TGACv1_224620_AA0798910.1;TRIAE_CS42_3B_TGACv1_224620_AA0798910.2	3B	139629165	139622096	9069	7070	77.9579	100	0	GO:0003824, GO:0000166, GO:0003674, GO:0005488, GO:0005623, GO:0005739, GO:0005737, GO:0005575, GO:0005622, GO:0016020, GO:0005886, GO:0006091, GO:0008150, GO:0008152, GO:0009987	nucleotide binding, molecular_function, catalytic activity, binding, cellular_component, intracellular, cell, cytoplasm, mitochondrion, plasma membrane, generation of precursor metabolites and energy, biological_process, metabolic process, cellular process, membrane
chr3B_2	TRIAE_CS42_3B_TGACv1_223225_AA0778300|TRIAE_CS42_3B_TGACv1_223225_AA0778300.1;TRIAE_CS42_3B_TGACv1_223225_AA0778300.2	3B	139756722	139761957	6164	5236	84.9448	100	0	GO:0005488, GO:0005515, GO:0003674, GO:0009058, GO:0016043, GO:0009987, GO:0006139, GO:0008150, GO:0008152	molecular_function, binding, protein binding, nucleobase-containing compound metabolic process, biological_process, metabolic process, biosynthetic process, cellular process, cellular component organization
chr3B_2	TRIAE_CS42_3B_TGACv1_223225_AA0778310|TRIAE_CS42_3B_TGACv1_223225_AA0778310.1	3B	139763415	139767780	5843	4366	74.7219	100	0	.	.
chr3B_3	TRIAE_CS42_3B_TGACv1_223089_AA0776310|TRIAE_CS42_3B_TGACv1_223089_AA0776310.3;TRIAE_CS42_3B_TGACv1_223089_AA0776310.2;TRIAE_CS42_3B_TGACv1_223089_AA0776310.1	3B	64291696	64287855	4342	3842	88.4846	100	0	.	.
chr3B_3	TRIAE_CS42_3B_TGACv1_223424_AA0781990|TRIAE_CS42_3B_TGACv1_223424_AA0781990.1	3B	64782801	64783912	1112	1112	100	100	0	.	.
chr3B_3	TRIAE_CS42_3B_TGACv1_221099_AA0730360|TRIAE_CS42_3B_TGACv1_221099_AA0730360.1	3B	64897544	64900674	3131	3131	100	100	0	GO:0003674, GO:0003824, GO:0005488, GO:0008152, GO:0008150	molecular_function, catalytic activity, binding, biological_process, metabolic process
chr3B_3	TRIAE_CS42_3B_TGACv1_221099_AA0730350|TRIAE_CS42_3B_TGACv1_221099_AA0730350.1	3B	64909893	64906596	3298	3298	100	100	0	GO:0009536, GO:0009058, GO:0006629, GO:0005622, GO:0005575, GO:0005737, GO:0005634, GO:0005623, GO:0009987, GO:0005975, GO:0008152, GO:0008150	cellular_component, intracellular, cell, nucleus, cytoplasm, carbohydrate metabolic process, lipid metabolic process, biological_process, metabolic process, biosynthetic process, plastid, cellular process
chr3B_3	TRIAE_CS42_3B_TGACv1_221099_AA0730340|TRIAE_CS42_3B_TGACv1_221099_AA0730340.3;TRIAE_CS42_3B_TGACv1_221099_AA0730340.2;TRIAE_CS42_3B_TGACv1_221099_AA0730340.1;TRIAE_CS42_3B_TGACv1_221099_AA0730340.4	3B	64916893	64911161	5733	5733	100	100	0	GO:0005515, GO:0003676, GO:0003723, GO:0000166, GO:0005488, GO:0003674	nucleotide binding, molecular_function, nucleic acid binding, RNA binding, binding, protein binding
chr3B_3	TRIAE_CS42_U_TGACv1_711284_AA2166550|TRIAE_CS42_U_TGACv1_711284_AA2166550.1	3B	65121626	65121163	464	464	100	100	0	.	.
chr3B_3	TRIAE_CS42_3B_TGACv1_226513_AA0817410|TRIAE_CS42_3B_TGACv1_226513_AA0817410.2;TRIAE_CS42_3B_TGACv1_226513_AA0817410.1	3B	65144257	65148052	4789	3796	79.265	100	0	GO:0006464, GO:0008150, GO:0009987, GO:0008152, GO:0019538, GO:0016301, GO:0016740, GO:0003824, GO:0000166, GO:0005488, GO:0003674	nucleotide binding, molecular_function, catalytic activity, binding, cellular protein modification process, biological_process, metabolic process, cellular process, kinase activity, transferase activity, protein metabolic process
chr3B_3	TRIAE_CS42_3B_TGACv1_226665_AA0818530|TRIAE_CS42_3B_TGACv1_226665_AA0818530.1	3B	65197996	65196444	1553	1553	100	100	0	GO:0016740, GO:0016787, GO:0008150, GO:0009987, GO:0008152, GO:0005975, GO:0003824, GO:0003674	molecular_function, catalytic activity, carbohydrate metabolic process, biological_process, metabolic process, cellular process, transferase activity, hydrolase activity
chr3B_3	TRIAE_CS42_3B_TGACv1_224332_AA0795320|TRIAE_CS42_3B_TGACv1_224332_AA0795320.4;TRIAE_CS42_3B_TGACv1_224332_AA0795320.1;TRIAE_CS42_3B_TGACv1_224332_AA0795320.3;TRIAE_CS42_3B_TGACv1_224332_AA0795320.2	3B	65301269	65304557	3289	3289	100	100	0	.	.
chr3B_3	TRIAE_CS42_3B_TGACv1_224332_AA0795330|TRIAE_CS42_3B_TGACv1_224332_AA0795330.3;TRIAE_CS42_3B_TGACv1_224332_AA0795330.2;TRIAE_CS42_3B_TGACv1_224332_AA0795330.1	3B	65306212	65303978	2235	2235	100	100	0	GO:0008150, GO:0008152, GO:0009987, GO:0009058, GO:0005488, GO:0003674, GO:0016787, GO:0003824	molecular_function, catalytic activity, binding, biological_process, metabolic process, biosynthetic process, cellular process, hydrolase activity
chr3B_3	TRIAE_CS42_3B_TGACv1_224332_AA0795340|TRIAE_CS42_3B_TGACv1_224332_AA0795340.1	3B	65308708	65306470	2239	2239	100	100	0	GO:0003674, GO:0019538, GO:0008150, GO:0008152, GO:0003824, GO:0016787	molecular_function, catalytic activity, biological_process, metabolic process, hydrolase activity, protein metabolic process
chr3B_3	TRIAE_CS42_3B_TGACv1_224332_AA0795350|TRIAE_CS42_3B_TGACv1_224332_AA0795350.1	3B	65315518	65312172	3347	3347	100	100	0	GO:0003674, GO:0005515, GO:0005488	molecular_function, binding, protein binding
chr3B_3	TRIAE_CS42_3B_TGACv1_224332_AA0795370|TRIAE_CS42_3B_TGACv1_224332_AA0795370.1	3B	65328594	65324056	5669	4539	80.067	100	0	GO:0003824, GO:0003674, GO:0008150, GO:0008152, GO:0005488	molecular_function, catalytic activity, binding, biological_process, metabolic process
chr3B_3	TRIAE_CS42_3B_TGACv1_224332_AA0795380|TRIAE_CS42_3B_TGACv1_224332_AA0795380.1	3B	65340324	65338206	2119	2119	100	100	0	GO:0005488, GO:0005575, GO:0003674, GO:0003824, GO:0008152, GO:0008150, GO:0016020	molecular_function, catalytic activity, binding, cellular_component, biological_process, metabolic process, membrane
chr3B_3	TRIAE_CS42_U_TGACv1_641110_AA2085600|TRIAE_CS42_U_TGACv1_641110_AA2085600.1	3B	65405431	65406662	1232	1232	100	100	0	.	.
chr3B_3	TRIAE_CS42_U_TGACv1_641110_AA2085610|TRIAE_CS42_U_TGACv1_641110_AA2085610.1;TRIAE_CS42_U_TGACv1_641110_AA2085610.2	3B	65437919	65433441	4479	4479	100	100	0	GO:0003674, GO:0003824, GO:0005488, GO:0008150, GO:0008152	molecular_function, catalytic activity, binding, biological_process, metabolic process
chr3B_3	TRIAE_CS42_U_TGACv1_641110_AA2085620|TRIAE_CS42_U_TGACv1_641110_AA2085620.1	3B	65441589	65439387	2203	2203	100	100	0	GO:0005488, GO:0008150, GO:0008152, GO:0003674, GO:0003824	molecular_function, catalytic activity, binding, biological_process, metabolic process
chr3B_3	TRIAE_CS42_3B_TGACv1_227004_AA0820700|TRIAE_CS42_3B_TGACv1_227004_AA0820700.1	3B	65526273	65524405	1869	1869	100	100	0	.	.
chr3B_3	TRIAE_CS42_3B_TGACv1_227004_AA0820710|TRIAE_CS42_3B_TGACv1_227004_AA0820710.1	3B	65531043	65526575	4469	4469	100	100	0	GO:0003674, GO:0005488, GO:0005515	molecular_function, binding, protein binding
chr3B_3	TRIAE_CS42_3B_TGACv1_225680_AA0811040|TRIAE_CS42_3B_TGACv1_225680_AA0811040.1	3B	65598123	65590784	7340	7340	100	100	0	GO:0016020, GO:0005575	cellular_component, membrane
chr3B_3	TRIAE_CS42_3B_TGACv1_225680_AA0811020|TRIAE_CS42_3B_TGACv1_225680_AA0811020.1	3B	65601364	65604312	2949	2949	100	100	0	GO:0003674, GO:0003824, GO:0008150, GO:0008152	molecular_function, catalytic activity, biological_process, metabolic process
chr3B_3	TRIAE_CS42_3B_TGACv1_225680_AA0811010|TRIAE_CS42_3B_TGACv1_225680_AA0811010.2;TRIAE_CS42_3B_TGACv1_225680_AA0811010.1	3B	65609333	65604274	5060	5060	100	100	0	GO:0009987, GO:0008152, GO:0008150, GO:0005488, GO:0003824, GO:0003674	molecular_function, catalytic activity, binding, biological_process, metabolic process, cellular process
chr3B_3	TRIAE_CS42_3B_TGACv1_227920_AA0825120|TRIAE_CS42_3B_TGACv1_227920_AA0825120.1	3B	65679380	65678343	1038	1038	100	100	0	.	.
chr3B_3	TRIAE_CS42_3B_TGACv1_227920_AA0825130|TRIAE_CS42_3B_TGACv1_227920_AA0825130.1	3B	65684238	65680179	4502	4060	90.1821	100	0	.	.
chr3B_3	TRIAE_CS42_3B_TGACv1_221680_AA0747350|TRIAE_CS42_3B_TGACv1_221680_AA0747350.1	3B	65789323	65787424	1900	1900	100	100	0	GO:0005488, GO:0003676, GO:0003674, GO:0005198, GO:0003723, GO:0006412, GO:0008150, GO:0009058, GO:0008152, GO:0009987, GO:0019538, GO:0005575, GO:0005840, GO:0005623, GO:0005622, GO:0005737	molecular_function, nucleic acid binding, RNA binding, structural molecule activity, binding, cellular_component, intracellular, cell, cytoplasm, ribosome, translation, biological_process, metabolic process, biosynthetic process, cellular process, protein metabolic process
chr3B_3	TRIAE_CS42_3B_TGACv1_221640_AA0746390|TRIAE_CS42_3B_TGACv1_221640_AA0746390.1	3B	66115407	66117795	2389	2389	100	100	0	.	.
chr3B_3	TRIAE_CS42_3B_TGACv1_221640_AA0746370|TRIAE_CS42_3B_TGACv1_221640_AA0746370.1	3B	66139334	66143064	3942	3731	94.6474	100	0	.	.
chr3B_3	TRIAE_CS42_3B_TGACv1_222578_AA0767200|TRIAE_CS42_3B_TGACv1_222578_AA0767200.2;TRIAE_CS42_3B_TGACv1_222578_AA0767200.1	3B	66671020	66673127	2108	2108	100	100	0	.	.
chr3B_3	TRIAE_CS42_3B_TGACv1_220881_AA0722330|TRIAE_CS42_3B_TGACv1_220881_AA0722330.1	3B	67015526	67013862	1665	1665	100	100	0	.	.
chr3B_3	TRIAE_CS42_3B_TGACv1_220881_AA0722320|TRIAE_CS42_3B_TGACv1_220881_AA0722320.1	3B	67018376	67015754	2623	2623	100	100	0	GO:0003674, GO:0003676, GO:0005488, GO:0006139, GO:0008150, GO:0008152, GO:0009987, GO:0009058	molecular_function, nucleic acid binding, binding, nucleobase-containing compound metabolic process, biological_process, metabolic process, biosynthetic process, cellular process
chr3B_3	TRIAE_CS42_3B_TGACv1_220881_AA0722310|TRIAE_CS42_3B_TGACv1_220881_AA0722310.1	3B	67019656	67018424	1233	1233	100	100	0	GO:0009058, GO:0009987, GO:0008152, GO:0008150, GO:0006139	nucleobase-containing compound metabolic process, biological_process, metabolic process, biosynthetic process, cellular process
chr3B_3	TRIAE_CS42_3B_TGACv1_220881_AA0722290|TRIAE_CS42_3B_TGACv1_220881_AA0722290.1	3B	67083085	67081457	1629	1629	100	100	0	GO:0003674, GO:0003824, GO:0005488, GO:0008152, GO:0008150	molecular_function, catalytic activity, binding, biological_process, metabolic process
chr3B_3	TRIAE_CS42_3B_TGACv1_220881_AA0722280|TRIAE_CS42_3B_TGACv1_220881_AA0722280.1	3B	67132859	67125561	7299	7299	100	100	0	GO:0008150, GO:0008152, GO:0003674, GO:0005488, GO:0003824	molecular_function, catalytic activity, binding, biological_process, metabolic process
chr3B_3	TRIAE_CS42_3B_TGACv1_220881_AA0722260|TRIAE_CS42_3B_TGACv1_220881_AA0722260.1	3B	67156440	67154003	2438	2438	100	100	0	GO:0005488, GO:0008150, GO:0008152, GO:0003824, GO:0003674	molecular_function, catalytic activity, binding, biological_process, metabolic process
chr3B_3	TRIAE_CS42_3B_TGACv1_220881_AA0722250|TRIAE_CS42_3B_TGACv1_220881_AA0722250.1	3B	67168961	67172209	3249	3249	100	100	0	GO:0008152, GO:0008150, GO:0003674, GO:0003824, GO:0005488	molecular_function, catalytic activity, binding, biological_process, metabolic process
chr3B_3	TRIAE_CS42_3B_TGACv1_220881_AA0722240|TRIAE_CS42_3B_TGACv1_220881_AA0722240.2;TRIAE_CS42_3B_TGACv1_220881_AA0722240.1	3B	67176891	67180719	3829	3829	100	100	0	GO:0016020, GO:0005575	cellular_component, membrane
chr3B_3	TRIAE_CS42_3B_TGACv1_220881_AA0722220|TRIAE_CS42_3B_TGACv1_220881_AA0722220.3;TRIAE_CS42_3B_TGACv1_220881_AA0722220.1;TRIAE_CS42_3B_TGACv1_220881_AA0722220.2	3B	67195167	67190502	4666	4666	100	100	0	GO:0003674, GO:0000166, GO:0005488	nucleotide binding, molecular_function, binding
chr3B_3	TRIAE_CS42_3B_TGACv1_225525_AA0809430|TRIAE_CS42_3B_TGACv1_225525_AA0809430.3;TRIAE_CS42_3B_TGACv1_225525_AA0809430.1;TRIAE_CS42_3B_TGACv1_225525_AA0809430.2	3B	67315224	67318160	2937	2937	100	100	0	GO:0003674, GO:0005488, GO:0003676	molecular_function, nucleic acid binding, binding
chr3B_3	TRIAE_CS42_3B_TGACv1_225525_AA0809440|TRIAE_CS42_3B_TGACv1_225525_AA0809440.1	3B	67320114	67320908	795	795	100	100	0	GO:0003674, GO:0030234, GO:0008150	molecular_function, biological_process, enzyme regulator activity
chr3B_3	TRIAE_CS42_4BL_TGACv1_321618_AA1063190|TRIAE_CS42_4BL_TGACv1_321618_AA1063190.1	3B	67330010	67332556	2935	2549	86.8484	99.45	0	.	.
chr3B_3	TRIAE_CS42_3B_TGACv1_222728_AA0769620|TRIAE_CS42_3B_TGACv1_222728_AA0769620.1;TRIAE_CS42_3B_TGACv1_222728_AA0769620.2;TRIAE_CS42_3B_TGACv1_222728_AA0769620.3;TRIAE_CS42_3B_TGACv1_222728_AA0769620.4	3B	67598427	67606964	8538	8538	100	100	0	GO:0009987, GO:0008150, GO:0008152, GO:0003824, GO:0003674, GO:0006629	molecular_function, catalytic activity, lipid metabolic process, biological_process, metabolic process, cellular process
chr3B_3	TRIAE_CS42_3B_TGACv1_222728_AA0769610|TRIAE_CS42_3B_TGACv1_222728_AA0769610.1;TRIAE_CS42_3B_TGACv1_222728_AA0769610.2	3B	67612226	67607893	4334	4334	100	100	0	GO:0005623, GO:0005634, GO:0005622, GO:0005575	cellular_component, intracellular, cell, nucleus
chr3B_3	TRIAE_CS42_3B_TGACv1_222728_AA0769600|TRIAE_CS42_3B_TGACv1_222728_AA0769600.1;TRIAE_CS42_3B_TGACv1_222728_AA0769600.2	3B	67622286	67616532	5755	5755	100	100	0	GO:0016787, GO:0008152, GO:0008150, GO:0019538, GO:0003824, GO:0003674	molecular_function, catalytic activity, biological_process, metabolic process, hydrolase activity, protein metabolic process
chr3B_3	TRIAE_CS42_3B_TGACv1_222728_AA0769590|TRIAE_CS42_3B_TGACv1_222728_AA0769590.1	3B	67629197	67625824	3374	3374	100	100	0	GO:0003676, GO:0000166, GO:0003723, GO:0003674, GO:0005488	nucleotide binding, molecular_function, nucleic acid binding, RNA binding, binding
chr3B_3	TRIAE_CS42_3B_TGACv1_222728_AA0769570|TRIAE_CS42_3B_TGACv1_222728_AA0769570.1;TRIAE_CS42_3B_TGACv1_222728_AA0769570.2	3B	67641468	67637694	3775	3775	100	100	0	GO:0016740, GO:0003674, GO:0003824, GO:0008152, GO:0009987, GO:0009058, GO:0008150	molecular_function, catalytic activity, biological_process, metabolic process, biosynthetic process, cellular process, transferase activity
chr3B_3	TRIAE_CS42_3B_TGACv1_226020_AA0813440|TRIAE_CS42_3B_TGACv1_226020_AA0813440.1;TRIAE_CS42_3B_TGACv1_226020_AA0813440.2	3B	67734549	67727266	7284	7284	100	100	0	.	.
chr3B_3	TRIAE_CS42_3B_TGACv1_221923_AA0753270|TRIAE_CS42_3B_TGACv1_221923_AA0753270.1	3B	68079242	68080236	995	995	100	100	0	GO:0008152, GO:0008150, GO:0003824, GO:0003674, GO:0005488	molecular_function, catalytic activity, binding, biological_process, metabolic process
chr3B_3	TRIAE_CS42_3B_TGACv1_221923_AA0753280|TRIAE_CS42_3B_TGACv1_221923_AA0753280.1	3B	68087051	68085205	1847	1847	100	100	0	.	.
chr3B_3	TRIAE_CS42_3B_TGACv1_227711_AA0824440|TRIAE_CS42_3B_TGACv1_227711_AA0824440.1	3B	68319193	68321847	2655	2655	100	100	0	GO:0003674, GO:0005575, GO:0005622, GO:0003824, GO:0005623, GO:0005737, GO:0005829, GO:0016787, GO:0016740, GO:0006139, GO:0008152, GO:0008150, GO:0009056, GO:0009987	molecular_function, catalytic activity, cellular_component, intracellular, cell, cytoplasm, cytosol, nucleobase-containing compound metabolic process, biological_process, metabolic process, catabolic process, cellular process, transferase activity, hydrolase activity
chr3B_3	TRIAE_CS42_3B_TGACv1_227711_AA0824450|TRIAE_CS42_3B_TGACv1_227711_AA0824450.1	3B	68325132	68321745	3388	3388	100	100	0	.	.
chr3B_3	TRIAE_CS42_3B_TGACv1_224596_AA0798510|TRIAE_CS42_3B_TGACv1_224596_AA0798510.1	3B	68359510	68361250	1741	1741	100	100	0	GO:0003674, GO:0003824, GO:0016787	molecular_function, catalytic activity, hydrolase activity
chr3B_3	TRIAE_CS42_3B_TGACv1_222398_AA0763890|TRIAE_CS42_3B_TGACv1_222398_AA0763890.4;TRIAE_CS42_3B_TGACv1_222398_AA0763890.3;TRIAE_CS42_3B_TGACv1_222398_AA0763890.2;TRIAE_CS42_3B_TGACv1_222398_AA0763890.1	3B	68526483	68534843	8361	8361	100	100	0	GO:0003674, GO:0005488, GO:0005515	molecular_function, binding, protein binding
chr3B_3	TRIAE_CS42_3B_TGACv1_222384_AA0763570|TRIAE_CS42_3B_TGACv1_222384_AA0763570.1	3B	68808623	68809647	1025	1025	100	100	0	GO:0005488, GO:0005515, GO:0003674	molecular_function, binding, protein binding
chr3B_3	TRIAE_CS42_3B_TGACv1_222965_AA0774230|TRIAE_CS42_3B_TGACv1_222965_AA0774230.1	3B	69002293	68995306	6988	6988	100	100	0	.	.
chr3B_3	TRIAE_CS42_3B_TGACv1_222965_AA0774250|TRIAE_CS42_3B_TGACv1_222965_AA0774250.1	3B	69026180	69030974	4795	4795	100	100	0	GO:0003824, GO:0016740, GO:0016301, GO:0005575, GO:0005488, GO:0003674, GO:0000166, GO:0008150, GO:0008152, GO:0006464, GO:0009987, GO:0019538, GO:0016020	nucleotide binding, molecular_function, catalytic activity, binding, cellular_component, cellular protein modification process, biological_process, metabolic process, cellular process, membrane, kinase activity, transferase activity, protein metabolic process
chr3B_3	TRIAE_CS42_3B_TGACv1_223291_AA0779810|TRIAE_CS42_3B_TGACv1_223291_AA0779810.1	3B	69296623	69295913	711	711	100	100	0	GO:0005515, GO:0003676, GO:0005488, GO:0003674, GO:0003677, GO:0005622, GO:0005623, GO:0005575	molecular_function, nucleic acid binding, DNA binding, binding, protein binding, cellular_component, intracellular, cell
chr3B_3	TRIAE_CS42_3B_TGACv1_221693_AA0747580|TRIAE_CS42_3B_TGACv1_221693_AA0747580.1	3B	69569236	69566216	3021	3021	100	100	0	GO:0006629, GO:0008150, GO:0008152	lipid metabolic process, biological_process, metabolic process
chr3B_3	TRIAE_CS42_3B_TGACv1_221693_AA0747600|TRIAE_CS42_3B_TGACv1_221693_AA0747600.1	3B	69581489	69591623	10135	10135	100	100	0	GO:0005575, GO:0003824, GO:0008150, GO:0008152, GO:0009987, GO:0005737, GO:0005623, GO:0005622, GO:0003676, GO:0003674, GO:0005488, GO:0000166, GO:0006139, GO:0019538, GO:0009058, GO:0006412	nucleotide binding, molecular_function, nucleic acid binding, catalytic activity, binding, cellular_component, intracellular, cell, cytoplasm, nucleobase-containing compound metabolic process, translation, biological_process, metabolic process, biosynthetic process, cellular process, protein metabolic process
chr3B_3	TRIAE_CS42_3B_TGACv1_221177_AA0732960|TRIAE_CS42_3B_TGACv1_221177_AA0732960.1;TRIAE_CS42_3B_TGACv1_221177_AA0732960.2	3B	69684823	69695660	14095	10838	76.8925	100	0	GO:0006259, GO:0006950, GO:0008150, GO:0008152, GO:0009987, GO:0006139	nucleobase-containing compound metabolic process, DNA metabolic process, response to stress, biological_process, metabolic process, cellular process
chr3B_3	TRIAE_CS42_3B_TGACv1_221177_AA0733000|TRIAE_CS42_3B_TGACv1_221177_AA0733000.2;TRIAE_CS42_3B_TGACv1_221177_AA0733000.1	3B	69832932	69836642	3711	3711	100	100	0	.	.
chr3B_3	TRIAE_CS42_3B_TGACv1_223349_AA0780680|TRIAE_CS42_3B_TGACv1_223349_AA0780680.1	3B	69857279	69860394	3116	3116	100	100	0	.	.
chr3B_3	TRIAE_CS42_3B_TGACv1_225078_AA0804690|TRIAE_CS42_3B_TGACv1_225078_AA0804690.1	3B	70044935	70043740	1196	1196	100	100	0	.	.
chr3B_3	TRIAE_CS42_3B_TGACv1_224871_AA0802520|TRIAE_CS42_3B_TGACv1_224871_AA0802520.1;TRIAE_CS42_3B_TGACv1_224871_AA0802520.2	3B	70108981	70112833	3853	3853	100	100	0	GO:0003674, GO:0016020, GO:0016740, GO:0003824, GO:0005622, GO:0005575, GO:0005623, GO:0005737, GO:0005783	molecular_function, catalytic activity, cellular_component, intracellular, cell, cytoplasm, endoplasmic reticulum, membrane, transferase activity
chr3B_3	TRIAE_CS42_3B_TGACv1_224871_AA0802510|TRIAE_CS42_3B_TGACv1_224871_AA0802510.1;TRIAE_CS42_3B_TGACv1_224871_AA0802510.2	3B	70113231	70122189	8959	8959	100	100	0	GO:0008150, GO:0009987, GO:0008152, GO:0019538, GO:0006464, GO:0003824, GO:0003674	molecular_function, catalytic activity, cellular protein modification process, biological_process, metabolic process, cellular process, protein metabolic process
chr3B_3	TRIAE_CS42_3B_TGACv1_224871_AA0802500|TRIAE_CS42_3B_TGACv1_224871_AA0802500.1	3B	70146417	70145021	1397	1397	100	100	0	.	.
chr3B_3	TRIAE_CS42_3B_TGACv1_224493_AA0797250|TRIAE_CS42_3B_TGACv1_224493_AA0797250.5;TRIAE_CS42_3B_TGACv1_224493_AA0797250.4;TRIAE_CS42_3B_TGACv1_224493_AA0797250.3;TRIAE_CS42_3B_TGACv1_224493_AA0797250.2;TRIAE_CS42_3B_TGACv1_224493_AA0797250.1	3B	70180019	70183803	3785	3785	100	100	0	GO:0005575, GO:0016020	cellular_component, membrane
chr3B_3	TRIAE_CS42_3B_TGACv1_222256_AA0760560|TRIAE_CS42_3B_TGACv1_222256_AA0760560.1	3B	70271330	70269401	1930	1930	100	100	0	GO:0003676, GO:0005488, GO:0003674, GO:0003677, GO:0003700, GO:0005622, GO:0005575, GO:0005515, GO:0005623, GO:0005634, GO:0006139, GO:0008150, GO:0008152, GO:0009987, GO:0009058	molecular_function, nucleic acid binding, DNA binding, transcription factor activity, sequence-specific DNA binding, binding, protein binding, cellular_component, intracellular, cell, nucleus, nucleobase-containing compound metabolic process, biological_process, metabolic process, biosynthetic process, cellular process
chr3B_3	TRIAE_CS42_3B_TGACv1_225908_AA0812800|TRIAE_CS42_3B_TGACv1_225908_AA0812800.1	3B	70518515	70519356	842	842	100	100	0	GO:0005575, GO:0005622, GO:0005623, GO:0005737, GO:0005739, GO:0016020	cellular_component, intracellular, cell, cytoplasm, mitochondrion, membrane
chr3B_3	TRIAE_CS42_3B_TGACv1_225908_AA0812810|TRIAE_CS42_3B_TGACv1_225908_AA0812810.1	3B	70520736	70519712	1025	1025	100	100	0	.	.
chr3B_3	TRIAE_CS42_3B_TGACv1_225908_AA0812830|TRIAE_CS42_3B_TGACv1_225908_AA0812830.1	3B	70522774	70525782	3999	3009	75.2438	100	0	.	.
chr3B_3	TRIAE_CS42_3B_TGACv1_224835_AA0802160|TRIAE_CS42_3B_TGACv1_224835_AA0802160.2;TRIAE_CS42_3B_TGACv1_224835_AA0802160.1	3B	70597272	70593088	4185	4185	100	100	0	GO:0005515, GO:0005488, GO:0003674	molecular_function, binding, protein binding
chr3B_3	TRIAE_CS42_3B_TGACv1_224835_AA0802150|TRIAE_CS42_3B_TGACv1_224835_AA0802150.1	3B	70623827	70622920	908	908	100	100	0	.	.
chr3B_3	TRIAE_CS42_3B_TGACv1_225089_AA0804890|TRIAE_CS42_3B_TGACv1_225089_AA0804890.1	3B	70684337	70683778	560	560	100	100	0	GO:0005623, GO:0005737, GO:0005739, GO:0016020, GO:0005622, GO:0005575	cellular_component, intracellular, cell, cytoplasm, mitochondrion, membrane
chr3B_3	TRIAE_CS42_3B_TGACv1_223794_AA0787430|TRIAE_CS42_3B_TGACv1_223794_AA0787430.1	3B	70831377	70827048	4330	4330	100	100	0	GO:0005575, GO:0005622, GO:0005623, GO:0005737, GO:0005739, GO:0016020	cellular_component, intracellular, cell, cytoplasm, mitochondrion, membrane
chr3B_3	TRIAE_CS42_3B_TGACv1_221444_AA0741130|TRIAE_CS42_3B_TGACv1_221444_AA0741130.2;TRIAE_CS42_3B_TGACv1_221444_AA0741130.1	3B	71033876	71030005	3872	3872	100	100	0	GO:0003674, GO:0005488	molecular_function, binding
chr3B_3	TRIAE_CS42_3B_TGACv1_221444_AA0741120|TRIAE_CS42_3B_TGACv1_221444_AA0741120.1	3B	71034047	71037755	3709	3709	100	100	0	GO:0008150, GO:0009628, GO:0006950	response to stress, biological_process, response to abiotic stimulus
chr3B_3	TRIAE_CS42_3B_TGACv1_224651_AA0799360|TRIAE_CS42_3B_TGACv1_224651_AA0799360.1	3B	71172179	71179060	7077	6882	97.2446	100	0	GO:0003723, GO:0003676, GO:0005488, GO:0003674, GO:0006139, GO:0008150, GO:0008152, GO:0009987, GO:0003824	molecular_function, nucleic acid binding, RNA binding, catalytic activity, binding, nucleobase-containing compound metabolic process, biological_process, metabolic process, cellular process
chr3B_3	TRIAE_CS42_3B_TGACv1_224651_AA0799370|TRIAE_CS42_3B_TGACv1_224651_AA0799370.1	3B	71184883	71187409	2527	2527	100	100	0	.	.
chr3B_3	TRIAE_CS42_3B_TGACv1_224651_AA0799380|TRIAE_CS42_3B_TGACv1_224651_AA0799380.1	3B	71194046	71192622	1425	1425	100	100	0	.	.
chr3B_3	TRIAE_CS42_3B_TGACv1_224651_AA0799390|TRIAE_CS42_3B_TGACv1_224651_AA0799390.1	3B	71201064	71197021	4044	4044	100	100	0	GO:0003824, GO:0016740, GO:0016301, GO:0008152, GO:0009987, GO:0008150, GO:0006464, GO:0019538, GO:0005488, GO:0003674, GO:0000166	nucleotide binding, molecular_function, catalytic activity, binding, cellular protein modification process, biological_process, metabolic process, cellular process, kinase activity, transferase activity, protein metabolic process
chr3B_3	TRIAE_CS42_3B_TGACv1_224651_AA0799400|TRIAE_CS42_3B_TGACv1_224651_AA0799400.1	3B	71202597	71204101	1505	1505	100	100	0	.	.
chr3B_3	TRIAE_CS42_3B_TGACv1_221066_AA0729040|TRIAE_CS42_3B_TGACv1_221066_AA0729040.1	3B	71424459	71423154	1319	1306	99.0144	100	0	GO:0006950, GO:0008150	response to stress, biological_process
chr3B_3	TRIAE_CS42_3B_TGACv1_221066_AA0729060|TRIAE_CS42_3B_TGACv1_221066_AA0729060.1	3B	71430149	71433173	3025	3025	100	100	0	GO:0005488, GO:0005515, GO:0003674	molecular_function, binding, protein binding
chr3B_3	TRIAE_CS42_4BS_TGACv1_328086_AA1082480|TRIAE_CS42_4BS_TGACv1_328086_AA1082480.1	3B	71636986	71640060	3075	3075	100	100	0	GO:0005515, GO:0005488, GO:0003674	molecular_function, binding, protein binding
chr3B_3	TRIAE_CS42_4BS_TGACv1_328086_AA1082490|TRIAE_CS42_4BS_TGACv1_328086_AA1082490.1;TRIAE_CS42_4BS_TGACv1_328086_AA1082490.2	3B	71649931	71657765	7835	7835	100	100	0	GO:0003674, GO:0003676, GO:0005488	molecular_function, nucleic acid binding, binding
chr3B_3	TRIAE_CS42_4BS_TGACv1_328086_AA1082520|TRIAE_CS42_4BS_TGACv1_328086_AA1082520.1	3B	71665628	71670250	4623	4623	100	100	0	GO:0003674, GO:0005488, GO:0000166, GO:0003824, GO:0016740, GO:0016301, GO:0005515, GO:0009987, GO:0019538, GO:0008150, GO:0006464, GO:0008152	nucleotide binding, molecular_function, catalytic activity, binding, protein binding, cellular protein modification process, biological_process, metabolic process, cellular process, kinase activity, transferase activity, protein metabolic process
chr3B_3	TRIAE_CS42_3B_TGACv1_224941_AA0803340|TRIAE_CS42_3B_TGACv1_224941_AA0803340.1	3B	71747223	71749918	2695	2700	100	99.63	0	.	.
chr3B_3	TRIAE_CS42_3B_TGACv1_222213_AA0759960|TRIAE_CS42_3B_TGACv1_222213_AA0759960.1	3B	72023275	72019181	4095	4095	100	100	0	.	.
chr3B_3	TRIAE_CS42_3B_TGACv1_220841_AA0721070|TRIAE_CS42_3B_TGACv1_220841_AA0721070.1	3B	72405949	72410109	4511	4161	92.2412	100	0	.	.
chr3B_3	TRIAE_CS42_3B_TGACv1_220841_AA0721080|TRIAE_CS42_3B_TGACv1_220841_AA0721080.1	3B	72557918	72566633	8716	8716	100	100	0	GO:0003674, GO:0003824	molecular_function, catalytic activity
chr3B_3	TRIAE_CS42_3B_TGACv1_223554_AA0783800|TRIAE_CS42_3B_TGACv1_223554_AA0783800.1	3B	72888920	72892328	3409	3409	100	100	0	GO:0003674, GO:0005515, GO:0005488	molecular_function, binding, protein binding
chr3B_3	TRIAE_CS42_3B_TGACv1_223554_AA0783790|TRIAE_CS42_3B_TGACv1_223554_AA0783790.1	3B	72892400	72894099	1700	1700	100	100	0	GO:0005515, GO:0005488, GO:0003674	molecular_function, binding, protein binding
chr3B_3	TRIAE_CS42_3B_TGACv1_223554_AA0783780|TRIAE_CS42_3B_TGACv1_223554_AA0783780.1	3B	72897079	72894239	2841	2841	100	100	0	.	.
chr3B_3	TRIAE_CS42_3B_TGACv1_225989_AA0813290|TRIAE_CS42_3B_TGACv1_225989_AA0813290.3;TRIAE_CS42_3B_TGACv1_225989_AA0813290.1;TRIAE_CS42_3B_TGACv1_225989_AA0813290.2	3B	72987223	73001805	14583	14583	100	100	0	GO:0003674, GO:0005488	molecular_function, binding
chr3B_3	TRIAE_CS42_3B_TGACv1_225989_AA0813300|TRIAE_CS42_3B_TGACv1_225989_AA0813300.2;TRIAE_CS42_3B_TGACv1_225989_AA0813300.1	3B	73008887	73011233	2347	2347	100	100	0	.	.
[truncated: 3,690 more rows]

## Sheet: Counts_GO
GO_Terms	GO_Definitions	Counts
GO:0003674	molecular_function	2725
GO:0005488	binding	1986
GO:0008150	biological_process	1668
GO:0008152	metabolic process	1311
[truncated: 86 more rows]
